# Supplementary material for: Micro-epidemiological structuring of Plasmodium falciparum parasite populations in regions with varying transmission intensities in Africa
Source: Wellcome Open Res. 2017 Sep 8;2:10. Originally published 2017 Feb 14. [Version 2] doi: 10.12688/wellcomeopenres.10784.2 (PMC5445974; doi:10.12688/wellcomeopenres.10784.2)
Supplement: Dataset 1. Information on the 276 SNPs genotyped in 177 genes in P. falciparum parasite populations from The Gambia, Kilifi and Rachuonyo South — The columns contain the following information: study_location, site of sample collection; sample_id, unique sample identifier; gene_symbol, gene name (if available); chr_valid, chromosome; coord_valid= base position of SNP on chromosome; sequence_code, SNP name; assay_code, name of assay; rsnumber, unique SNP identifier in dbSNP; reference_allele, 3D7 reference allele, alternative_allele, alternative allele; single letter code, IUPAC code for SNPs; result, genotype call after processing; allele1, IUPAC code for allele 1; allele2, IUPAC code for allele 2; allele_ratio1, proportion of allele 1; allele_ratio2, proportion of allele 2; pass_fail, coding of SNP based on availability of valid genotype (pass) or lack of a valid genotype (fail). Geospatial data for homestead location is considered sensitive data and therefore cannot be made open access. However, it can be accessed through a request to our data governance committee, using the email address mmunene@uat/newsite. [file wellcomeopenres-2-13603-s0000.tgz]

Archive with 1 entries (1 files):
- 9264415
