# Supplementary material for: Micro-epidemiological structuring of Plasmodium falciparum parasite populations in regions with varying transmission intensities in Africa
Source: Wellcome Open Res. 2017 Sep 8;2:10. Originally published 2017 Feb 14. [Version 2] doi: 10.12688/wellcomeopenres.10784.2 (PMC5445974; doi:10.12688/wellcomeopenres.10784.2)
Supplement: Dataset 1. Information on the 276 SNPs genotyped in 177 genes in P. falciparum parasite populations from The Gambia, Kilifi and Rachuonyo South — The columns contain the following information: study_location, site of sample collection; sample_id, unique sample identifier; gene_symbol, gene name (if available); chr_valid, chromosome; coord_valid= base position of SNP on chromosome; sequence_code, SNP name; assay_code, name of assay; rsnumber, unique SNP identifier in dbSNP; reference_allele, 3D7 reference allele, alternative_allele, alternative allele; single letter code, IUPAC code for SNPs; result, genotype call after processing; allele1, IUPAC code for allele 1; allele2, IUPAC code for allele 2; allele_ratio1, proportion of allele 1; allele_ratio2, proportion of allele 2; pass_fail, coding of SNP based on availability of valid genotype (pass) or lack of a valid genotype (fail). Geospatial data for homestead location is considered sensitive data and therefore cannot be made open access. However, it can be accessed through a request to our data governance committee, using the email address mmunene@uat/newsite. [file wellcomeopenres-2-13603-s0000.tgz › 9264415]

study_location	sample_id	gene_symbol	chr_valid	coord_valid	sequence_code	assay_code	rsnumber	reference_allele	alternative_allele	single_letter_code	result	allele1	allele2	allele_ratio1	allele_ratio2	pass_fail
gambia	175446	PF11_0344	11	1295620	PF11_0344_MAL11_1295620	PF11_0344_MAL11_1295620	NA	T	A	W	T	A	T	0	1	1
gambia	175446	PF13_0267	13	2023590	PF13_0267_MAL13_2023590	PF13_0267_MAL13_2023590	NA	G	A	R	G	A	G	0	1	1
gambia	175446	MAL7P1_176	7	1414254	MAL7P1_176_MAL7_1414254	MAL7P1_176_MAL7_1414254	NA	NA	NOT FOUND	W	T	A	T	0.018111111	0.981888889	1
gambia	175446	MAL7P1_176	7	1416162	MAL7P1_176_MAL7_1416162	MAL7P1_176_MAL7_1416162	NA	NA	NOT FOUND	S	G	C	G	0	1	1
gambia	175446	PF14_0051	14	189104	PF14_0051_MAL14_189104	PF14_0051_MAL14_189104	NA	A	G	R	X	A	G	0.451111111	0.548888889	0
gambia	175446	PF14_0052	14	192377	PF14_0052_MAL14_192377	PF14_0052_MAL14_192377	NA	A	T	W	A	A	T	1	0	1
gambia	175446	PFC0790w	3	736781	PFC0790w_MAL3_736781	PFC0790w_MAL3_736781	NA	T	C	Y	T	C	T	0.047444444	0.952555556	1
gambia	175446	PFF0275c	6	232367	PFF0275c_MAL6_232367	PFF0275c_MAL6_232367	NA	T	C	Y	C	C	T	1	0	1
gambia	175446	PF11_0344	11	1294577	PF11_0344_MAL11_1294577	PF11_0344_MAL11_1294577	NA	G	T	K	T	G	T	0.015333333	0.984666667	1
gambia	175446	MAL7P1_176	7	1414637	MAL7P1_176_MAL7_1414637	MAL7P1_176_MAL7_1414637	NA	NA	NOT FOUND	R	X	A	G	1	0	0
gambia	175446	MAL7P1_176	7	1413932	MAL7P1_176_MAL7_1413932	MAL7P1_176_MAL7_1413932	NA	G	C	S	G	C	G	0.004	0.996	1
gambia	175446	MAL7P1_176	7	1415467	MAL7P1_176_MAL7_1415467	MAL7P1_176_MAL7_1415467	NA	NA	NOT FOUND	R	G	A	G	0	1	1
gambia	175446	MAL7P1_176	7	1415755	MAL7P1_176_MAL7_1415755	MAL7P1_176_MAL7_1415755	NA	NA	NOT FOUND	K	G	G	T	0.979333333	0.020666667	1
gambia	175446	MAL7P1_176	7	1416084	MAL7P1_176_MAL7_1416084	MAL7P1_176_MAL7_1416084	NA	NA	NOT FOUND	W	T	A	T	0	1	1
gambia	175446	MAL7P1_176	7	1416124	MAL7P1_176_MAL7_1416124	MAL7P1_176_MAL7_1416124	NA	NA	NOT FOUND	M	C	A	C	0.036777778	0.963222222	1
gambia	175446	PF11_0344	11	1295331	PF11_0344_MAL11_1295331	PF11_0344_MAL11_1295331	NA	A	C	M	A	A	C	1	0	1
gambia	175446	PF11_0349	11	1316158	PF11_0349_MAL11_1316158	PF11_0349_MAL11_1316158	NA	C	A	M	C	A	C	0.000333333	0.999666667	1
gambia	175446	PF11_0351	11	1321749	PF11_0351_MAL11_1321749	PF11_0351_MAL11_1321749	NA	T	C	Y	C	C	T	0.895222222	0.104777778	1
gambia	175446	MAL7P1_176	7	1415845	MAL7P1_176_MAL7_1415845	MAL7P1_176_MAL7_1415845	NA	NA	NOT FOUND	W	A	A	T	1	0	1
gambia	175446	MAL7P1_176	7	1415949	MAL7P1_176_MAL7_1415949	MAL7P1_176_MAL7_1415949	NA	NA	NOT FOUND	R	G	A	G	0.012888889	0.987111111	1
gambia	175446	MAL7P1_176	7	1416041	MAL7P1_176_MAL7_1416041	MAL7P1_176_MAL7_1416041	NA	NA	NOT FOUND	R	G	A	G	0.023111111	0.976888889	1
gambia	175446	MAL8P1_29	8	1090243	MAL8P1_29_MAL8_1090243	MAL8P1_29_MAL8_1090243	NA	G	A	R	G	A	G	0	1	1
gambia	175446	MAL7P1_178	7	1435246	MAL7P1_178_MAL7_1435246	MAL7P1_178_MAL7_1435246	NA	G	A	R	G	A	G	0	1	1
gambia	175446	MAL7P1_178	7	1435585	MAL7P1_178_MAL7_1435585	MAL7P1_178_MAL7_1435585	NA	A	G	R	A	A	G	1	0	1
gambia	175446	MAL7P1_206	7	380700	MAL7P1_206_MAL7_380700	MAL7P1_206_MAL7_380700	NA	A	G	R	A	A	G	1	0	1
gambia	175446	MAL8P1_139	8	268412	MAL8P1_139_MAL8_268412	MAL8P1_139_MAL8_268412	NA	T	C	Y	T	C	T	0	1	1
gambia	175446	MAL7P1_176	7	1416197	Pf_rs45318951	Pf_rs45318951	rs45318951	G	A	R	A	A	G	0.989777778	0.010222222	1
gambia	175446	PF07_0129	7	1424575	PF07_0129_MAL7_1424575	PF07_0129_MAL7_1424575	NA	G	A	R	AG	A	G	0.103555556	0.896444444	1
gambia	175446	PF07_0129	7	1424709	PF07_0129_MAL7_1424709	PF07_0129_MAL7_1424709	NA	T	C	Y	T	C	T	0.075333333	0.924666667	1
gambia	175446	PF10_0205	10	850003	PF10_0205_MAL10_850003	PF10_0205_MAL10_850003	NA	G	A	R	G	A	G	0	1	1
gambia	175446	PF10_0347	10	1410437	PF10_0347_MAL10_1410437	PF10_0347_MAL10_1410437	NA	A	G	R	A	A	G	1	0	1
gambia	175446	PF11_0342	11	1281908	PF11_0342_MAL11_1281908	PF11_0342_MAL11_1281908	NA	T	A	W	A	A	T	0.971333333	0.028666667	1
gambia	175446	PF11_0342	11	1286935	PF11_0342_MAL11_1286935	PF11_0342_MAL11_1286935	NA	T	A	W	T	A	T	0	1	1
gambia	175446	PF11_0345	11	1298057	PF11_0345_MAL11_1298057	PF11_0345_MAL11_1298057	NA	G	T	K	G	G	T	0.857111111	0.142888889	1
gambia	175446	PF11_0347	11	1305885	PF11_0347_MAL11_1305885	PF11_0347_MAL11_1305885	NA	C	T	Y	X	C	T	1	0	0
gambia	175446	PF11_0348	11	1309072	PF11_0348_MAL11_1309072	PF11_0348_MAL11_1309072	NA	T	A	W	T	A	T	0	1	1
gambia	175446	PF11_0348	11	1309307	PF11_0348_MAL11_1309307	PF11_0348_MAL11_1309307	NA	G	A	R	G	A	G	0	1	1
gambia	175446	PF11_0353	11	1329504	PF11_0353_MAL11_1329504	PF11_0353_MAL11_1329504	NA	A	T	W	X	A	T	0.979444444	0.020555556	0
gambia	175446	PF14_0045	14	166726	PF14_0045_MAL14_166726	PF14_0045_MAL14_166726	NA	G	A	R	G	A	G	0	1	1
gambia	175446	PF14_0046	14	170444	PF14_0046_MAL14_170444	PF14_0046_MAL14_170444	NA	C	G	S	X	C	G	0.986111111	0.013888889	0
gambia	175446	PF14_0048	14	177466	PF14_0048_MAL14_177466	PF14_0048_MAL14_177466	NA	G	T	K	G	G	T	0.917111111	0.082888889	1
gambia	175446	PF14_0048	14	177549	PF14_0048_MAL14_177549	PF14_0048_MAL14_177549	NA	T	G	K	T	G	T	0.081555556	0.918444444	1
gambia	175446	PF14_0053	14	194155	PF14_0053_MAL14_194155	PF14_0053_MAL14_194155	NA	C	T	Y	C	C	T	1	0	1
gambia	175446	PF14_0152	14	622650	PF14_0152_MAL14_622650	PF14_0152_MAL14_622650	NA	C	A	M	C	A	C	0.020555556	0.979444444	1
gambia	175446	MAL7P1_176	7	1416201	MAL7P1_176_MAL7_1416201	MAL7P1_176_MAL7_1416201	NA	NA	NOT FOUND	S	G	C	G	0.141111111	0.858888889	1
gambia	175446	MAL7P1_176	7	1417255	MAL7P1_176_MAL7_1417255	MAL7P1_176_MAL7_1417255	NA	NA	NOT FOUND	M	A	A	C	0.999	0.001	1
gambia	175446	MAL7P1_176	7	1418020	MAL7P1_176_MAL7_1418020	MAL7P1_176_MAL7_1418020	NA	NA	NOT FOUND	W	A	A	T	0.89	0.11	1
gambia	175446	MAL7P1_178	7	1434844	MAL7P1_178_MAL7_1434844	MAL7P1_178_MAL7_1434844	NA	C	T	Y	C	C	T	1	0	1
gambia	175446	MAL7P1_176	7	1414632	MAL7P1_176_MAL7_1414632	MAL7P1_176_MAL7_1414632	NA	NA	NOT FOUND	W	X	A	T	0	1	0
gambia	175446	PF07_0053	7	687886	PF07_0053_MAL7_687886	PF07_0053_MAL7_687886	NA	G	T	K	G	G	T	1	0	1
gambia	175446	MAL7P1_176	7	1414954	MAL7P1_176_MAL7_1414954	MAL7P1_176_MAL7_1414954	NA	C	T	Y	C	C	T	0.95625	0.04375	1
gambia	175446	PFE1015c	5	836682	PFE1015c_MAL5_836682	PFE1015c_MAL5_836682	NA	A	C	M	A	A	C	0.987888889	0.012111111	1
gambia	175446	DHPS	8	551238	DHPSA581G	DHPSA581G_B	rs470126	G	C	S	G	C	G	0	1	1
gambia	175446	MAL13P1_148	13	1229635	MAL13P1_148_MAL13_1229635	MAL13P1_148_MAL13_1229635	NA	T	C	Y	T	C	T	0.034651163	0.965348837	1
gambia	175446	MAL7P1_173	7	1398568	MAL7P1_173_MAL7_1398568	MAL7P1_173_MAL7_1398568	NA	T	G	K	T	G	T	0	1	1
gambia	175446	MAL7P1_176	7	1413859	MAL7P1_176_MAL7_1413859	MAL7P1_176_MAL7_1413859	NA	NA	NOT FOUND	K	T	G	T	0.018777778	0.981222222	1
gambia	175446	MAL7P1_176	7	1414436	MAL7P1_176_MAL7_1414436	MAL7P1_176_MAL7_1414436	NA	G	T	K	G	G	T	1	0	1
gambia	175446	MAL7P1_176	7	1414453	MAL7P1_176_MAL7_1414453	MAL7P1_176_MAL7_1414453	NA	NA	NOT FOUND	K	G	G	T	0.937	0.063	1
gambia	175446	MAL7P1_176	7	1413814	MAL7P1_176_MAL7_1413814	MAL7P1_176_MAL7_1413814	NA	NA	NOT FOUND	Y	T	C	T	0	1	1
gambia	175446	MAL7P1_176	7	1413900	MAL7P1_176_MAL7_1413900	MAL7P1_176_MAL7_1413900	NA	A	G	R	G	A	G	0	1	1
gambia	175446	MAL7P1_176	7	1414352	MAL7P1_176_MAL7_1414352	MAL7P1_176_MAL7_1414352	NA	NA	NOT FOUND	R	A	A	G	0.950666667	0.049333333	1
gambia	175446	MAL7P1_176	7	1416177	MAL7P1_176_MAL7_1416177	MAL7P1_176_MAL7_1416177	NA	NA	NOT FOUND	M	AC	A	C	0.845444444	0.154555556	1
gambia	175446	MAL7P1_177	7	1428081	MAL7P1_177_MAL7_1428081	MAL7P1_177_MAL7_1428081	NA	G	A	R	G	A	G	0	1	1
gambia	175446	MAL7P1_176	7	1416046	MAL7P1_176_MAL7_1416046	MAL7P1_176_MAL7_1416046	NA	NA	NOT FOUND	K	G	G	T	0.979444444	0.020555556	1
gambia	175446	MAL7P1_176	7	1416423	MAL7P1_176_MAL7_1416423	MAL7P1_176_MAL7_1416423	NA	NA	NOT FOUND	M	C	A	C	0.075333333	0.924666667	1
gambia	175446	MAL7P1_176	7	1416450	MAL7P1_176_MAL7_1416450	MAL7P1_176_MAL7_1416450	NA	NA	NOT FOUND	M	AC	A	C	0.302555556	0.697444444	1
gambia	175446	MAL7P1_176	7	1417189	MAL7P1_176_MAL7_1417189	MAL7P1_176_MAL7_1417189	NA	NA	NOT FOUND	Y	T	C	T	0.054777778	0.945222222	1
gambia	175446	MAL7P1_176	7	1417230	MAL7P1_176_MAL7_1417230	MAL7P1_176_MAL7_1417230	NA	NA	NOT FOUND	Y	C	C	T	0.948333333	0.051666667	1
gambia	175446	MAL7P1_176	7	1417304	MAL7P1_176_MAL7_1417304	MAL7P1_176_MAL7_1417304	NA	NA	NOT FOUND	K	G	G	T	1	0	1
gambia	175446	MAL7P1_176	7	1417547	MAL7P1_176_MAL7_1417547	MAL7P1_176_MAL7_1417547	NA	NA	NOT FOUND	W	A	A	T	1	0	1
gambia	175446	PF07_0129	7	1425627	PF07_0129_MAL7_1425627	PF07_0129_MAL7_1425627	NA	T	G	K	X	G	T	0.705	0.295	0
gambia	175446	MAL7P1_176	7	1416452	MAL7P1_176_MAL7_1416452	MAL7P1_176_MAL7_1416452	NA	NA	NOT FOUND	R	G	A	G	0	1	1
gambia	175446	MAL7P1_176	7	1417279	MAL7P1_176_MAL7_1417279	MAL7P1_176_MAL7_1417279	NA	NA	NOT FOUND	Y	T	C	T	0	1	1
gambia	175446	MAL7P1_176	7	1417607	MAL7P1_176_MAL7_1417607	MAL7P1_176_MAL7_1417607	NA	NA	NOT FOUND	R	A	A	G	0.952674419	0.047325581	1
gambia	175446	MAL7P1_68	7	715089	MAL7P1_68_MAL7_715089	MAL7P1_68_MAL7_715089	NA	C	T	Y	C	C	T	0.987	0.013	1
gambia	175446	MAL8P1_23	8	1119579	MAL8P1_23_MAL8_1119579	MAL8P1_23_MAL8_1119579	NA	C	A	M	C	A	C	0.016444444	0.983555556	1
gambia	175446	PF08_0091	8	587383	PF08_0091_MAL8_587383	PF08_0091_MAL8_587383	NA	G	A	R	AG	A	G	0.459222222	0.540777778	1
gambia	175446	PF10_0212	10	900946	PF10_0212_MAL10_900946	PF10_0212_MAL10_900946	NA	NA	NOT FOUND	Y	T	C	T	0.060111111	0.939888889	1
gambia	175446	PF11_0342	11	1287340	PF11_0342_MAL11_1287340	PF11_0342_MAL11_1287340	NA	C	T	Y	X	C	T	0.110333333	0.889666667	0
gambia	175446	PF11_0344	11	1294376	PF11_0344_MAL11_1294376	PF11_0344_MAL11_1294376	NA	T	G	K	G	G	T	1	0	1
gambia	175446	PF11_0344	11	1294751	PF11_0344_MAL11_1294751	PF11_0344_MAL11_1294751	NA	A	G	R	G	A	G	0.003	0.997	1
gambia	175446	PF11_0347	11	1302186	PF11_0347_MAL11_1302186	PF11_0347_MAL11_1302186	NA	G	C	S	G	C	G	0	1	1
gambia	175446	PF11_0349	11	1313978	PF11_0349_MAL11_1313978	PF11_0349_MAL11_1313978	NA	G	T	K	GT	G	T	0.600444444	0.399555556	1
gambia	175446	PF11_0351	11	1320850	PF11_0351_MAL11_1320850	PF11_0351_MAL11_1320850	NA	A	G	R	A	A	G	0.914204545	0.085795455	1
gambia	175446	PF14_0153	14	625051	PF14_0153_MAL14_625051	PF14_0153_MAL14_625051	NA	A	T	W	A	A	T	0.994666667	0.005333333	1
gambia	175446	PFD1145C	4	1087941	PFD1145C_MAL4_1087941	PFD1145c_MAL4_1087941_A	NA	G	C	S	G	C	G	0	1	1
gambia	175446	MAL7P1_176	7	1414328	PfEBA175_L300L	PfEBA175_L300L_A	NA	NA	NOT FOUND	Y	CT	C	T	0.073139535	0.926860465	1
gambia	175446	PFF0225w	6	202293	PFF0225w_MAL6_202293	PFF0225w_MAL6_202293	NA	G	A	R	G	A	G	0.073333333	0.926666667	1
gambia	175446	PFI0460w	9	431939	PFI0460w_MAL9_431939	PFI0460w_MAL9_431939	NA	T	C	Y	T	C	T	0.027272727	0.972727273	1
gambia	175446	MAL7P1_176	7	1415442	MAL7P1_176_MAL7_1415442	MAL7P1_176_MAL7_1415442	NA	NA	NOT FOUND	R	A	A	G	1	0	1
gambia	175446	PFL0305c	12	274118	PFL0305c_MAL12_274118	PFL0305c_MAL12_274118	NA	C	T	Y	C	C	T	1	0	1
gambia	175446	PFC0430w	3	439999	PFC0430w_MAL3_439999	PFC0430w_MAL3_439999	NA	T	C	Y	T	C	T	0.124777778	0.875222222	1
gambia	175446	MAL7P1_27	7	459003	PfcrtK76T	PfcrtK76T_D	NA	A	C	M	C	A	C	0.086666667	0.913333333	1
gambia	175446	PFD0565c	4	523108	PFD0565c_MAL4_523108	PFD0565c_MAL4_523108	NA	G	A	R	G	A	G	0.008666667	0.991333333	1
gambia	175446	PF14_0047	14	173196	PF14_0047_MAL14_173196	PF14_0047_MAL14_173196	NA	C	T	Y	C	C	T	1	0	1
gambia	175446	PF14_0051	14	189655	PF14_0051_MAL14_189655	PF14_0051_MAL14_189655	NA	T	C	Y	T	C	T	0.035111111	0.964888889	1
gambia	175446	PFE1355c	5	1134201	PFE1355c_MAL5_1134201	PFE1355c_MAL5_1134201	NA	A	G	R	A	A	G	0.942888889	0.057111111	1
gambia	175446	PFF1185w	6	1001891	PFF1185w_MAL6_1001891	PFF1185w_MAL6_1001891	NA	A	G	R	A	A	G	1	0	1
gambia	175446	PFI1120c	9	926808	PFI1120c_MAL9_926808	PFI1120c_MAL9_926808	NA	C	T	Y	C	C	T	1	0	1
gambia	175446	PFL2415w	12	2065896	PFL2415w_MAL12_2065896	PFL2415w_MAL12_2065896	NA	NA	NOT FOUND	K	G	G	T	0.942906977	0.057093023	1
gambia	175446	MAL7P1_176	7	1414177	MAL7P1_176_MAL7_1414177	MAL7P1_176_MAL7_1414177	NA	NA	NOT FOUND	Y	T	C	T	0.009888889	0.990111111	1
gambia	175446	MAL7P1_176	7	1415420	MAL7P1_176_MAL7_1415420	MAL7P1_176_MAL7_1415420	NA	C	A	M	C	A	C	0.007	0.993	1
gambia	175446	PF14_0054	14	197336	PF14_0054_MAL14_197336	PF14_0054_MAL14_197336	NA	C	T	Y	X	C	T	1	0	0
gambia	175446	PFF0325c	6	273921	PFF0325c_MAL6_273921	PFF0325c_MAL6_273921	NA	C	T	Y	C	C	T	0.933882353	0.066117647	1
gambia	175446	MAL7P1_176	7	1414207	MAL7P1_176_MAL7_1414207	MAL7P1_176_MAL7_1414207	NA	NA	NOT FOUND	R	G	A	G	0.021777778	0.978222222	1
gambia	175446	MAL7P1_176	7	1414296	MAL7P1_176_MAL7_1414296	MAL7P1_176_MAL7_1414296	NA	NA	NOT FOUND	R	A	A	G	1	0	1
gambia	175446	MAL7P1_176	7	1414595	MAL7P1_176_MAL7_1414595	MAL7P1_176_MAL7_1414595	NA	NA	NOT FOUND	K	X	G	T	NA	NA	0
gambia	175446	MAL7P1_176	7	1414864	MAL7P1_176_MAL7_1414864	MAL7P1_176_MAL7_1414864	NA	A	C	M	A	A	C	0.968222222	0.031777778	1
gambia	175446	MAL7P1_176	7	1414874	MAL7P1_176_MAL7_1414874	MAL7P1_176_MAL7_1414874	NA	T	G	K	T	G	T	0	1	1
gambia	175446	MAL7P1_176	7	1415733	MAL7P1_176_MAL7_1415733	MAL7P1_176_MAL7_1415733	NA	G	A	R	G	A	G	0.019555556	0.980444444	1
gambia	175446	MAL7P1_176	7	1415763	MAL7P1_176_MAL7_1415763	MAL7P1_176_MAL7_1415763	NA	NA	NOT FOUND	S	G	C	G	0	1	1
gambia	175446	MAL7P1_176	7	1415888	MAL7P1_176_MAL7_1415888	MAL7P1_176_MAL7_1415888	NA	NA	NOT FOUND	S	G	C	G	0.016222222	0.983777778	1
gambia	175446	PF14_0234	14	990676	PF14_0234_MAL14_990676	PF14_0234_MAL14_990676	NA	T	C	Y	T	C	T	0.043111111	0.956888889	1
gambia	175446	PF13_0358	13	2722168	PF13_0358_MAL13_2722168	PF13_0358_MAL13_2722168	NA	C	T	Y	C	C	T	0.944111111	0.055888889	1
gambia	175446	PF14_0052	14	191841	PF14_0052_MAL14_191841	PF14_0052_MAL14_191841	NA	T	A	W	T	A	T	0.008888889	0.991111111	1
gambia	175446	PFE0430w	5	358599	PFE0430w_MAL5_358599	PFE0430w_MAL5_358599	NA	C	A	M	AC	A	C	0.174111111	0.825888889	1
gambia	175446	PF11_0344	11	1295037	PF11_0344_MAL11_1295037	PF11_0344_MAL11_1295037	NA	A	G	R	AG	A	G	0.932444444	0.067555556	1
gambia	175446	PF14_0152	14	620670	PF14_0152_MAL14_620670	PF14_0152_MAL14_620670	NA	C	T	Y	C	C	T	0.952222222	0.047777778	1
gambia	175446	PFB0100c	2	103494	PFB0100c_MAL2_103494	PFB0100c_MAL2_103494	NA	T	C	Y	T	C	T	0.060777778	0.939222222	1
gambia	175446	PFD0860w	4	792286	PFD0860w_MAL4_792286	PFD0860w_MAL4_792286	NA	C	T	Y	C	C	T	0.921	0.079	1
gambia	175446	PFD0590c	4	535833	PFD0590c_MAL4_535833	PFD0590c_MAL4_535833	NA	A	T	W	A	A	T	0.941111111	0.058888889	1
gambia	175446	PF11_0344	11	1293969	PF11_0344_MAL11_1293969	PF11_0344_MAL11_1293969	NA	G	A	R	A	A	G	1	0	1
gambia	175446	PF11_0344	11	1294072	PF11_0344_MAL11_1294072	PF11_0344_MAL11_1294072	NA	A	C	M	A	A	C	1	0	1
gambia	175446	PF11_0344	11	1294353	PF11_0344_MAL11_1294353	PF11_0344_MAL11_1294353	NA	C	A	M	A	A	C	1	0	1
gambia	175446	MAL7P1_172	7	1395055	MAL7P1_172_MAL7_1395055	MAL7P1_172_MAL7_1395055	NA	A	T	W	A	A	T	1	0	1
gambia	175446	MAL7P1_172	7	1396237	MAL7P1_172_MAL7_1396237	MAL7P1_172_MAL7_1396237	NA	G	A	R	G	A	G	0	1	1
gambia	175446	PF14_0153	14	628077	PF14_0153_MAL14_628077	PF14_0153_MAL14_628077	NA	G	A	R	X	A	G	1	0	0
gambia	175446	PF14_0154	14	631041	PF14_0154_MAL14_631041	PF14_0154_MAL14_631041	NA	G	A	R	G	A	G	0.001555556	0.998444444	1
gambia	175446	PF07_0129	7	1424932	PF07_0129_MAL7_1424932	PF07_0129_MAL7_1424932	NA	A	T	W	A	A	T	1	0	1
gambia	175446	MAL7P1_178	7	1435476	MAL7P1_178_MAL7_1435476	MAL7P1_178_MAL7_1435476	NA	A	G	R	G	A	G	0.03	0.97	1
gambia	175446	PF11_0342	11	1284175	PF11_0342_MAL11_1284175	PF11_0342_MAL11_1284175	NA	C	T	Y	X	C	T	1	0	0
gambia	175447	PF07_0129	7	1424575	PF07_0129_MAL7_1424575	PF07_0129_MAL7_1424575	NA	G	A	R	G	A	G	0.030777778	0.969222222	1
gambia	175447	PF14_0054	14	197336	PF14_0054_MAL14_197336	PF14_0054_MAL14_197336	NA	C	T	Y	X	C	T	1	0	0
gambia	175447	PFL2415w	12	2065896	PFL2415w_MAL12_2065896	PFL2415w_MAL12_2065896	NA	NA	NOT FOUND	K	G	G	T	0.964534884	0.035465116	1
gambia	175447	PF11_0349	11	1316158	PF11_0349_MAL11_1316158	PF11_0349_MAL11_1316158	NA	C	A	M	C	A	C	0.011	0.989	1
gambia	175447	MAL7P1_176	7	1414595	MAL7P1_176_MAL7_1414595	MAL7P1_176_MAL7_1414595	NA	NA	NOT FOUND	K	X	G	T	NA	NA	0
gambia	175447	MAL7P1_176	7	1414632	MAL7P1_176_MAL7_1414632	MAL7P1_176_MAL7_1414632	NA	NA	NOT FOUND	W	T	A	T	0	1	1
gambia	175447	MAL7P1_176	7	1414954	MAL7P1_176_MAL7_1414954	MAL7P1_176_MAL7_1414954	NA	C	T	Y	C	C	T	0.938181818	0.061818182	1
gambia	175447	MAL7P1_176	7	1414352	MAL7P1_176_MAL7_1414352	MAL7P1_176_MAL7_1414352	NA	NA	NOT FOUND	R	A	A	G	1	0	1
gambia	175447	PF10_0347	10	1410437	PF10_0347_MAL10_1410437	PF10_0347_MAL10_1410437	NA	A	G	R	A	A	G	1	0	1
gambia	175447	PF11_0345	11	1298057	PF11_0345_MAL11_1298057	PF11_0345_MAL11_1298057	NA	G	T	K	X	G	T	0.426333333	0.573666667	0
gambia	175447	PF11_0347	11	1302186	PF11_0347_MAL11_1302186	PF11_0347_MAL11_1302186	NA	G	C	S	G	C	G	0	1	1
gambia	175447	MAL7P1_173	7	1398568	MAL7P1_173_MAL7_1398568	MAL7P1_173_MAL7_1398568	NA	T	G	K	T	G	T	0	1	1
gambia	175447	MAL7P1_172	7	1395055	MAL7P1_172_MAL7_1395055	MAL7P1_172_MAL7_1395055	NA	A	T	W	A	A	T	1	0	1
gambia	175447	MAL7P1_176	7	1417304	MAL7P1_176_MAL7_1417304	MAL7P1_176_MAL7_1417304	NA	NA	NOT FOUND	K	G	G	T	1	0	1
gambia	175447	MAL7P1_176	7	1417547	MAL7P1_176_MAL7_1417547	MAL7P1_176_MAL7_1417547	NA	NA	NOT FOUND	W	A	A	T	1	0	1
gambia	175447	MAL7P1_176	7	1417607	MAL7P1_176_MAL7_1417607	MAL7P1_176_MAL7_1417607	NA	NA	NOT FOUND	R	A	A	G	0.978139535	0.021860465	1
gambia	175447	MAL8P1_23	8	1119579	MAL8P1_23_MAL8_1119579	MAL8P1_23_MAL8_1119579	NA	C	A	M	C	A	C	0.031	0.969	1
gambia	175447	MAL8P1_29	8	1090243	MAL8P1_29_MAL8_1090243	MAL8P1_29_MAL8_1090243	NA	G	A	R	G	A	G	0	1	1
gambia	175447	PF10_0212	10	900946	PF10_0212_MAL10_900946	PF10_0212_MAL10_900946	NA	NA	NOT FOUND	Y	T	C	T	0.045777778	0.954222222	1
gambia	175447	PF11_0342	11	1281908	PF11_0342_MAL11_1281908	PF11_0342_MAL11_1281908	NA	T	A	W	X	A	T	1	0	0
gambia	175447	PF11_0344	11	1294376	PF11_0344_MAL11_1294376	PF11_0344_MAL11_1294376	NA	T	G	K	G	G	T	0.993	0.007	1
gambia	175447	PF11_0344	11	1294751	PF11_0344_MAL11_1294751	PF11_0344_MAL11_1294751	NA	A	G	R	A	A	G	1	0	1
gambia	175447	MAL7P1_176	7	1415845	MAL7P1_176_MAL7_1415845	MAL7P1_176_MAL7_1415845	NA	NA	NOT FOUND	W	A	A	T	1	0	1
gambia	175447	MAL7P1_176	7	1415949	MAL7P1_176_MAL7_1415949	MAL7P1_176_MAL7_1415949	NA	NA	NOT FOUND	R	G	A	G	0.003	0.997	1
gambia	175447	PF11_0348	11	1309307	PF11_0348_MAL11_1309307	PF11_0348_MAL11_1309307	NA	G	A	R	G	A	G	0	1	1
gambia	175447	MAL7P1_176	7	1417230	MAL7P1_176_MAL7_1417230	MAL7P1_176_MAL7_1417230	NA	NA	NOT FOUND	Y	C	C	T	0.934888889	0.065111111	1
gambia	175447	MAL7P1_176	7	1417279	MAL7P1_176_MAL7_1417279	MAL7P1_176_MAL7_1417279	NA	NA	NOT FOUND	Y	T	C	T	0	1	1
gambia	175447	MAL7P1_177	7	1428081	MAL7P1_177_MAL7_1428081	MAL7P1_177_MAL7_1428081	NA	G	A	R	G	A	G	0.009	0.991	1
gambia	175447	MAL7P1_178	7	1434844	MAL7P1_178_MAL7_1434844	MAL7P1_178_MAL7_1434844	NA	C	T	Y	C	C	T	0.998111111	0.001888889	1
gambia	175447	MAL7P1_178	7	1435246	MAL7P1_178_MAL7_1435246	MAL7P1_178_MAL7_1435246	NA	G	A	R	G	A	G	0.005888889	0.994111111	1
gambia	175447	MAL7P1_178	7	1435476	MAL7P1_178_MAL7_1435476	MAL7P1_178_MAL7_1435476	NA	A	G	R	AG	A	G	0.284111111	0.715888889	1
gambia	175447	MAL7P1_178	7	1435585	MAL7P1_178_MAL7_1435585	MAL7P1_178_MAL7_1435585	NA	A	G	R	A	A	G	1	0	1
gambia	175447	MAL7P1_68	7	715089	MAL7P1_68_MAL7_715089	MAL7P1_68_MAL7_715089	NA	C	T	Y	C	C	T	0.977888889	0.022111111	1
gambia	175447	PF07_0053	7	687886	PF07_0053_MAL7_687886	PF07_0053_MAL7_687886	NA	G	T	K	G	G	T	0.935444444	0.064555556	1
gambia	175447	PF14_0052	14	192377	PF14_0052_MAL14_192377	PF14_0052_MAL14_192377	NA	A	T	W	X	A	T	1	0	0
gambia	175447	PF14_0053	14	194155	PF14_0053_MAL14_194155	PF14_0053_MAL14_194155	NA	C	T	Y	CT	C	T	0.707333333	0.292666667	1
gambia	175447	PFC0790w	3	736781	PFC0790w_MAL3_736781	PFC0790w_MAL3_736781	NA	T	C	Y	T	C	T	0.055444444	0.944555556	1
gambia	175447	PF11_0349	11	1313978	PF11_0349_MAL11_1313978	PF11_0349_MAL11_1313978	NA	G	T	K	X	G	T	0.642555556	0.357444444	0
gambia	175447	PFD1145C	4	1087941	PFD1145C_MAL4_1087941	PFD1145c_MAL4_1087941_A	NA	G	C	S	G	C	G	0	1	1
gambia	175447	PFI0460w	9	431939	PFI0460w_MAL9_431939	PFI0460w_MAL9_431939	NA	T	C	Y	T	C	T	0.025454545	0.974545455	1
gambia	175447	MAL7P1_176	7	1413814	MAL7P1_176_MAL7_1413814	MAL7P1_176_MAL7_1413814	NA	NA	NOT FOUND	Y	T	C	T	0	1	1
gambia	175447	MAL7P1_176	7	1413932	MAL7P1_176_MAL7_1413932	MAL7P1_176_MAL7_1413932	NA	G	C	S	G	C	G	0.026111111	0.973888889	1
gambia	175447	MAL7P1_176	7	1414207	MAL7P1_176_MAL7_1414207	MAL7P1_176_MAL7_1414207	NA	NA	NOT FOUND	R	G	A	G	0.057777778	0.942222222	1
gambia	175447	MAL7P1_176	7	1414254	MAL7P1_176_MAL7_1414254	MAL7P1_176_MAL7_1414254	NA	NA	NOT FOUND	W	T	A	T	0.005555556	0.994444444	1
gambia	175447	MAL7P1_176	7	1414436	MAL7P1_176_MAL7_1414436	MAL7P1_176_MAL7_1414436	NA	G	T	K	G	G	T	1	0	1
gambia	175447	MAL7P1_176	7	1415467	MAL7P1_176_MAL7_1415467	MAL7P1_176_MAL7_1415467	NA	NA	NOT FOUND	R	G	A	G	0	1	1
gambia	175447	MAL7P1_176	7	1416046	MAL7P1_176_MAL7_1416046	MAL7P1_176_MAL7_1416046	NA	NA	NOT FOUND	K	G	G	T	0.980111111	0.019888889	1
gambia	175447	MAL7P1_176	7	1416423	MAL7P1_176_MAL7_1416423	MAL7P1_176_MAL7_1416423	NA	NA	NOT FOUND	M	C	A	C	0.047777778	0.952222222	1
gambia	175447	MAL7P1_176	7	1416450	MAL7P1_176_MAL7_1416450	MAL7P1_176_MAL7_1416450	NA	NA	NOT FOUND	M	AC	A	C	0.371444444	0.628555556	1
gambia	175447	PF13_0358	13	2722168	PF13_0358_MAL13_2722168	PF13_0358_MAL13_2722168	NA	C	T	Y	C	C	T	0.966666667	0.033333333	1
gambia	175447	MAL7P1_206	7	380700	MAL7P1_206_MAL7_380700	MAL7P1_206_MAL7_380700	NA	A	G	R	AG	A	G	0.197666667	0.802333333	1
gambia	175447	PF07_0129	7	1424932	PF07_0129_MAL7_1424932	PF07_0129_MAL7_1424932	NA	A	T	W	A	A	T	1	0	1
gambia	175447	PF07_0129	7	1425627	PF07_0129_MAL7_1425627	PF07_0129_MAL7_1425627	NA	T	G	K	T	G	T	0.084555556	0.915444444	1
gambia	175447	MAL7P1_176	7	1415733	MAL7P1_176_MAL7_1415733	MAL7P1_176_MAL7_1415733	NA	G	A	R	AG	A	G	0.083555556	0.916444444	1
gambia	175447	MAL7P1_176	7	1417189	MAL7P1_176_MAL7_1417189	MAL7P1_176_MAL7_1417189	NA	NA	NOT FOUND	Y	T	C	T	0.052555556	0.947444444	1
gambia	175447	MAL7P1_176	7	1413900	MAL7P1_176_MAL7_1413900	MAL7P1_176_MAL7_1413900	NA	A	G	R	A	A	G	1	0	1
gambia	175447	MAL7P1_176	7	1414453	MAL7P1_176_MAL7_1414453	MAL7P1_176_MAL7_1414453	NA	NA	NOT FOUND	K	G	G	T	0.975222222	0.024777778	1
gambia	175447	MAL7P1_176	7	1414864	MAL7P1_176_MAL7_1414864	MAL7P1_176_MAL7_1414864	NA	A	C	M	A	A	C	0.974666667	0.025333333	1
gambia	175447	MAL7P1_176	7	1414874	MAL7P1_176_MAL7_1414874	MAL7P1_176_MAL7_1414874	NA	T	G	K	T	G	T	0	1	1
gambia	175447	MAL7P1_176	7	1415420	MAL7P1_176_MAL7_1415420	MAL7P1_176_MAL7_1415420	NA	C	A	M	C	A	C	0.092	0.908	1
gambia	175447	MAL7P1_176	7	1415442	MAL7P1_176_MAL7_1415442	MAL7P1_176_MAL7_1415442	NA	NA	NOT FOUND	R	A	A	G	0.907333333	0.092666667	1
gambia	175447	MAL7P1_176	7	1416124	MAL7P1_176_MAL7_1416124	MAL7P1_176_MAL7_1416124	NA	NA	NOT FOUND	M	C	A	C	0.027888889	0.972111111	1
gambia	175447	MAL7P1_176	7	1416162	MAL7P1_176_MAL7_1416162	MAL7P1_176_MAL7_1416162	NA	NA	NOT FOUND	S	G	C	G	0	1	1
gambia	175447	MAL7P1_176	7	1416452	MAL7P1_176_MAL7_1416452	MAL7P1_176_MAL7_1416452	NA	NA	NOT FOUND	R	G	A	G	0.020333333	0.979666667	1
gambia	175447	MAL7P1_176	7	1417255	MAL7P1_176_MAL7_1417255	MAL7P1_176_MAL7_1417255	NA	NA	NOT FOUND	M	A	A	C	1	0	1
gambia	175447	PF14_0052	14	191841	PF14_0052_MAL14_191841	PF14_0052_MAL14_191841	NA	T	A	W	T	A	T	0.021333333	0.978666667	1
gambia	175447	PF14_0153	14	625051	PF14_0153_MAL14_625051	PF14_0153_MAL14_625051	NA	A	T	W	T	A	T	0.035777778	0.964222222	1
gambia	175447	MAL7P1_27	7	459003	PfcrtK76T	PfcrtK76T_D	NA	A	C	M	X	A	C	0.115333333	0.884666667	0
gambia	175447	PFE1355c	5	1134201	PFE1355c_MAL5_1134201	PFE1355c_MAL5_1134201	NA	A	G	R	A	A	G	1	0	1
gambia	175447	MAL7P1_176	7	1414328	PfEBA175_L300L	PfEBA175_L300L_A	NA	NA	NOT FOUND	Y	T	C	T	0.029534884	0.970465116	1
gambia	175447	PFF0225w	6	202293	PFF0225w_MAL6_202293	PFF0225w_MAL6_202293	NA	G	A	R	G	A	G	0.078222222	0.921777778	1
gambia	175447	PFF0275c	6	232367	PFF0275c_MAL6_232367	PFF0275c_MAL6_232367	NA	T	C	Y	T	C	T	0.033	0.967	1
gambia	175447	PFF0325c	6	273921	PFF0325c_MAL6_273921	PFF0325c_MAL6_273921	NA	C	T	Y	C	C	T	0.949294118	0.050705882	1
gambia	175447	PFI1120c	9	926808	PFI1120c_MAL9_926808	PFI1120c_MAL9_926808	NA	C	T	Y	C	C	T	1	0	1
gambia	175447	MAL7P1_176	7	1416084	MAL7P1_176_MAL7_1416084	MAL7P1_176_MAL7_1416084	NA	NA	NOT FOUND	W	T	A	T	0	1	1
gambia	175447	PF11_0344	11	1294353	PF11_0344_MAL11_1294353	PF11_0344_MAL11_1294353	NA	C	A	M	C	A	C	0.030666667	0.969333333	1
gambia	175447	PF11_0344	11	1294577	PF11_0344_MAL11_1294577	PF11_0344_MAL11_1294577	NA	G	T	K	GT	G	T	0.123333333	0.876666667	1
gambia	175447	PF11_0344	11	1295037	PF11_0344_MAL11_1295037	PF11_0344_MAL11_1295037	NA	A	G	R	A	A	G	0.943777778	0.056222222	1
gambia	175447	PF11_0347	11	1305885	PF11_0347_MAL11_1305885	PF11_0347_MAL11_1305885	NA	C	T	Y	X	C	T	1	0	0
gambia	175447	PF11_0348	11	1309072	PF11_0348_MAL11_1309072	PF11_0348_MAL11_1309072	NA	T	A	W	T	A	T	0	1	1
gambia	175447	PF11_0353	11	1329504	PF11_0353_MAL11_1329504	PF11_0353_MAL11_1329504	NA	A	T	W	X	A	T	1	0	0
gambia	175447	PF14_0152	14	620670	PF14_0152_MAL14_620670	PF14_0152_MAL14_620670	NA	C	T	Y	C	C	T	0.931444444	0.068555556	1
gambia	175447	PFD0590c	4	535833	PFD0590c_MAL4_535833	PFD0590c_MAL4_535833	NA	A	T	W	A	A	T	1	0	1
gambia	175447	PFE1015c	5	836682	PFE1015c_MAL5_836682	PFE1015c_MAL5_836682	NA	A	C	M	A	A	C	0.993444444	0.006555556	1
gambia	175447	PFF1185w	6	1001891	PFF1185w_MAL6_1001891	PFF1185w_MAL6_1001891	NA	A	G	R	A	A	G	1	0	1
gambia	175447	PFL0305c	12	274118	PFL0305c_MAL12_274118	PFL0305c_MAL12_274118	NA	C	T	Y	C	C	T	1	0	1
gambia	175447	MAL7P1_176	7	1416041	MAL7P1_176_MAL7_1416041	MAL7P1_176_MAL7_1416041	NA	NA	NOT FOUND	R	G	A	G	0.010555556	0.989444444	1
gambia	175447	MAL7P1_176	7	1415888	MAL7P1_176_MAL7_1415888	MAL7P1_176_MAL7_1415888	NA	NA	NOT FOUND	S	G	C	G	0.016333333	0.983666667	1
gambia	175447	MAL7P1_176	7	1416201	MAL7P1_176_MAL7_1416201	MAL7P1_176_MAL7_1416201	NA	NA	NOT FOUND	S	G	C	G	0.113222222	0.886777778	1
gambia	175447	MAL7P1_176	7	1418020	MAL7P1_176_MAL7_1418020	MAL7P1_176_MAL7_1418020	NA	NA	NOT FOUND	W	X	A	T	1	0	0
gambia	175447	MAL13P1_148	13	1229635	MAL13P1_148_MAL13_1229635	MAL13P1_148_MAL13_1229635	NA	T	C	Y	T	C	T	0.030116279	0.969883721	1
gambia	175447	MAL7P1_176	7	1414177	MAL7P1_176_MAL7_1414177	MAL7P1_176_MAL7_1414177	NA	NA	NOT FOUND	Y	T	C	T	0.015555556	0.984444444	1
gambia	175447	MAL7P1_176	7	1414296	MAL7P1_176_MAL7_1414296	MAL7P1_176_MAL7_1414296	NA	NA	NOT FOUND	R	A	A	G	1	0	1
gambia	175447	PF10_0205	10	850003	PF10_0205_MAL10_850003	PF10_0205_MAL10_850003	NA	G	A	R	G	A	G	0	1	1
gambia	175447	PF11_0342	11	1284175	PF11_0342_MAL11_1284175	PF11_0342_MAL11_1284175	NA	C	T	Y	X	C	T	1	0	0
gambia	175447	PF11_0344	11	1293969	PF11_0344_MAL11_1293969	PF11_0344_MAL11_1293969	NA	G	A	R	A	A	G	1	0	1
gambia	175447	PF11_0344	11	1294072	PF11_0344_MAL11_1294072	PF11_0344_MAL11_1294072	NA	A	C	M	A	A	C	1	0	1
gambia	175447	PF11_0344	11	1295331	PF11_0344_MAL11_1295331	PF11_0344_MAL11_1295331	NA	A	C	M	A	A	C	1	0	1
gambia	175447	MAL7P1_176	7	1415755	MAL7P1_176_MAL7_1415755	MAL7P1_176_MAL7_1415755	NA	NA	NOT FOUND	K	G	G	T	1	0	1
gambia	175447	MAL7P1_176	7	1415763	MAL7P1_176_MAL7_1415763	MAL7P1_176_MAL7_1415763	NA	NA	NOT FOUND	S	G	C	G	0.001333333	0.998666667	1
gambia	175447	PF07_0129	7	1424709	PF07_0129_MAL7_1424709	PF07_0129_MAL7_1424709	NA	T	C	Y	T	C	T	0.103777778	0.896222222	1
gambia	175447	PF11_0351	11	1321749	PF11_0351_MAL11_1321749	PF11_0351_MAL11_1321749	NA	T	C	Y	C	C	T	0.907444444	0.092555556	1
gambia	175447	PF14_0046	14	170444	PF14_0046_MAL14_170444	PF14_0046_MAL14_170444	NA	C	G	S	X	C	G	1	0	0
gambia	175447	PF14_0047	14	173196	PF14_0047_MAL14_173196	PF14_0047_MAL14_173196	NA	C	T	Y	C	C	T	0.945666667	0.054333333	1
gambia	175447	PF14_0048	14	177549	PF14_0048_MAL14_177549	PF14_0048_MAL14_177549	NA	T	G	K	T	G	T	0.065555556	0.934444444	1
gambia	175447	PF14_0152	14	622650	PF14_0152_MAL14_622650	PF14_0152_MAL14_622650	NA	C	A	M	C	A	C	0	1	1
gambia	175447	PFC0430w	3	439999	PFC0430w_MAL3_439999	PFC0430w_MAL3_439999	NA	T	C	Y	T	C	T	0.131111111	0.868888889	1
gambia	175447	MAL7P1_176	7	1414637	MAL7P1_176_MAL7_1414637	MAL7P1_176_MAL7_1414637	NA	NA	NOT FOUND	R	G	A	G	0.128666667	0.871333333	1
gambia	175447	DHPS	8	551238	DHPSA581G	DHPSA581G_B	rs470126	G	C	S	G	C	G	0	1	1
gambia	175447	MAL7P1_172	7	1396237	MAL7P1_172_MAL7_1396237	MAL7P1_172_MAL7_1396237	NA	G	A	R	G	A	G	0.002444444	0.997555556	1
gambia	175447	MAL8P1_139	8	268412	MAL8P1_139_MAL8_268412	MAL8P1_139_MAL8_268412	NA	T	C	Y	T	C	T	0.007888889	0.992111111	1
gambia	175447	MAL7P1_176	7	1416197	Pf_rs45318951	Pf_rs45318951	rs45318951	G	A	R	G	A	G	0	1	1
gambia	175447	PF11_0351	11	1320850	PF11_0351_MAL11_1320850	PF11_0351_MAL11_1320850	NA	A	G	R	A	A	G	0.955454545	0.044545455	1
gambia	175447	PF13_0267	13	2023590	PF13_0267_MAL13_2023590	PF13_0267_MAL13_2023590	NA	G	A	R	G	A	G	0	1	1
gambia	175447	PF14_0051	14	189655	PF14_0051_MAL14_189655	PF14_0051_MAL14_189655	NA	T	C	Y	T	C	T	0	1	1
gambia	175447	MAL7P1_176	7	1413859	MAL7P1_176_MAL7_1413859	MAL7P1_176_MAL7_1413859	NA	NA	NOT FOUND	K	T	G	T	0.011333333	0.988666667	1
gambia	175447	PF14_0154	14	631041	PF14_0154_MAL14_631041	PF14_0154_MAL14_631041	NA	G	A	R	G	A	G	0.048555556	0.951444444	1
gambia	175447	PF14_0234	14	990676	PF14_0234_MAL14_990676	PF14_0234_MAL14_990676	NA	T	C	Y	T	C	T	0.059333333	0.940666667	1
gambia	175447	PFB0100c	2	103494	PFB0100c_MAL2_103494	PFB0100c_MAL2_103494	NA	T	C	Y	T	C	T	0.043	0.957	1
gambia	175447	PF14_0153	14	628077	PF14_0153_MAL14_628077	PF14_0153_MAL14_628077	NA	G	A	R	X	A	G	0.154888889	0.845111111	0
gambia	175447	PF11_0344	11	1295620	PF11_0344_MAL11_1295620	PF11_0344_MAL11_1295620	NA	T	A	W	A	A	T	0.967888889	0.032111111	1
gambia	175447	PF14_0051	14	189104	PF14_0051_MAL14_189104	PF14_0051_MAL14_189104	NA	A	G	R	X	A	G	1	0	0
gambia	175447	PFD0565c	4	523108	PFD0565c_MAL4_523108	PFD0565c_MAL4_523108	NA	G	A	R	G	A	G	0	1	1
gambia	175447	PFD0860w	4	792286	PFD0860w_MAL4_792286	PFD0860w_MAL4_792286	NA	C	T	Y	C	C	T	0.964111111	0.035888889	1
gambia	175447	PFE0430w	5	358599	PFE0430w_MAL5_358599	PFE0430w_MAL5_358599	NA	C	A	M	C	A	C	0.131888889	0.868111111	1
gambia	175447	PF08_0091	8	587383	PF08_0091_MAL8_587383	PF08_0091_MAL8_587383	NA	G	A	R	AG	A	G	0.274555556	0.725444444	1
gambia	175447	PF11_0342	11	1286935	PF11_0342_MAL11_1286935	PF11_0342_MAL11_1286935	NA	T	A	W	T	A	T	0	1	1
gambia	175447	PF11_0342	11	1287340	PF11_0342_MAL11_1287340	PF11_0342_MAL11_1287340	NA	C	T	Y	X	C	T	0	1	0
gambia	175447	MAL7P1_176	7	1416177	MAL7P1_176_MAL7_1416177	MAL7P1_176_MAL7_1416177	NA	NA	NOT FOUND	M	AC	A	C	0.771666667	0.228333333	1
gambia	175447	PF14_0045	14	166726	PF14_0045_MAL14_166726	PF14_0045_MAL14_166726	NA	G	A	R	G	A	G	0.006444444	0.993555556	1
gambia	175447	PF14_0048	14	177466	PF14_0048_MAL14_177466	PF14_0048_MAL14_177466	NA	G	T	K	X	G	T	0	1	0
gambia	175448	PF14_0052	14	192377	PF14_0052_MAL14_192377	PF14_0052_MAL14_192377	NA	A	T	W	A	A	T	1	0	1
gambia	175448	PF11_0344	11	1294376	PF11_0344_MAL11_1294376	PF11_0344_MAL11_1294376	NA	T	G	K	G	G	T	0.975555556	0.024444444	1
gambia	175448	MAL7P1_173	7	1398568	MAL7P1_173_MAL7_1398568	MAL7P1_173_MAL7_1398568	NA	T	G	K	T	G	T	0	1	1
gambia	175448	PF11_0344	11	1295620	PF11_0344_MAL11_1295620	PF11_0344_MAL11_1295620	NA	T	A	W	X	A	T	0.309888889	0.690111111	0
gambia	175448	PF11_0347	11	1302186	PF11_0347_MAL11_1302186	PF11_0347_MAL11_1302186	NA	G	C	S	X	C	G	0	1	0
gambia	175448	MAL7P1_176	7	1416046	MAL7P1_176_MAL7_1416046	MAL7P1_176_MAL7_1416046	NA	NA	NOT FOUND	K	G	G	T	0.966666667	0.033333333	1
gambia	175448	PF11_0344	11	1294751	PF11_0344_MAL11_1294751	PF11_0344_MAL11_1294751	NA	A	G	R	X	A	G	1	0	0
gambia	175448	PF14_0153	14	628077	PF14_0153_MAL14_628077	PF14_0153_MAL14_628077	NA	G	A	R	X	A	G	0.099777778	0.900222222	0
gambia	175448	PF11_0344	11	1293969	PF11_0344_MAL11_1293969	PF11_0344_MAL11_1293969	NA	G	A	R	A	A	G	1	0	1
gambia	175448	MAL7P1_176	7	1414177	MAL7P1_176_MAL7_1414177	MAL7P1_176_MAL7_1414177	NA	NA	NOT FOUND	Y	T	C	T	0.018555556	0.981444444	1
gambia	175448	PFC0790w	3	736781	PFC0790w_MAL3_736781	PFC0790w_MAL3_736781	NA	T	C	Y	T	C	T	0.042555556	0.957444444	1
gambia	175448	PFF0325c	6	273921	PFF0325c_MAL6_273921	PFF0325c_MAL6_273921	NA	C	T	Y	C	C	T	0.929529412	0.070470588	1
gambia	175448	MAL7P1_172	7	1395055	MAL7P1_172_MAL7_1395055	MAL7P1_172_MAL7_1395055	NA	A	T	W	A	A	T	1	0	1
gambia	175448	PF11_0344	11	1294353	PF11_0344_MAL11_1294353	PF11_0344_MAL11_1294353	NA	C	A	M	X	A	C	1	0	0
gambia	175448	PF11_0349	11	1316158	PF11_0349_MAL11_1316158	PF11_0349_MAL11_1316158	NA	C	A	M	C	A	C	0.037333333	0.962666667	1
gambia	175448	PF11_0351	11	1321749	PF11_0351_MAL11_1321749	PF11_0351_MAL11_1321749	NA	T	C	Y	CT	C	T	0.475333333	0.524666667	1
gambia	175448	PF13_0358	13	2722168	PF13_0358_MAL13_2722168	PF13_0358_MAL13_2722168	NA	C	T	Y	C	C	T	0.955666667	0.044333333	1
gambia	175448	PF14_0052	14	191841	PF14_0052_MAL14_191841	PF14_0052_MAL14_191841	NA	T	A	W	T	A	T	0.007444444	0.992555556	1
gambia	175448	PF11_0348	11	1309072	PF11_0348_MAL11_1309072	PF11_0348_MAL11_1309072	NA	T	A	W	T	A	T	0	1	1
gambia	175448	PF11_0351	11	1320850	PF11_0351_MAL11_1320850	PF11_0351_MAL11_1320850	NA	A	G	R	A	A	G	0.941477273	0.058522727	1
gambia	175448	PF13_0267	13	2023590	PF13_0267_MAL13_2023590	PF13_0267_MAL13_2023590	NA	G	A	R	G	A	G	0.010888889	0.989111111	1
gambia	175448	PF14_0047	14	173196	PF14_0047_MAL14_173196	PF14_0047_MAL14_173196	NA	C	T	Y	C	C	T	0.969888889	0.030111111	1
gambia	175448	PF14_0051	14	189104	PF14_0051_MAL14_189104	PF14_0051_MAL14_189104	NA	A	G	R	X	A	G	0.509666667	0.490333333	0
gambia	175448	DHPS	8	551238	DHPSA581G	DHPSA581G_B	rs470126	G	C	S	G	C	G	0	1	1
gambia	175448	PF14_0051	14	189655	PF14_0051_MAL14_189655	PF14_0051_MAL14_189655	NA	T	C	Y	T	C	T	0.032555556	0.967444444	1
gambia	175448	PF14_0152	14	620670	PF14_0152_MAL14_620670	PF14_0152_MAL14_620670	NA	C	T	Y	C	C	T	0.958444444	0.041555556	1
gambia	175448	PF10_0205	10	850003	PF10_0205_MAL10_850003	PF10_0205_MAL10_850003	NA	G	A	R	A	A	G	0.969444444	0.030555556	1
gambia	175448	MAL7P1_176	7	1414352	MAL7P1_176_MAL7_1414352	MAL7P1_176_MAL7_1414352	NA	NA	NOT FOUND	R	A	A	G	1	0	1
gambia	175448	MAL7P1_176	7	1414436	MAL7P1_176_MAL7_1414436	MAL7P1_176_MAL7_1414436	NA	G	T	K	G	G	T	0.998	0.002	1
gambia	175448	PF11_0345	11	1298057	PF11_0345_MAL11_1298057	PF11_0345_MAL11_1298057	NA	G	T	K	X	G	T	1	0	0
gambia	175448	PF11_0347	11	1305885	PF11_0347_MAL11_1305885	PF11_0347_MAL11_1305885	NA	C	T	Y	X	C	T	1	0	0
gambia	175448	MAL7P1_176	7	1414864	MAL7P1_176_MAL7_1414864	MAL7P1_176_MAL7_1414864	NA	A	C	M	AC	A	C	0.070555556	0.929444444	1
gambia	175448	MAL7P1_176	7	1415467	MAL7P1_176_MAL7_1415467	MAL7P1_176_MAL7_1415467	NA	NA	NOT FOUND	R	X	A	G	0	1	0
gambia	175448	PF14_0054	14	197336	PF14_0054_MAL14_197336	PF14_0054_MAL14_197336	NA	C	T	Y	X	C	T	0.941	0.059	0
gambia	175448	MAL13P1_148	13	1229635	MAL13P1_148_MAL13_1229635	MAL13P1_148_MAL13_1229635	NA	T	C	Y	T	C	T	0.035930233	0.964069767	1
gambia	175448	PFC0430w	3	439999	PFC0430w_MAL3_439999	PFC0430w_MAL3_439999	NA	T	C	Y	T	C	T	0.004333333	0.995666667	1
gambia	175448	PFD0565c	4	523108	PFD0565c_MAL4_523108	PFD0565c_MAL4_523108	NA	G	A	R	G	A	G	0	1	1
gambia	175448	MAL7P1_176	7	1414254	MAL7P1_176_MAL7_1414254	MAL7P1_176_MAL7_1414254	NA	NA	NOT FOUND	W	T	A	T	0.007666667	0.992333333	1
gambia	175448	MAL7P1_176	7	1414595	MAL7P1_176_MAL7_1414595	MAL7P1_176_MAL7_1414595	NA	NA	NOT FOUND	K	X	G	T	NA	NA	0
gambia	175448	MAL7P1_176	7	1414637	MAL7P1_176_MAL7_1414637	MAL7P1_176_MAL7_1414637	NA	NA	NOT FOUND	R	X	A	G	1	0	0
gambia	175448	MAL7P1_176	7	1414874	MAL7P1_176_MAL7_1414874	MAL7P1_176_MAL7_1414874	NA	T	G	K	T	G	T	0.007777778	0.992222222	1
gambia	175448	MAL7P1_176	7	1415733	MAL7P1_176_MAL7_1415733	MAL7P1_176_MAL7_1415733	NA	G	A	R	G	A	G	0.018111111	0.981888889	1
gambia	175448	MAL7P1_176	7	1414453	MAL7P1_176_MAL7_1414453	MAL7P1_176_MAL7_1414453	NA	NA	NOT FOUND	K	G	G	T	1	0	1
gambia	175448	MAL7P1_176	7	1414632	MAL7P1_176_MAL7_1414632	MAL7P1_176_MAL7_1414632	NA	NA	NOT FOUND	W	T	A	T	0.020222222	0.979777778	1
gambia	175448	MAL7P1_176	7	1413932	MAL7P1_176_MAL7_1413932	MAL7P1_176_MAL7_1413932	NA	G	C	S	G	C	G	0.007222222	0.992777778	1
gambia	175448	MAL7P1_176	7	1414954	MAL7P1_176_MAL7_1414954	MAL7P1_176_MAL7_1414954	NA	C	T	Y	C	C	T	0.948977273	0.051022727	1
gambia	175448	MAL7P1_176	7	1416450	MAL7P1_176_MAL7_1416450	MAL7P1_176_MAL7_1416450	NA	NA	NOT FOUND	M	AC	A	C	0.318555556	0.681444444	1
gambia	175448	MAL7P1_176	7	1416452	MAL7P1_176_MAL7_1416452	MAL7P1_176_MAL7_1416452	NA	NA	NOT FOUND	R	G	A	G	0.034777778	0.965222222	1
gambia	175448	MAL7P1_176	7	1417304	MAL7P1_176_MAL7_1417304	MAL7P1_176_MAL7_1417304	NA	NA	NOT FOUND	K	X	G	T	1	0	0
gambia	175448	MAL7P1_176	7	1417547	MAL7P1_176_MAL7_1417547	MAL7P1_176_MAL7_1417547	NA	NA	NOT FOUND	W	A	A	T	1	0	1
gambia	175448	MAL7P1_68	7	715089	MAL7P1_68_MAL7_715089	MAL7P1_68_MAL7_715089	NA	C	T	Y	C	C	T	0.971888889	0.028111111	1
gambia	175448	PF07_0129	7	1424575	PF07_0129_MAL7_1424575	PF07_0129_MAL7_1424575	NA	G	A	R	G	A	G	0.018777778	0.981222222	1
gambia	175448	PF11_0344	11	1294072	PF11_0344_MAL11_1294072	PF11_0344_MAL11_1294072	NA	A	C	M	A	A	C	1	0	1
gambia	175448	PF11_0342	11	1284175	PF11_0342_MAL11_1284175	PF11_0342_MAL11_1284175	NA	C	T	Y	C	C	T	1	0	1
gambia	175448	PF11_0344	11	1294577	PF11_0344_MAL11_1294577	PF11_0344_MAL11_1294577	NA	G	T	K	G	G	T	0.959444444	0.040555556	1
gambia	175448	PF11_0344	11	1295331	PF11_0344_MAL11_1295331	PF11_0344_MAL11_1295331	NA	A	C	M	C	A	C	0.071	0.929	1
gambia	175448	PF07_0053	7	687886	PF07_0053_MAL7_687886	PF07_0053_MAL7_687886	NA	G	T	K	G	G	T	1	0	1
gambia	175448	PF07_0129	7	1424932	PF07_0129_MAL7_1424932	PF07_0129_MAL7_1424932	NA	A	T	W	A	A	T	1	0	1
gambia	175448	PF07_0129	7	1425627	PF07_0129_MAL7_1425627	PF07_0129_MAL7_1425627	NA	T	G	K	GT	G	T	0.189444444	0.810555556	1
gambia	175448	PF11_0348	11	1309307	PF11_0348_MAL11_1309307	PF11_0348_MAL11_1309307	NA	G	A	R	G	A	G	0	1	1
gambia	175448	PF11_0349	11	1313978	PF11_0349_MAL11_1313978	PF11_0349_MAL11_1313978	NA	G	T	K	X	G	T	0	1	0
gambia	175448	PF11_0353	11	1329504	PF11_0353_MAL11_1329504	PF11_0353_MAL11_1329504	NA	A	T	W	X	A	T	1	0	0
gambia	175448	PF14_0045	14	166726	PF14_0045_MAL14_166726	PF14_0045_MAL14_166726	NA	G	A	R	G	A	G	0.006444444	0.993555556	1
gambia	175448	PF14_0048	14	177466	PF14_0048_MAL14_177466	PF14_0048_MAL14_177466	NA	G	T	K	G	G	T	0.975	0.025	1
gambia	175448	MAL7P1_176	7	1413859	MAL7P1_176_MAL7_1413859	MAL7P1_176_MAL7_1413859	NA	NA	NOT FOUND	K	X	G	T	0.603444444	0.396555556	0
gambia	175448	MAL7P1_176	7	1413900	MAL7P1_176_MAL7_1413900	MAL7P1_176_MAL7_1413900	NA	A	G	R	G	A	G	0	1	1
gambia	175448	MAL7P1_176	7	1414207	MAL7P1_176_MAL7_1414207	MAL7P1_176_MAL7_1414207	NA	NA	NOT FOUND	R	G	A	G	0	1	1
gambia	175448	MAL7P1_176	7	1414296	MAL7P1_176_MAL7_1414296	MAL7P1_176_MAL7_1414296	NA	NA	NOT FOUND	R	A	A	G	1	0	1
gambia	175448	MAL7P1_176	7	1415845	MAL7P1_176_MAL7_1415845	MAL7P1_176_MAL7_1415845	NA	NA	NOT FOUND	W	A	A	T	1	0	1
gambia	175448	MAL7P1_176	7	1415949	MAL7P1_176_MAL7_1415949	MAL7P1_176_MAL7_1415949	NA	NA	NOT FOUND	R	G	A	G	0	1	1
gambia	175448	MAL7P1_176	7	1415763	MAL7P1_176_MAL7_1415763	MAL7P1_176_MAL7_1415763	NA	NA	NOT FOUND	S	G	C	G	0	1	1
gambia	175448	MAL7P1_176	7	1415888	MAL7P1_176_MAL7_1415888	MAL7P1_176_MAL7_1415888	NA	NA	NOT FOUND	S	G	C	G	0	1	1
gambia	175448	MAL7P1_176	7	1417255	MAL7P1_176_MAL7_1417255	MAL7P1_176_MAL7_1417255	NA	NA	NOT FOUND	M	A	A	C	1	0	1
gambia	175448	MAL7P1_176	7	1417279	MAL7P1_176_MAL7_1417279	MAL7P1_176_MAL7_1417279	NA	NA	NOT FOUND	Y	T	C	T	0	1	1
gambia	175448	MAL7P1_176	7	1417607	MAL7P1_176_MAL7_1417607	MAL7P1_176_MAL7_1417607	NA	NA	NOT FOUND	R	A	A	G	0.964302326	0.035697674	1
gambia	175448	MAL7P1_172	7	1396237	MAL7P1_172_MAL7_1396237	MAL7P1_172_MAL7_1396237	NA	G	A	R	G	A	G	0	1	1
gambia	175448	MAL7P1_176	7	1413814	MAL7P1_176_MAL7_1413814	MAL7P1_176_MAL7_1413814	NA	NA	NOT FOUND	Y	T	C	T	0	1	1
gambia	175448	PF10_0212	10	900946	PF10_0212_MAL10_900946	PF10_0212_MAL10_900946	NA	NA	NOT FOUND	Y	T	C	T	0.035777778	0.964222222	1
gambia	175448	PF11_0342	11	1287340	PF11_0342_MAL11_1287340	PF11_0342_MAL11_1287340	NA	C	T	Y	X	C	T	0	1	0
gambia	175448	MAL7P1_176	7	1418020	MAL7P1_176_MAL7_1418020	MAL7P1_176_MAL7_1418020	NA	NA	NOT FOUND	W	A	A	T	0.973	0.027	1
gambia	175448	MAL7P1_176	7	1416197	Pf_rs45318951	Pf_rs45318951	rs45318951	G	A	R	G	A	G	0	1	1
gambia	175448	PF07_0129	7	1424709	PF07_0129_MAL7_1424709	PF07_0129_MAL7_1424709	NA	T	C	Y	T	C	T	0.070444444	0.929555556	1
gambia	175448	PF10_0347	10	1410437	PF10_0347_MAL10_1410437	PF10_0347_MAL10_1410437	NA	A	G	R	A	A	G	1	0	1
gambia	175448	PF11_0342	11	1286935	PF11_0342_MAL11_1286935	PF11_0342_MAL11_1286935	NA	T	A	W	T	A	T	0	1	1
gambia	175448	PF11_0344	11	1295037	PF11_0344_MAL11_1295037	PF11_0344_MAL11_1295037	NA	A	G	R	X	A	G	0.322666667	0.677333333	0
gambia	175448	PF14_0046	14	170444	PF14_0046_MAL14_170444	PF14_0046_MAL14_170444	NA	C	G	S	X	C	G	1	0	0
gambia	175448	MAL7P1_176	7	1415420	MAL7P1_176_MAL7_1415420	MAL7P1_176_MAL7_1415420	NA	C	A	M	A	A	C	1	0	1
gambia	175448	MAL7P1_176	7	1415755	MAL7P1_176_MAL7_1415755	MAL7P1_176_MAL7_1415755	NA	NA	NOT FOUND	K	G	G	T	0.999333333	0.000666667	1
gambia	175448	MAL7P1_176	7	1416084	MAL7P1_176_MAL7_1416084	MAL7P1_176_MAL7_1416084	NA	NA	NOT FOUND	W	T	A	T	0	1	1
gambia	175448	MAL7P1_176	7	1416124	MAL7P1_176_MAL7_1416124	MAL7P1_176_MAL7_1416124	NA	NA	NOT FOUND	M	C	A	C	0.027	0.973	1
gambia	175448	MAL7P1_176	7	1416162	MAL7P1_176_MAL7_1416162	MAL7P1_176_MAL7_1416162	NA	NA	NOT FOUND	S	G	C	G	0	1	1
gambia	175448	MAL7P1_176	7	1416201	MAL7P1_176_MAL7_1416201	MAL7P1_176_MAL7_1416201	NA	NA	NOT FOUND	S	G	C	G	0.113888889	0.886111111	1
gambia	175448	PF11_0342	11	1281908	PF11_0342_MAL11_1281908	PF11_0342_MAL11_1281908	NA	T	A	W	A	A	T	1	0	1
gambia	175448	MAL7P1_178	7	1434844	MAL7P1_178_MAL7_1434844	MAL7P1_178_MAL7_1434844	NA	C	T	Y	C	C	T	1	0	1
gambia	175448	MAL7P1_178	7	1435476	MAL7P1_178_MAL7_1435476	MAL7P1_178_MAL7_1435476	NA	A	G	R	A	A	G	1	0	1
gambia	175448	MAL8P1_29	8	1090243	MAL8P1_29_MAL8_1090243	MAL8P1_29_MAL8_1090243	NA	G	A	R	G	A	G	0	1	1
gambia	175448	PFL2415w	12	2065896	PFL2415w_MAL12_2065896	PFL2415w_MAL12_2065896	NA	NA	NOT FOUND	K	G	G	T	0.980465116	0.019534884	1
gambia	175448	PFD0590c	4	535833	PFD0590c_MAL4_535833	PFD0590c_MAL4_535833	NA	A	T	W	A	A	T	0.990888889	0.009111111	1
gambia	175448	MAL7P1_176	7	1416041	MAL7P1_176_MAL7_1416041	MAL7P1_176_MAL7_1416041	NA	NA	NOT FOUND	R	G	A	G	0.015777778	0.984222222	1
gambia	175448	MAL7P1_176	7	1415442	MAL7P1_176_MAL7_1415442	MAL7P1_176_MAL7_1415442	NA	NA	NOT FOUND	R	A	A	G	1	0	1
gambia	175448	MAL7P1_176	7	1416423	MAL7P1_176_MAL7_1416423	MAL7P1_176_MAL7_1416423	NA	NA	NOT FOUND	M	C	A	C	0.066888889	0.933111111	1
gambia	175448	PF14_0152	14	622650	PF14_0152_MAL14_622650	PF14_0152_MAL14_622650	NA	C	A	M	AC	A	C	0.365555556	0.634444444	1
gambia	175448	PF14_0153	14	625051	PF14_0153_MAL14_625051	PF14_0153_MAL14_625051	NA	A	T	W	A	A	T	0.995777778	0.004222222	1
gambia	175448	MAL7P1_176	7	1414328	PfEBA175_L300L	PfEBA175_L300L_A	NA	NA	NOT FOUND	Y	T	C	T	0.04127907	0.95872093	1
gambia	175448	MAL7P1_177	7	1428081	MAL7P1_177_MAL7_1428081	MAL7P1_177_MAL7_1428081	NA	G	A	R	G	A	G	0.010888889	0.989111111	1
gambia	175448	PFD1145C	4	1087941	PFD1145C_MAL4_1087941	PFD1145c_MAL4_1087941_A	NA	G	C	S	G	C	G	0	1	1
gambia	175448	PFE0430w	5	358599	PFE0430w_MAL5_358599	PFE0430w_MAL5_358599	NA	C	A	M	C	A	C	0.148888889	0.851111111	1
gambia	175448	PFD0860w	4	792286	PFD0860w_MAL4_792286	PFD0860w_MAL4_792286	NA	C	T	Y	C	C	T	0.955	0.045	1
gambia	175448	PFF0225w	6	202293	PFF0225w_MAL6_202293	PFF0225w_MAL6_202293	NA	G	A	R	G	A	G	0.095	0.905	1
gambia	175448	PFI0460w	9	431939	PFI0460w_MAL9_431939	PFI0460w_MAL9_431939	NA	T	C	Y	T	C	T	0.020227273	0.979772727	1
gambia	175448	MAL7P1_27	7	459003	PfcrtK76T	PfcrtK76T_D	NA	A	C	M	A	A	C	1	0	1
gambia	175448	MAL7P1_176	7	1417230	MAL7P1_176_MAL7_1417230	MAL7P1_176_MAL7_1417230	NA	NA	NOT FOUND	Y	C	C	T	0.933777778	0.066222222	1
gambia	175448	PFF0275c	6	232367	PFF0275c_MAL6_232367	PFF0275c_MAL6_232367	NA	T	C	Y	T	C	T	0.028222222	0.971777778	1
gambia	175448	PFL0305c	12	274118	PFL0305c_MAL12_274118	PFL0305c_MAL12_274118	NA	C	T	Y	C	C	T	1	0	1
gambia	175448	MAL7P1_176	7	1417189	MAL7P1_176_MAL7_1417189	MAL7P1_176_MAL7_1417189	NA	NA	NOT FOUND	Y	T	C	T	0.063888889	0.936111111	1
gambia	175448	MAL7P1_178	7	1435585	MAL7P1_178_MAL7_1435585	MAL7P1_178_MAL7_1435585	NA	A	G	R	A	A	G	0.999444444	0.000555556	1
gambia	175448	MAL7P1_206	7	380700	MAL7P1_206_MAL7_380700	MAL7P1_206_MAL7_380700	NA	A	G	R	A	A	G	1	0	1
gambia	175448	MAL8P1_139	8	268412	MAL8P1_139_MAL8_268412	MAL8P1_139_MAL8_268412	NA	T	C	Y	T	C	T	0.020111111	0.979888889	1
gambia	175448	MAL7P1_178	7	1435246	MAL7P1_178_MAL7_1435246	MAL7P1_178_MAL7_1435246	NA	G	A	R	X	A	G	0.876222222	0.123777778	0
gambia	175448	PFB0100c	2	103494	PFB0100c_MAL2_103494	PFB0100c_MAL2_103494	NA	T	C	Y	T	C	T	0.025777778	0.974222222	1
gambia	175448	MAL7P1_176	7	1416177	MAL7P1_176_MAL7_1416177	MAL7P1_176_MAL7_1416177	NA	NA	NOT FOUND	M	AC	A	C	0.828333333	0.171666667	1
gambia	175448	PFE1355c	5	1134201	PFE1355c_MAL5_1134201	PFE1355c_MAL5_1134201	NA	A	G	R	A	A	G	1	0	1
gambia	175448	PFF1185w	6	1001891	PFF1185w_MAL6_1001891	PFF1185w_MAL6_1001891	NA	A	G	R	A	A	G	1	0	1
gambia	175448	PFI1120c	9	926808	PFI1120c_MAL9_926808	PFI1120c_MAL9_926808	NA	C	T	Y	C	C	T	1	0	1
gambia	175448	PF14_0053	14	194155	PF14_0053_MAL14_194155	PF14_0053_MAL14_194155	NA	C	T	Y	C	C	T	0.955333333	0.044666667	1
gambia	175448	MAL8P1_23	8	1119579	MAL8P1_23_MAL8_1119579	MAL8P1_23_MAL8_1119579	NA	C	A	M	AC	A	C	0.035444444	0.964555556	1
gambia	175448	PF08_0091	8	587383	PF08_0091_MAL8_587383	PF08_0091_MAL8_587383	NA	G	A	R	AG	A	G	0.301444444	0.698555556	1
gambia	175448	PF14_0048	14	177549	PF14_0048_MAL14_177549	PF14_0048_MAL14_177549	NA	T	G	K	T	G	T	0.109222222	0.890777778	1
gambia	175448	PF14_0234	14	990676	PF14_0234_MAL14_990676	PF14_0234_MAL14_990676	NA	T	C	Y	T	C	T	0.041777778	0.958222222	1
gambia	175448	PFE1015c	5	836682	PFE1015c_MAL5_836682	PFE1015c_MAL5_836682	NA	A	C	M	A	A	C	1	0	1
gambia	175448	PF14_0154	14	631041	PF14_0154_MAL14_631041	PF14_0154_MAL14_631041	NA	G	A	R	G	A	G	0.058555556	0.941444444	1
gambia	175449	MAL7P1_176	7	1416177	MAL7P1_176_MAL7_1416177	MAL7P1_176_MAL7_1416177	NA	NA	NOT FOUND	M	AC	A	C	0.525888889	0.474111111	1
gambia	175449	MAL7P1_176	7	1415949	MAL7P1_176_MAL7_1415949	MAL7P1_176_MAL7_1415949	NA	NA	NOT FOUND	R	G	A	G	0.008888889	0.991111111	1
gambia	175449	MAL7P1_176	7	1416452	MAL7P1_176_MAL7_1416452	MAL7P1_176_MAL7_1416452	NA	NA	NOT FOUND	R	G	A	G	0	1	1
gambia	175449	MAL7P1_27	7	459003	PfcrtK76T	PfcrtK76T_D	NA	A	C	M	X	A	C	0	1	0
gambia	175449	PFE1355c	5	1134201	PFE1355c_MAL5_1134201	PFE1355c_MAL5_1134201	NA	A	G	R	AG	A	G	0.717	0.283	1
gambia	175449	MAL7P1_176	7	1416197	Pf_rs45318951	Pf_rs45318951	rs45318951	G	A	R	G	A	G	0	1	1
gambia	175449	MAL7P1_176	7	1414637	MAL7P1_176_MAL7_1414637	MAL7P1_176_MAL7_1414637	NA	NA	NOT FOUND	R	AG	A	G	0.188222222	0.811777778	1
gambia	175449	MAL7P1_176	7	1414954	MAL7P1_176_MAL7_1414954	MAL7P1_176_MAL7_1414954	NA	C	T	Y	C	C	T	0.949659091	0.050340909	1
gambia	175449	PF07_0129	7	1424709	PF07_0129_MAL7_1424709	PF07_0129_MAL7_1424709	NA	T	C	Y	T	C	T	0.029	0.971	1
gambia	175449	MAL7P1_176	7	1416046	MAL7P1_176_MAL7_1416046	MAL7P1_176_MAL7_1416046	NA	NA	NOT FOUND	K	G	G	T	0.968888889	0.031111111	1
gambia	175449	MAL7P1_176	7	1417304	MAL7P1_176_MAL7_1417304	MAL7P1_176_MAL7_1417304	NA	NA	NOT FOUND	K	G	G	T	0.985444444	0.014555556	1
gambia	175449	PF14_0152	14	622650	PF14_0152_MAL14_622650	PF14_0152_MAL14_622650	NA	C	A	M	C	A	C	0	1	1
gambia	175449	PF14_0154	14	631041	PF14_0154_MAL14_631041	PF14_0154_MAL14_631041	NA	G	A	R	AG	A	G	0.194444444	0.805555556	1
gambia	175449	PFB0100c	2	103494	PFB0100c_MAL2_103494	PFB0100c_MAL2_103494	NA	T	C	Y	T	C	T	0.022444444	0.977555556	1
gambia	175449	PFC0790w	3	736781	PFC0790w_MAL3_736781	PFC0790w_MAL3_736781	NA	T	C	Y	T	C	T	0.015555556	0.984444444	1
gambia	175449	MAL7P1_178	7	1435585	MAL7P1_178_MAL7_1435585	MAL7P1_178_MAL7_1435585	NA	A	G	R	X	A	G	0.779666667	0.220333333	0
gambia	175449	MAL7P1_206	7	380700	MAL7P1_206_MAL7_380700	MAL7P1_206_MAL7_380700	NA	A	G	R	X	A	G	0.396666667	0.603333333	0
gambia	175449	MAL8P1_139	8	268412	MAL8P1_139_MAL8_268412	MAL8P1_139_MAL8_268412	NA	T	C	Y	T	C	T	0	1	1
gambia	175449	PF07_0129	7	1424575	PF07_0129_MAL7_1424575	PF07_0129_MAL7_1424575	NA	G	A	R	G	A	G	0.054888889	0.945111111	1
gambia	175449	PF11_0347	11	1305885	PF11_0347_MAL11_1305885	PF11_0347_MAL11_1305885	NA	C	T	Y	C	C	T	1	0	1
gambia	175449	PF11_0348	11	1309307	PF11_0348_MAL11_1309307	PF11_0348_MAL11_1309307	NA	G	A	R	X	A	G	0	1	0
gambia	175449	PF11_0349	11	1316158	PF11_0349_MAL11_1316158	PF11_0349_MAL11_1316158	NA	C	A	M	X	A	C	1	0	0
gambia	175449	PF11_0342	11	1281908	PF11_0342_MAL11_1281908	PF11_0342_MAL11_1281908	NA	T	A	W	A	A	T	1	0	1
gambia	175449	MAL7P1_176	7	1416450	MAL7P1_176_MAL7_1416450	MAL7P1_176_MAL7_1416450	NA	NA	NOT FOUND	M	AC	A	C	0.584	0.416	1
gambia	175449	MAL7P1_176	7	1417255	MAL7P1_176_MAL7_1417255	MAL7P1_176_MAL7_1417255	NA	NA	NOT FOUND	M	A	A	C	1	0	1
gambia	175449	MAL7P1_176	7	1417279	MAL7P1_176_MAL7_1417279	MAL7P1_176_MAL7_1417279	NA	NA	NOT FOUND	Y	T	C	T	0	1	1
gambia	175449	MAL7P1_177	7	1428081	MAL7P1_177_MAL7_1428081	MAL7P1_177_MAL7_1428081	NA	G	A	R	G	A	G	0.026555556	0.973444444	1
gambia	175449	MAL7P1_178	7	1435476	MAL7P1_178_MAL7_1435476	MAL7P1_178_MAL7_1435476	NA	A	G	R	A	A	G	1	0	1
gambia	175449	PF11_0344	11	1295620	PF11_0344_MAL11_1295620	PF11_0344_MAL11_1295620	NA	T	A	W	T	A	T	0	1	1
gambia	175449	MAL7P1_176	7	1414207	MAL7P1_176_MAL7_1414207	MAL7P1_176_MAL7_1414207	NA	NA	NOT FOUND	R	G	A	G	0.079111111	0.920888889	1
gambia	175449	MAL7P1_176	7	1414352	MAL7P1_176_MAL7_1414352	MAL7P1_176_MAL7_1414352	NA	NA	NOT FOUND	R	A	A	G	1	0	1
gambia	175449	MAL8P1_29	8	1090243	MAL8P1_29_MAL8_1090243	MAL8P1_29_MAL8_1090243	NA	G	A	R	G	A	G	0	1	1
gambia	175449	MAL7P1_176	7	1414632	MAL7P1_176_MAL7_1414632	MAL7P1_176_MAL7_1414632	NA	NA	NOT FOUND	W	T	A	T	0.021	0.979	1
gambia	175449	PF14_0047	14	173196	PF14_0047_MAL14_173196	PF14_0047_MAL14_173196	NA	C	T	Y	X	C	T	0	1	0
gambia	175449	PF14_0051	14	189655	PF14_0051_MAL14_189655	PF14_0051_MAL14_189655	NA	T	C	Y	T	C	T	0.023222222	0.976777778	1
gambia	175449	PF11_0351	11	1320850	PF11_0351_MAL11_1320850	PF11_0351_MAL11_1320850	NA	A	G	R	A	A	G	0.917727273	0.082272727	1
gambia	175449	PF13_0267	13	2023590	PF13_0267_MAL13_2023590	PF13_0267_MAL13_2023590	NA	G	A	R	G	A	G	0	1	1
gambia	175449	PF14_0045	14	166726	PF14_0045_MAL14_166726	PF14_0045_MAL14_166726	NA	G	A	R	G	A	G	0	1	1
gambia	175449	PF14_0051	14	189104	PF14_0051_MAL14_189104	PF14_0051_MAL14_189104	NA	A	G	R	A	A	G	0.992666667	0.007333333	1
gambia	175449	PF14_0052	14	192377	PF14_0052_MAL14_192377	PF14_0052_MAL14_192377	NA	A	T	W	A	A	T	1	0	1
gambia	175449	DHPS	8	551238	DHPSA581G	DHPSA581G_B	rs470126	G	C	S	X	C	G	0	1	0
gambia	175449	MAL7P1_172	7	1396237	MAL7P1_172_MAL7_1396237	MAL7P1_172_MAL7_1396237	NA	G	A	R	G	A	G	0	1	1
gambia	175449	MAL7P1_173	7	1398568	MAL7P1_173_MAL7_1398568	MAL7P1_173_MAL7_1398568	NA	T	G	K	T	G	T	0	1	1
gambia	175449	PF11_0345	11	1298057	PF11_0345_MAL11_1298057	PF11_0345_MAL11_1298057	NA	G	T	K	G	G	T	0.859555556	0.140444444	1
gambia	175449	MAL7P1_176	7	1414453	MAL7P1_176_MAL7_1414453	MAL7P1_176_MAL7_1414453	NA	NA	NOT FOUND	K	G	G	T	0.973888889	0.026111111	1
gambia	175449	MAL7P1_176	7	1414864	MAL7P1_176_MAL7_1414864	MAL7P1_176_MAL7_1414864	NA	A	C	M	A	A	C	0.965777778	0.034222222	1
gambia	175449	MAL7P1_176	7	1414874	MAL7P1_176_MAL7_1414874	MAL7P1_176_MAL7_1414874	NA	T	G	K	T	G	T	0	1	1
gambia	175449	MAL7P1_176	7	1415467	MAL7P1_176_MAL7_1415467	MAL7P1_176_MAL7_1415467	NA	NA	NOT FOUND	R	G	A	G	0	1	1
gambia	175449	MAL7P1_176	7	1415442	MAL7P1_176_MAL7_1415442	MAL7P1_176_MAL7_1415442	NA	NA	NOT FOUND	R	A	A	G	0.951666667	0.048333333	1
gambia	175449	MAL7P1_176	7	1415845	MAL7P1_176_MAL7_1415845	MAL7P1_176_MAL7_1415845	NA	NA	NOT FOUND	W	A	A	T	1	0	1
gambia	175449	PF11_0342	11	1284175	PF11_0342_MAL11_1284175	PF11_0342_MAL11_1284175	NA	C	T	Y	C	C	T	1	0	1
gambia	175449	PF11_0344	11	1294353	PF11_0344_MAL11_1294353	PF11_0344_MAL11_1294353	NA	C	A	M	C	A	C	0.026444444	0.973555556	1
gambia	175449	PF11_0344	11	1294376	PF11_0344_MAL11_1294376	PF11_0344_MAL11_1294376	NA	T	G	K	GT	G	T	0.466	0.534	1
gambia	175449	PF11_0344	11	1294751	PF11_0344_MAL11_1294751	PF11_0344_MAL11_1294751	NA	A	G	R	AG	A	G	0.903222222	0.096777778	1
gambia	175449	PF11_0344	11	1295331	PF11_0344_MAL11_1295331	PF11_0344_MAL11_1295331	NA	A	C	M	AC	A	C	0.917666667	0.082333333	1
gambia	175449	PF10_0347	10	1410437	PF10_0347_MAL10_1410437	PF10_0347_MAL10_1410437	NA	A	G	R	A	A	G	1	0	1
gambia	175449	PF11_0344	11	1293969	PF11_0344_MAL11_1293969	PF11_0344_MAL11_1293969	NA	G	A	R	AG	A	G	0.462	0.538	1
gambia	175449	PF11_0344	11	1294577	PF11_0344_MAL11_1294577	PF11_0344_MAL11_1294577	NA	G	T	K	X	G	T	0	1	0
gambia	175449	PF11_0347	11	1302186	PF11_0347_MAL11_1302186	PF11_0347_MAL11_1302186	NA	G	C	S	G	C	G	0	1	1
gambia	175449	MAL7P1_176	7	1415420	MAL7P1_176_MAL7_1415420	MAL7P1_176_MAL7_1415420	NA	C	A	M	AC	A	C	0.657111111	0.342888889	1
gambia	175449	MAL7P1_176	7	1415755	MAL7P1_176_MAL7_1415755	MAL7P1_176_MAL7_1415755	NA	NA	NOT FOUND	K	G	G	T	0.979666667	0.020333333	1
gambia	175449	MAL7P1_176	7	1416124	MAL7P1_176_MAL7_1416124	MAL7P1_176_MAL7_1416124	NA	NA	NOT FOUND	M	C	A	C	0.063777778	0.936222222	1
gambia	175449	MAL7P1_176	7	1416162	MAL7P1_176_MAL7_1416162	MAL7P1_176_MAL7_1416162	NA	NA	NOT FOUND	S	G	C	G	0	1	1
gambia	175449	MAL7P1_176	7	1416201	MAL7P1_176_MAL7_1416201	MAL7P1_176_MAL7_1416201	NA	NA	NOT FOUND	S	G	C	G	0.012222222	0.987777778	1
gambia	175449	MAL7P1_176	7	1418020	MAL7P1_176_MAL7_1418020	MAL7P1_176_MAL7_1418020	NA	NA	NOT FOUND	W	A	A	T	0.996666667	0.003333333	1
gambia	175449	PF07_0053	7	687886	PF07_0053_MAL7_687886	PF07_0053_MAL7_687886	NA	G	T	K	G	G	T	0.953888889	0.046111111	1
gambia	175449	PF07_0129	7	1425627	PF07_0129_MAL7_1425627	PF07_0129_MAL7_1425627	NA	T	G	K	T	G	T	0	1	1
gambia	175449	PF08_0091	8	587383	PF08_0091_MAL8_587383	PF08_0091_MAL8_587383	NA	G	A	R	AG	A	G	0.102444444	0.897555556	1
gambia	175449	PF11_0344	11	1294072	PF11_0344_MAL11_1294072	PF11_0344_MAL11_1294072	NA	A	C	M	A	A	C	1	0	1
gambia	175449	PF11_0344	11	1295037	PF11_0344_MAL11_1295037	PF11_0344_MAL11_1295037	NA	A	G	R	AG	A	G	0.572444444	0.427555556	1
gambia	175449	PF11_0353	11	1329504	PF11_0353_MAL11_1329504	PF11_0353_MAL11_1329504	NA	A	T	W	X	A	T	1	0	0
gambia	175449	PF13_0358	13	2722168	PF13_0358_MAL13_2722168	PF13_0358_MAL13_2722168	NA	C	T	Y	C	C	T	0.923555556	0.076444444	1
gambia	175449	PF14_0046	14	170444	PF14_0046_MAL14_170444	PF14_0046_MAL14_170444	NA	C	G	S	C	C	G	1	0	1
gambia	175449	MAL8P1_23	8	1119579	MAL8P1_23_MAL8_1119579	MAL8P1_23_MAL8_1119579	NA	C	A	M	C	A	C	0.019333333	0.980666667	1
gambia	175449	PF11_0342	11	1287340	PF11_0342_MAL11_1287340	PF11_0342_MAL11_1287340	NA	C	T	Y	C	C	T	0.829888889	0.170111111	1
gambia	175449	PF14_0052	14	191841	PF14_0052_MAL14_191841	PF14_0052_MAL14_191841	NA	T	A	W	X	A	T	0	1	0
gambia	175449	PF14_0152	14	620670	PF14_0152_MAL14_620670	PF14_0152_MAL14_620670	NA	C	T	Y	C	C	T	0.977666667	0.022333333	1
gambia	175449	PF14_0153	14	625051	PF14_0153_MAL14_625051	PF14_0153_MAL14_625051	NA	A	T	W	X	A	T	1	0	0
gambia	175449	PF14_0153	14	628077	PF14_0153_MAL14_628077	PF14_0153_MAL14_628077	NA	G	A	R	G	A	G	0	1	1
gambia	175449	PF14_0234	14	990676	PF14_0234_MAL14_990676	PF14_0234_MAL14_990676	NA	T	C	Y	T	C	T	0.000444444	0.999555556	1
gambia	175449	PFC0430w	3	439999	PFC0430w_MAL3_439999	PFC0430w_MAL3_439999	NA	T	C	Y	T	C	T	0.001333333	0.998666667	1
gambia	175449	PFD0860w	4	792286	PFD0860w_MAL4_792286	PFD0860w_MAL4_792286	NA	C	T	Y	C	C	T	0.932333333	0.067666667	1
gambia	175449	PFD1145C	4	1087941	PFD1145C_MAL4_1087941	PFD1145c_MAL4_1087941_A	NA	G	C	S	X	C	G	0	1	0
gambia	175449	MAL7P1_176	7	1413859	MAL7P1_176_MAL7_1413859	MAL7P1_176_MAL7_1413859	NA	NA	NOT FOUND	K	T	G	T	0.104444444	0.895555556	1
gambia	175449	MAL7P1_176	7	1413932	MAL7P1_176_MAL7_1413932	MAL7P1_176_MAL7_1413932	NA	G	C	S	G	C	G	0.004444444	0.995555556	1
gambia	175449	PF10_0205	10	850003	PF10_0205_MAL10_850003	PF10_0205_MAL10_850003	NA	G	A	R	G	A	G	0.077555556	0.922444444	1
gambia	175449	PF11_0342	11	1286935	PF11_0342_MAL11_1286935	PF11_0342_MAL11_1286935	NA	T	A	W	T	A	T	0	1	1
gambia	175449	MAL7P1_176	7	1413814	MAL7P1_176_MAL7_1413814	MAL7P1_176_MAL7_1413814	NA	NA	NOT FOUND	Y	T	C	T	0	1	1
gambia	175449	PF14_0048	14	177549	PF14_0048_MAL14_177549	PF14_0048_MAL14_177549	NA	T	G	K	X	G	T	1	0	0
gambia	175449	PF14_0053	14	194155	PF14_0053_MAL14_194155	PF14_0053_MAL14_194155	NA	C	T	Y	X	C	T	0.536222222	0.463777778	0
gambia	175449	PF14_0054	14	197336	PF14_0054_MAL14_197336	PF14_0054_MAL14_197336	NA	C	T	Y	C	C	T	0.984111111	0.015888889	1
gambia	175449	PFD0565c	4	523108	PFD0565c_MAL4_523108	PFD0565c_MAL4_523108	NA	G	A	R	X	A	G	0.097111111	0.902888889	0
gambia	175449	PFE0430w	5	358599	PFE0430w_MAL5_358599	PFE0430w_MAL5_358599	NA	C	A	M	C	A	C	0.147333333	0.852666667	1
gambia	175449	PFE1015c	5	836682	PFE1015c_MAL5_836682	PFE1015c_MAL5_836682	NA	A	C	M	A	A	C	0.957888889	0.042111111	1
gambia	175449	PF10_0212	10	900946	PF10_0212_MAL10_900946	PF10_0212_MAL10_900946	NA	NA	NOT FOUND	Y	T	C	T	0	1	1
gambia	175449	MAL13P1_148	13	1229635	MAL13P1_148_MAL13_1229635	MAL13P1_148_MAL13_1229635	NA	T	C	Y	T	C	T	0.009534884	0.990465116	1
gambia	175449	MAL7P1_176	7	1413900	MAL7P1_176_MAL7_1413900	MAL7P1_176_MAL7_1413900	NA	A	G	R	X	A	G	1	0	0
gambia	175449	MAL7P1_176	7	1414177	MAL7P1_176_MAL7_1414177	MAL7P1_176_MAL7_1414177	NA	NA	NOT FOUND	Y	T	C	T	0	1	1
gambia	175449	MAL7P1_176	7	1414254	MAL7P1_176_MAL7_1414254	MAL7P1_176_MAL7_1414254	NA	NA	NOT FOUND	W	T	A	T	0.015111111	0.984888889	1
gambia	175449	MAL7P1_172	7	1395055	MAL7P1_172_MAL7_1395055	MAL7P1_172_MAL7_1395055	NA	A	T	W	A	A	T	1	0	1
gambia	175449	PFF0275c	6	232367	PFF0275c_MAL6_232367	PFF0275c_MAL6_232367	NA	T	C	Y	X	C	T	0	1	0
gambia	175449	MAL7P1_176	7	1414296	MAL7P1_176_MAL7_1414296	MAL7P1_176_MAL7_1414296	NA	NA	NOT FOUND	R	A	A	G	1	0	1
gambia	175449	MAL7P1_176	7	1414436	MAL7P1_176_MAL7_1414436	MAL7P1_176_MAL7_1414436	NA	G	T	K	G	G	T	0.978111111	0.021888889	1
gambia	175449	MAL7P1_176	7	1414595	MAL7P1_176_MAL7_1414595	MAL7P1_176_MAL7_1414595	NA	NA	NOT FOUND	K	X	G	T	NA	NA	0
gambia	175449	MAL7P1_176	7	1415763	MAL7P1_176_MAL7_1415763	MAL7P1_176_MAL7_1415763	NA	NA	NOT FOUND	S	G	C	G	0	1	1
gambia	175449	MAL7P1_176	7	1415888	MAL7P1_176_MAL7_1415888	MAL7P1_176_MAL7_1415888	NA	NA	NOT FOUND	S	G	C	G	0.017555556	0.982444444	1
gambia	175449	MAL7P1_176	7	1416041	MAL7P1_176_MAL7_1416041	MAL7P1_176_MAL7_1416041	NA	NA	NOT FOUND	R	G	A	G	0.020777778	0.979222222	1
gambia	175449	MAL7P1_176	7	1416084	MAL7P1_176_MAL7_1416084	MAL7P1_176_MAL7_1416084	NA	NA	NOT FOUND	W	T	A	T	0	1	1
gambia	175449	MAL7P1_176	7	1417547	MAL7P1_176_MAL7_1417547	MAL7P1_176_MAL7_1417547	NA	NA	NOT FOUND	W	A	A	T	1	0	1
gambia	175449	MAL7P1_176	7	1417607	MAL7P1_176_MAL7_1417607	MAL7P1_176_MAL7_1417607	NA	NA	NOT FOUND	R	A	A	G	0.97	0.03	1
gambia	175449	MAL7P1_178	7	1434844	MAL7P1_178_MAL7_1434844	MAL7P1_178_MAL7_1434844	NA	C	T	Y	X	C	T	1	0	0
gambia	175449	MAL7P1_178	7	1435246	MAL7P1_178_MAL7_1435246	MAL7P1_178_MAL7_1435246	NA	G	A	R	G	A	G	0	1	1
gambia	175449	MAL7P1_68	7	715089	MAL7P1_68_MAL7_715089	MAL7P1_68_MAL7_715089	NA	C	T	Y	C	C	T	0.969	0.031	1
gambia	175449	PF14_0048	14	177466	PF14_0048_MAL14_177466	PF14_0048_MAL14_177466	NA	G	T	K	G	G	T	0.970222222	0.029777778	1
gambia	175449	PFF0325c	6	273921	PFF0325c_MAL6_273921	PFF0325c_MAL6_273921	NA	C	T	Y	X	C	T	0.285058824	0.714941176	0
gambia	175449	PFL0305c	12	274118	PFL0305c_MAL12_274118	PFL0305c_MAL12_274118	NA	C	T	Y	C	C	T	0.975222222	0.024777778	1
gambia	175449	PFL2415w	12	2065896	PFL2415w_MAL12_2065896	PFL2415w_MAL12_2065896	NA	NA	NOT FOUND	K	G	G	T	0.912093023	0.087906977	1
gambia	175449	MAL7P1_176	7	1416423	MAL7P1_176_MAL7_1416423	MAL7P1_176_MAL7_1416423	NA	NA	NOT FOUND	M	C	A	C	0.088222222	0.911777778	1
gambia	175449	MAL7P1_176	7	1415733	MAL7P1_176_MAL7_1415733	MAL7P1_176_MAL7_1415733	NA	G	A	R	G	A	G	0.015777778	0.984222222	1
gambia	175449	MAL7P1_176	7	1417230	MAL7P1_176_MAL7_1417230	MAL7P1_176_MAL7_1417230	NA	NA	NOT FOUND	Y	C	C	T	1	0	1
gambia	175449	PF07_0129	7	1424932	PF07_0129_MAL7_1424932	PF07_0129_MAL7_1424932	NA	A	T	W	A	A	T	1	0	1
gambia	175449	PFF0225w	6	202293	PFF0225w_MAL6_202293	PFF0225w_MAL6_202293	NA	G	A	R	X	A	G	0	1	0
gambia	175449	MAL7P1_176	7	1417189	MAL7P1_176_MAL7_1417189	MAL7P1_176_MAL7_1417189	NA	NA	NOT FOUND	Y	T	C	T	0.060555556	0.939444444	1
gambia	175449	PF11_0348	11	1309072	PF11_0348_MAL11_1309072	PF11_0348_MAL11_1309072	NA	T	A	W	X	A	T	0	1	0
gambia	175449	PF11_0349	11	1313978	PF11_0349_MAL11_1313978	PF11_0349_MAL11_1313978	NA	G	T	K	G	G	T	0.933444444	0.066555556	1
gambia	175449	PF11_0351	11	1321749	PF11_0351_MAL11_1321749	PF11_0351_MAL11_1321749	NA	T	C	Y	C	C	T	0.977111111	0.022888889	1
gambia	175449	MAL7P1_176	7	1414328	PfEBA175_L300L	PfEBA175_L300L_A	NA	NA	NOT FOUND	Y	T	C	T	0.028255814	0.971744186	1
gambia	175449	PFD0590c	4	535833	PFD0590c_MAL4_535833	PFD0590c_MAL4_535833	NA	A	T	W	A	A	T	1	0	1
gambia	175449	PFI0460w	9	431939	PFI0460w_MAL9_431939	PFI0460w_MAL9_431939	NA	T	C	Y	CT	C	T	0.297045455	0.702954545	1
gambia	175449	PFI1120c	9	926808	PFI1120c_MAL9_926808	PFI1120c_MAL9_926808	NA	C	T	Y	C	C	T	1	0	1
gambia	175449	PFF1185w	6	1001891	PFF1185w_MAL6_1001891	PFF1185w_MAL6_1001891	NA	A	G	R	X	A	G	0.044111111	0.955888889	0
gambia	175450	MAL7P1_176	7	1415949	MAL7P1_176_MAL7_1415949	MAL7P1_176_MAL7_1415949	NA	NA	NOT FOUND	R	G	A	G	0	1	1
gambia	175450	MAL7P1_176	7	1415442	MAL7P1_176_MAL7_1415442	MAL7P1_176_MAL7_1415442	NA	NA	NOT FOUND	R	A	A	G	1	0	1
gambia	175450	MAL7P1_176	7	1416041	MAL7P1_176_MAL7_1416041	MAL7P1_176_MAL7_1416041	NA	NA	NOT FOUND	R	G	A	G	0.008444444	0.991555556	1
gambia	175450	MAL7P1_176	7	1416177	MAL7P1_176_MAL7_1416177	MAL7P1_176_MAL7_1416177	NA	NA	NOT FOUND	M	AC	A	C	0.831222222	0.168777778	1
gambia	175450	MAL7P1_176	7	1414637	MAL7P1_176_MAL7_1414637	MAL7P1_176_MAL7_1414637	NA	NA	NOT FOUND	R	G	A	G	0.104888889	0.895111111	1
gambia	175450	PF14_0048	14	177549	PF14_0048_MAL14_177549	PF14_0048_MAL14_177549	NA	T	G	K	T	G	T	0.087222222	0.912777778	1
gambia	175450	PF14_0051	14	189655	PF14_0051_MAL14_189655	PF14_0051_MAL14_189655	NA	T	C	Y	T	C	T	0.029444444	0.970555556	1
gambia	175450	DHPS	8	551238	DHPSA581G	DHPSA581G_B	rs470126	G	C	S	X	C	G	0	1	0
gambia	175450	MAL7P1_172	7	1395055	MAL7P1_172_MAL7_1395055	MAL7P1_172_MAL7_1395055	NA	A	T	W	A	A	T	1	0	1
gambia	175450	MAL7P1_176	7	1414632	MAL7P1_176_MAL7_1414632	MAL7P1_176_MAL7_1414632	NA	NA	NOT FOUND	W	T	A	T	0	1	1
gambia	175450	MAL7P1_178	7	1435246	MAL7P1_178_MAL7_1435246	MAL7P1_178_MAL7_1435246	NA	G	A	R	G	A	G	0.023111111	0.976888889	1
gambia	175450	MAL7P1_178	7	1435585	MAL7P1_178_MAL7_1435585	MAL7P1_178_MAL7_1435585	NA	A	G	R	A	A	G	1	0	1
gambia	175450	PF11_0349	11	1316158	PF11_0349_MAL11_1316158	PF11_0349_MAL11_1316158	NA	C	A	M	C	A	C	0.022777778	0.977222222	1
gambia	175450	PF11_0353	11	1329504	PF11_0353_MAL11_1329504	PF11_0353_MAL11_1329504	NA	A	T	W	X	A	T	0.901111111	0.098888889	0
gambia	175450	MAL7P1_176	7	1414254	MAL7P1_176_MAL7_1414254	MAL7P1_176_MAL7_1414254	NA	NA	NOT FOUND	W	T	A	T	0.008222222	0.991777778	1
gambia	175450	MAL7P1_176	7	1414436	MAL7P1_176_MAL7_1414436	MAL7P1_176_MAL7_1414436	NA	G	T	K	G	G	T	1	0	1
gambia	175450	PF14_0153	14	628077	PF14_0153_MAL14_628077	PF14_0153_MAL14_628077	NA	G	A	R	X	A	G	0.143	0.857	0
gambia	175450	PFC0430w	3	439999	PFC0430w_MAL3_439999	PFC0430w_MAL3_439999	NA	T	C	Y	T	C	T	0.013111111	0.986888889	1
gambia	175450	PFD1145C	4	1087941	PFD1145C_MAL4_1087941	PFD1145c_MAL4_1087941_A	NA	G	C	S	G	C	G	0	1	1
gambia	175450	PFE1015c	5	836682	PFE1015c_MAL5_836682	PFE1015c_MAL5_836682	NA	A	C	M	A	A	C	0.982222222	0.017777778	1
gambia	175450	PFF0275c	6	232367	PFF0275c_MAL6_232367	PFF0275c_MAL6_232367	NA	T	C	Y	X	C	T	0.000555556	0.999444444	0
gambia	175450	PFF0325c	6	273921	PFF0325c_MAL6_273921	PFF0325c_MAL6_273921	NA	C	T	Y	X	C	T	0.281647059	0.718352941	0
gambia	175450	PFF1185w	6	1001891	PFF1185w_MAL6_1001891	PFF1185w_MAL6_1001891	NA	A	G	R	X	A	G	1	0	0
gambia	175450	PFI1120c	9	926808	PFI1120c_MAL9_926808	PFI1120c_MAL9_926808	NA	C	T	Y	C	C	T	1	0	1
gambia	175450	MAL13P1_148	13	1229635	MAL13P1_148_MAL13_1229635	MAL13P1_148_MAL13_1229635	NA	T	C	Y	X	C	T	0.00755814	0.99244186	0
gambia	175450	MAL7P1_173	7	1398568	MAL7P1_173_MAL7_1398568	MAL7P1_173_MAL7_1398568	NA	T	G	K	T	G	T	0.005666667	0.994333333	1
gambia	175450	MAL7P1_176	7	1413859	MAL7P1_176_MAL7_1413859	MAL7P1_176_MAL7_1413859	NA	NA	NOT FOUND	K	T	G	T	0.073555556	0.926444444	1
gambia	175450	MAL7P1_176	7	1416423	MAL7P1_176_MAL7_1416423	MAL7P1_176_MAL7_1416423	NA	NA	NOT FOUND	M	C	A	C	0.055666667	0.944333333	1
gambia	175450	MAL7P1_176	7	1416450	MAL7P1_176_MAL7_1416450	MAL7P1_176_MAL7_1416450	NA	NA	NOT FOUND	M	AC	A	C	0.318888889	0.681111111	1
gambia	175450	MAL7P1_176	7	1417189	MAL7P1_176_MAL7_1417189	MAL7P1_176_MAL7_1417189	NA	NA	NOT FOUND	Y	T	C	T	0.063777778	0.936222222	1
gambia	175450	MAL7P1_176	7	1417230	MAL7P1_176_MAL7_1417230	MAL7P1_176_MAL7_1417230	NA	NA	NOT FOUND	Y	C	C	T	0.939333333	0.060666667	1
gambia	175450	MAL7P1_177	7	1428081	MAL7P1_177_MAL7_1428081	MAL7P1_177_MAL7_1428081	NA	G	A	R	G	A	G	0	1	1
gambia	175450	MAL7P1_206	7	380700	MAL7P1_206_MAL7_380700	MAL7P1_206_MAL7_380700	NA	A	G	R	X	A	G	0.856555556	0.143444444	0
gambia	175450	MAL7P1_68	7	715089	MAL7P1_68_MAL7_715089	MAL7P1_68_MAL7_715089	NA	C	T	Y	X	C	T	0.916222222	0.083777778	0
gambia	175450	PF07_0129	7	1424709	PF07_0129_MAL7_1424709	PF07_0129_MAL7_1424709	NA	T	C	Y	T	C	T	0.069222222	0.930777778	1
gambia	175450	PF10_0205	10	850003	PF10_0205_MAL10_850003	PF10_0205_MAL10_850003	NA	G	A	R	G	A	G	0	1	1
gambia	175450	PF10_0347	10	1410437	PF10_0347_MAL10_1410437	PF10_0347_MAL10_1410437	NA	A	G	R	A	A	G	1	0	1
gambia	175450	PF11_0342	11	1286935	PF11_0342_MAL11_1286935	PF11_0342_MAL11_1286935	NA	T	A	W	T	A	T	0	1	1
gambia	175450	PF11_0348	11	1309072	PF11_0348_MAL11_1309072	PF11_0348_MAL11_1309072	NA	T	A	W	T	A	T	0	1	1
gambia	175450	PF14_0234	14	990676	PF14_0234_MAL14_990676	PF14_0234_MAL14_990676	NA	T	C	Y	T	C	T	0.053333333	0.946666667	1
gambia	175450	PFB0100c	2	103494	PFB0100c_MAL2_103494	PFB0100c_MAL2_103494	NA	T	C	Y	T	C	T	0.015555556	0.984444444	1
gambia	175450	PFE0430w	5	358599	PFE0430w_MAL5_358599	PFE0430w_MAL5_358599	NA	C	A	M	C	A	C	0.108444444	0.891555556	1
gambia	175450	MAL7P1_176	7	1414328	PfEBA175_L300L	PfEBA175_L300L_A	NA	NA	NOT FOUND	Y	T	C	T	0.027325581	0.972674419	1
gambia	175450	PFF0225w	6	202293	PFF0225w_MAL6_202293	PFF0225w_MAL6_202293	NA	G	A	R	X	A	G	0.023	0.977	0
gambia	175450	PFI0460w	9	431939	PFI0460w_MAL9_431939	PFI0460w_MAL9_431939	NA	T	C	Y	T	C	T	0.013181818	0.986818182	1
gambia	175450	PF11_0342	11	1281908	PF11_0342_MAL11_1281908	PF11_0342_MAL11_1281908	NA	T	A	W	A	A	T	1	0	1
gambia	175450	PF11_0344	11	1294072	PF11_0344_MAL11_1294072	PF11_0344_MAL11_1294072	NA	A	C	M	A	A	C	1	0	1
gambia	175450	PF11_0344	11	1294577	PF11_0344_MAL11_1294577	PF11_0344_MAL11_1294577	NA	G	T	K	T	G	T	0.003666667	0.996333333	1
gambia	175450	PF11_0344	11	1295037	PF11_0344_MAL11_1295037	PF11_0344_MAL11_1295037	NA	A	G	R	G	A	G	0.029888889	0.970111111	1
gambia	175450	PF11_0344	11	1295620	PF11_0344_MAL11_1295620	PF11_0344_MAL11_1295620	NA	T	A	W	T	A	T	0.013	0.987	1
gambia	175450	PF13_0358	13	2722168	PF13_0358_MAL13_2722168	PF13_0358_MAL13_2722168	NA	C	T	Y	C	C	T	0.931111111	0.068888889	1
gambia	175450	PF14_0052	14	191841	PF14_0052_MAL14_191841	PF14_0052_MAL14_191841	NA	T	A	W	T	A	T	0	1	1
gambia	175450	MAL7P1_172	7	1396237	MAL7P1_172_MAL7_1396237	MAL7P1_172_MAL7_1396237	NA	G	A	R	G	A	G	0	1	1
gambia	175450	MAL7P1_176	7	1414177	MAL7P1_176_MAL7_1414177	MAL7P1_176_MAL7_1414177	NA	NA	NOT FOUND	Y	T	C	T	0.025555556	0.974444444	1
gambia	175450	MAL7P1_176	7	1414207	MAL7P1_176_MAL7_1414207	MAL7P1_176_MAL7_1414207	NA	NA	NOT FOUND	R	G	A	G	0.035777778	0.964222222	1
gambia	175450	MAL7P1_176	7	1414296	MAL7P1_176_MAL7_1414296	MAL7P1_176_MAL7_1414296	NA	NA	NOT FOUND	R	A	A	G	1	0	1
gambia	175450	MAL7P1_176	7	1414595	MAL7P1_176_MAL7_1414595	MAL7P1_176_MAL7_1414595	NA	NA	NOT FOUND	K	X	G	T	NA	NA	0
gambia	175450	MAL7P1_176	7	1414864	MAL7P1_176_MAL7_1414864	MAL7P1_176_MAL7_1414864	NA	A	C	M	A	A	C	0.979666667	0.020333333	1
gambia	175450	MAL7P1_176	7	1414874	MAL7P1_176_MAL7_1414874	MAL7P1_176_MAL7_1414874	NA	T	G	K	T	G	T	0	1	1
gambia	175450	MAL7P1_176	7	1415420	MAL7P1_176_MAL7_1415420	MAL7P1_176_MAL7_1415420	NA	C	A	M	C	A	C	0	1	1
gambia	175450	MAL7P1_176	7	1415733	MAL7P1_176_MAL7_1415733	MAL7P1_176_MAL7_1415733	NA	G	A	R	G	A	G	0.021	0.979	1
gambia	175450	MAL7P1_176	7	1415763	MAL7P1_176_MAL7_1415763	MAL7P1_176_MAL7_1415763	NA	NA	NOT FOUND	S	G	C	G	0	1	1
gambia	175450	MAL7P1_176	7	1416162	MAL7P1_176_MAL7_1416162	MAL7P1_176_MAL7_1416162	NA	NA	NOT FOUND	S	G	C	G	0	1	1
gambia	175450	MAL7P1_176	7	1416201	MAL7P1_176_MAL7_1416201	MAL7P1_176_MAL7_1416201	NA	NA	NOT FOUND	S	G	C	G	0.094444444	0.905555556	1
gambia	175450	MAL7P1_176	7	1417255	MAL7P1_176_MAL7_1417255	MAL7P1_176_MAL7_1417255	NA	NA	NOT FOUND	M	A	A	C	1	0	1
gambia	175450	MAL7P1_176	7	1417607	MAL7P1_176_MAL7_1417607	MAL7P1_176_MAL7_1417607	NA	NA	NOT FOUND	R	A	A	G	0.982093023	0.017906977	1
gambia	175450	MAL7P1_176	7	1418020	MAL7P1_176_MAL7_1418020	MAL7P1_176_MAL7_1418020	NA	NA	NOT FOUND	W	A	A	T	1	0	1
gambia	175450	MAL8P1_23	8	1119579	MAL8P1_23_MAL8_1119579	MAL8P1_23_MAL8_1119579	NA	C	A	M	C	A	C	0.015111111	0.984888889	1
gambia	175450	PF11_0342	11	1287340	PF11_0342_MAL11_1287340	PF11_0342_MAL11_1287340	NA	C	T	Y	X	C	T	1	0	0
gambia	175450	PF11_0344	11	1293969	PF11_0344_MAL11_1293969	PF11_0344_MAL11_1293969	NA	G	A	R	A	A	G	1	0	1
gambia	175450	PF11_0344	11	1294751	PF11_0344_MAL11_1294751	PF11_0344_MAL11_1294751	NA	A	G	R	G	A	G	0	1	1
gambia	175450	MAL7P1_176	7	1413900	MAL7P1_176_MAL7_1413900	MAL7P1_176_MAL7_1413900	NA	A	G	R	A	A	G	1	0	1
gambia	175450	MAL7P1_176	7	1414954	MAL7P1_176_MAL7_1414954	MAL7P1_176_MAL7_1414954	NA	C	T	Y	C	C	T	0.960113636	0.039886364	1
gambia	175450	MAL7P1_176	7	1415467	MAL7P1_176_MAL7_1415467	MAL7P1_176_MAL7_1415467	NA	NA	NOT FOUND	R	G	A	G	0	1	1
gambia	175450	MAL8P1_139	8	268412	MAL8P1_139_MAL8_268412	MAL8P1_139_MAL8_268412	NA	T	C	Y	T	C	T	0	1	1
gambia	175450	MAL7P1_176	7	1416197	Pf_rs45318951	Pf_rs45318951	rs45318951	G	A	R	G	A	G	0	1	1
gambia	175450	PF14_0152	14	620670	PF14_0152_MAL14_620670	PF14_0152_MAL14_620670	NA	C	T	Y	C	C	T	1	0	1
gambia	175450	PF14_0152	14	622650	PF14_0152_MAL14_622650	PF14_0152_MAL14_622650	NA	C	A	M	C	A	C	0.015777778	0.984222222	1
gambia	175450	PF14_0154	14	631041	PF14_0154_MAL14_631041	PF14_0154_MAL14_631041	NA	G	A	R	G	A	G	0.042777778	0.957222222	1
gambia	175450	MAL7P1_178	7	1435476	MAL7P1_178_MAL7_1435476	MAL7P1_178_MAL7_1435476	NA	A	G	R	G	A	G	0.018	0.982	1
gambia	175450	MAL8P1_29	8	1090243	MAL8P1_29_MAL8_1090243	MAL8P1_29_MAL8_1090243	NA	G	A	R	G	A	G	0	1	1
gambia	175450	PF07_0053	7	687886	PF07_0053_MAL7_687886	PF07_0053_MAL7_687886	NA	G	T	K	G	G	T	0.948666667	0.051333333	1
gambia	175450	PF07_0129	7	1424932	PF07_0129_MAL7_1424932	PF07_0129_MAL7_1424932	NA	A	T	W	A	A	T	1	0	1
gambia	175450	PF08_0091	8	587383	PF08_0091_MAL8_587383	PF08_0091_MAL8_587383	NA	G	A	R	G	A	G	0.018888889	0.981111111	1
gambia	175450	PF10_0212	10	900946	PF10_0212_MAL10_900946	PF10_0212_MAL10_900946	NA	NA	NOT FOUND	Y	X	C	T	0	1	0
gambia	175450	PFD0590c	4	535833	PFD0590c_MAL4_535833	PFD0590c_MAL4_535833	NA	A	T	W	A	A	T	1	0	1
gambia	175450	PFD0860w	4	792286	PFD0860w_MAL4_792286	PFD0860w_MAL4_792286	NA	C	T	Y	C	C	T	0.958666667	0.041333333	1
gambia	175450	PF14_0047	14	173196	PF14_0047_MAL14_173196	PF14_0047_MAL14_173196	NA	C	T	Y	C	C	T	0.978	0.022	1
gambia	175450	PF14_0051	14	189104	PF14_0051_MAL14_189104	PF14_0051_MAL14_189104	NA	A	G	R	X	A	G	0.295444444	0.704555556	0
gambia	175450	PF14_0052	14	192377	PF14_0052_MAL14_192377	PF14_0052_MAL14_192377	NA	A	T	W	A	A	T	1	0	1
gambia	175450	PFC0790w	3	736781	PFC0790w_MAL3_736781	PFC0790w_MAL3_736781	NA	T	C	Y	T	C	T	0	1	1
gambia	175450	PFD0565c	4	523108	PFD0565c_MAL4_523108	PFD0565c_MAL4_523108	NA	G	A	R	X	A	G	0.077444444	0.922555556	0
gambia	175450	PFE1355c	5	1134201	PFE1355c_MAL5_1134201	PFE1355c_MAL5_1134201	NA	A	G	R	AG	A	G	0.735555556	0.264444444	1
gambia	175450	PFL2415w	12	2065896	PFL2415w_MAL12_2065896	PFL2415w_MAL12_2065896	NA	NA	NOT FOUND	K	G	G	T	0.942209302	0.057790698	1
gambia	175450	PF07_0129	7	1424575	PF07_0129_MAL7_1424575	PF07_0129_MAL7_1424575	NA	G	A	R	G	A	G	0.026888889	0.973111111	1
gambia	175450	PF11_0342	11	1284175	PF11_0342_MAL11_1284175	PF11_0342_MAL11_1284175	NA	C	T	Y	C	C	T	1	0	1
gambia	175450	PF11_0344	11	1294353	PF11_0344_MAL11_1294353	PF11_0344_MAL11_1294353	NA	C	A	M	A	A	C	1	0	1
gambia	175450	PF11_0344	11	1294376	PF11_0344_MAL11_1294376	PF11_0344_MAL11_1294376	NA	T	G	K	G	G	T	0.995666667	0.004333333	1
gambia	175450	PF11_0344	11	1295331	PF11_0344_MAL11_1295331	PF11_0344_MAL11_1295331	NA	A	C	M	C	A	C	0.057333333	0.942666667	1
gambia	175450	MAL7P1_176	7	1415888	MAL7P1_176_MAL7_1415888	MAL7P1_176_MAL7_1415888	NA	NA	NOT FOUND	S	G	C	G	0.013666667	0.986333333	1
gambia	175450	MAL7P1_176	7	1416046	MAL7P1_176_MAL7_1416046	MAL7P1_176_MAL7_1416046	NA	NA	NOT FOUND	K	G	G	T	0.98	0.02	1
gambia	175450	MAL7P1_176	7	1416452	MAL7P1_176_MAL7_1416452	MAL7P1_176_MAL7_1416452	NA	NA	NOT FOUND	R	G	A	G	0.037888889	0.962111111	1
gambia	175450	MAL7P1_176	7	1417279	MAL7P1_176_MAL7_1417279	MAL7P1_176_MAL7_1417279	NA	NA	NOT FOUND	Y	T	C	T	0	1	1
gambia	175450	MAL7P1_176	7	1417304	MAL7P1_176_MAL7_1417304	MAL7P1_176_MAL7_1417304	NA	NA	NOT FOUND	K	X	G	T	1	0	0
gambia	175450	MAL7P1_176	7	1417547	MAL7P1_176_MAL7_1417547	MAL7P1_176_MAL7_1417547	NA	NA	NOT FOUND	W	A	A	T	1	0	1
gambia	175450	PFL0305c	12	274118	PFL0305c_MAL12_274118	PFL0305c_MAL12_274118	NA	C	T	Y	X	C	T	1	0	0
gambia	175450	PF11_0348	11	1309307	PF11_0348_MAL11_1309307	PF11_0348_MAL11_1309307	NA	G	A	R	G	A	G	0	1	1
gambia	175450	PF14_0045	14	166726	PF14_0045_MAL14_166726	PF14_0045_MAL14_166726	NA	G	A	R	G	A	G	0.004444444	0.995555556	1
gambia	175450	PF14_0046	14	170444	PF14_0046_MAL14_170444	PF14_0046_MAL14_170444	NA	C	G	S	X	C	G	1	0	0
gambia	175450	PF14_0048	14	177466	PF14_0048_MAL14_177466	PF14_0048_MAL14_177466	NA	G	T	K	X	G	T	1	0	0
gambia	175450	PF14_0153	14	625051	PF14_0153_MAL14_625051	PF14_0153_MAL14_625051	NA	A	T	W	A	A	T	0.991222222	0.008777778	1
gambia	175450	MAL7P1_27	7	459003	PfcrtK76T	PfcrtK76T_D	NA	A	C	M	X	A	C	0	1	0
gambia	175450	PF11_0345	11	1298057	PF11_0345_MAL11_1298057	PF11_0345_MAL11_1298057	NA	G	T	K	X	G	T	0.865555556	0.134444444	0
gambia	175450	PF11_0347	11	1302186	PF11_0347_MAL11_1302186	PF11_0347_MAL11_1302186	NA	G	C	S	G	C	G	0	1	1
gambia	175450	PF11_0347	11	1305885	PF11_0347_MAL11_1305885	PF11_0347_MAL11_1305885	NA	C	T	Y	X	C	T	1	0	0
gambia	175450	PF14_0053	14	194155	PF14_0053_MAL14_194155	PF14_0053_MAL14_194155	NA	C	T	Y	C	C	T	0.955222222	0.044777778	1
gambia	175450	PF14_0054	14	197336	PF14_0054_MAL14_197336	PF14_0054_MAL14_197336	NA	C	T	Y	X	C	T	0.972222222	0.027777778	0
gambia	175450	MAL7P1_176	7	1416084	MAL7P1_176_MAL7_1416084	MAL7P1_176_MAL7_1416084	NA	NA	NOT FOUND	W	T	A	T	0	1	1
gambia	175450	MAL7P1_176	7	1416124	MAL7P1_176_MAL7_1416124	MAL7P1_176_MAL7_1416124	NA	NA	NOT FOUND	M	C	A	C	0.022888889	0.977111111	1
gambia	175450	MAL7P1_176	7	1414352	MAL7P1_176_MAL7_1414352	MAL7P1_176_MAL7_1414352	NA	NA	NOT FOUND	R	A	A	G	0.983555556	0.016444444	1
gambia	175450	MAL7P1_178	7	1434844	MAL7P1_178_MAL7_1434844	MAL7P1_178_MAL7_1434844	NA	C	T	Y	C	C	T	1	0	1
gambia	175450	MAL7P1_176	7	1413814	MAL7P1_176_MAL7_1413814	MAL7P1_176_MAL7_1413814	NA	NA	NOT FOUND	Y	T	C	T	0	1	1
gambia	175450	MAL7P1_176	7	1413932	MAL7P1_176_MAL7_1413932	MAL7P1_176_MAL7_1413932	NA	G	C	S	G	C	G	0.015555556	0.984444444	1
gambia	175450	PF11_0351	11	1320850	PF11_0351_MAL11_1320850	PF11_0351_MAL11_1320850	NA	A	G	R	A	A	G	0.986477273	0.013522727	1
gambia	175450	PF11_0349	11	1313978	PF11_0349_MAL11_1313978	PF11_0349_MAL11_1313978	NA	G	T	K	X	G	T	0	1	0
gambia	175450	PF11_0351	11	1321749	PF11_0351_MAL11_1321749	PF11_0351_MAL11_1321749	NA	T	C	Y	C	C	T	0.887555556	0.112444444	1
gambia	175450	PF13_0267	13	2023590	PF13_0267_MAL13_2023590	PF13_0267_MAL13_2023590	NA	G	A	R	G	A	G	0	1	1
gambia	175450	MAL7P1_176	7	1414453	MAL7P1_176_MAL7_1414453	MAL7P1_176_MAL7_1414453	NA	NA	NOT FOUND	K	G	G	T	0.957111111	0.042888889	1
gambia	175450	MAL7P1_176	7	1415755	MAL7P1_176_MAL7_1415755	MAL7P1_176_MAL7_1415755	NA	NA	NOT FOUND	K	G	G	T	0.979444444	0.020555556	1
gambia	175450	MAL7P1_176	7	1415845	MAL7P1_176_MAL7_1415845	MAL7P1_176_MAL7_1415845	NA	NA	NOT FOUND	W	A	A	T	1	0	1
gambia	175450	PF07_0129	7	1425627	PF07_0129_MAL7_1425627	PF07_0129_MAL7_1425627	NA	T	G	K	T	G	T	0.115111111	0.884888889	1
gambia	175451	MAL7P1_176	7	1416084	MAL7P1_176_MAL7_1416084	MAL7P1_176_MAL7_1416084	NA	NA	NOT FOUND	W	T	A	T	0	1	1
gambia	175451	PF14_0234	14	990676	PF14_0234_MAL14_990676	PF14_0234_MAL14_990676	NA	T	C	Y	T	C	T	0.056444444	0.943555556	1
gambia	175451	MAL7P1_176	7	1416041	MAL7P1_176_MAL7_1416041	MAL7P1_176_MAL7_1416041	NA	NA	NOT FOUND	R	G	A	G	0.023111111	0.976888889	1
gambia	175451	MAL7P1_176	7	1415442	MAL7P1_176_MAL7_1415442	MAL7P1_176_MAL7_1415442	NA	NA	NOT FOUND	R	A	A	G	0.938	0.062	1
gambia	175451	MAL7P1_176	7	1413932	MAL7P1_176_MAL7_1413932	MAL7P1_176_MAL7_1413932	NA	G	C	S	G	C	G	0.02	0.98	1
gambia	175451	MAL7P1_176	7	1414207	MAL7P1_176_MAL7_1414207	MAL7P1_176_MAL7_1414207	NA	NA	NOT FOUND	R	G	A	G	0	1	1
gambia	175451	MAL7P1_176	7	1415733	MAL7P1_176_MAL7_1415733	MAL7P1_176_MAL7_1415733	NA	G	A	R	G	A	G	0.021777778	0.978222222	1
gambia	175451	MAL7P1_176	7	1414632	MAL7P1_176_MAL7_1414632	MAL7P1_176_MAL7_1414632	NA	NA	NOT FOUND	W	T	A	T	0.018888889	0.981111111	1
gambia	175451	MAL7P1_176	7	1414874	MAL7P1_176_MAL7_1414874	MAL7P1_176_MAL7_1414874	NA	T	G	K	T	G	T	0	1	1
gambia	175451	MAL7P1_176	7	1416201	MAL7P1_176_MAL7_1416201	MAL7P1_176_MAL7_1416201	NA	NA	NOT FOUND	S	G	C	G	0.120444444	0.879555556	1
gambia	175451	MAL7P1_176	7	1416046	MAL7P1_176_MAL7_1416046	MAL7P1_176_MAL7_1416046	NA	NA	NOT FOUND	K	G	G	T	0.976555556	0.023444444	1
gambia	175451	PF11_0345	11	1298057	PF11_0345_MAL11_1298057	PF11_0345_MAL11_1298057	NA	G	T	K	G	G	T	0.885555556	0.114444444	1
gambia	175451	MAL7P1_176	7	1415763	MAL7P1_176_MAL7_1415763	MAL7P1_176_MAL7_1415763	NA	NA	NOT FOUND	S	G	C	G	0.005555556	0.994444444	1
gambia	175451	MAL7P1_176	7	1415888	MAL7P1_176_MAL7_1415888	MAL7P1_176_MAL7_1415888	NA	NA	NOT FOUND	S	G	C	G	0.000888889	0.999111111	1
gambia	175451	MAL7P1_176	7	1414352	MAL7P1_176_MAL7_1414352	MAL7P1_176_MAL7_1414352	NA	NA	NOT FOUND	R	A	A	G	0.941444444	0.058555556	1
gambia	175451	MAL7P1_176	7	1414595	MAL7P1_176_MAL7_1414595	MAL7P1_176_MAL7_1414595	NA	NA	NOT FOUND	K	X	G	T	NA	NA	0
gambia	175451	PF14_0154	14	631041	PF14_0154_MAL14_631041	PF14_0154_MAL14_631041	NA	G	A	R	G	A	G	0.082777778	0.917222222	1
gambia	175451	MAL7P1_176	7	1417607	MAL7P1_176_MAL7_1417607	MAL7P1_176_MAL7_1417607	NA	NA	NOT FOUND	R	A	A	G	0.969302326	0.030697674	1
gambia	175451	PF11_0344	11	1294376	PF11_0344_MAL11_1294376	PF11_0344_MAL11_1294376	NA	T	G	K	G	G	T	1	0	1
gambia	175451	PF11_0344	11	1294751	PF11_0344_MAL11_1294751	PF11_0344_MAL11_1294751	NA	A	G	R	G	A	G	0.005888889	0.994111111	1
gambia	175451	PFC0790w	3	736781	PFC0790w_MAL3_736781	PFC0790w_MAL3_736781	NA	T	C	Y	T	C	T	0.033888889	0.966111111	1
gambia	175451	PF11_0347	11	1302186	PF11_0347_MAL11_1302186	PF11_0347_MAL11_1302186	NA	G	C	S	G	C	G	0	1	1
gambia	175451	PF11_0349	11	1316158	PF11_0349_MAL11_1316158	PF11_0349_MAL11_1316158	NA	C	A	M	C	A	C	0.014888889	0.985111111	1
gambia	175451	PF13_0267	13	2023590	PF13_0267_MAL13_2023590	PF13_0267_MAL13_2023590	NA	G	A	R	G	A	G	0	1	1
gambia	175451	PF14_0051	14	189655	PF14_0051_MAL14_189655	PF14_0051_MAL14_189655	NA	T	C	Y	T	C	T	0.023	0.977	1
gambia	175451	MAL7P1_176	7	1413814	MAL7P1_176_MAL7_1413814	MAL7P1_176_MAL7_1413814	NA	NA	NOT FOUND	Y	T	C	T	0.005555556	0.994444444	1
gambia	175451	MAL7P1_176	7	1416450	MAL7P1_176_MAL7_1416450	MAL7P1_176_MAL7_1416450	NA	NA	NOT FOUND	M	AC	A	C	0.324888889	0.675111111	1
gambia	175451	MAL7P1_176	7	1417547	MAL7P1_176_MAL7_1417547	MAL7P1_176_MAL7_1417547	NA	NA	NOT FOUND	W	A	A	T	1	0	1
gambia	175451	MAL7P1_178	7	1435476	MAL7P1_178_MAL7_1435476	MAL7P1_178_MAL7_1435476	NA	A	G	R	G	A	G	0.025111111	0.974888889	1
gambia	175451	MAL8P1_23	8	1119579	MAL8P1_23_MAL8_1119579	MAL8P1_23_MAL8_1119579	NA	C	A	M	C	A	C	0.011333333	0.988666667	1
gambia	175451	MAL8P1_29	8	1090243	MAL8P1_29_MAL8_1090243	MAL8P1_29_MAL8_1090243	NA	G	A	R	G	A	G	0	1	1
gambia	175451	PF07_0129	7	1424575	PF07_0129_MAL7_1424575	PF07_0129_MAL7_1424575	NA	G	A	R	G	A	G	0.019777778	0.980222222	1
gambia	175451	MAL7P1_176	7	1415467	MAL7P1_176_MAL7_1415467	MAL7P1_176_MAL7_1415467	NA	NA	NOT FOUND	R	G	A	G	0	1	1
gambia	175451	MAL7P1_176	7	1415845	MAL7P1_176_MAL7_1415845	MAL7P1_176_MAL7_1415845	NA	NA	NOT FOUND	W	A	A	T	0.999222222	0.000777778	1
gambia	175451	MAL7P1_176	7	1415949	MAL7P1_176_MAL7_1415949	MAL7P1_176_MAL7_1415949	NA	NA	NOT FOUND	R	G	A	G	0	1	1
gambia	175451	MAL7P1_176	7	1416177	MAL7P1_176_MAL7_1416177	MAL7P1_176_MAL7_1416177	NA	NA	NOT FOUND	M	AC	A	C	0.825444444	0.174555556	1
gambia	175451	MAL7P1_176	7	1416452	MAL7P1_176_MAL7_1416452	MAL7P1_176_MAL7_1416452	NA	NA	NOT FOUND	R	AG	A	G	0.139777778	0.860222222	1
gambia	175451	MAL7P1_176	7	1415755	MAL7P1_176_MAL7_1415755	MAL7P1_176_MAL7_1415755	NA	NA	NOT FOUND	K	G	G	T	1	0	1
gambia	175451	MAL7P1_176	7	1417230	MAL7P1_176_MAL7_1417230	MAL7P1_176_MAL7_1417230	NA	NA	NOT FOUND	Y	C	C	T	0.921444444	0.078555556	1
gambia	175451	MAL8P1_139	8	268412	MAL8P1_139_MAL8_268412	MAL8P1_139_MAL8_268412	NA	T	C	Y	T	C	T	0.002444444	0.997555556	1
gambia	175451	MAL7P1_176	7	1416197	Pf_rs45318951	Pf_rs45318951	rs45318951	G	A	R	G	A	G	0.000555556	0.999444444	1
gambia	175451	PF07_0129	7	1424709	PF07_0129_MAL7_1424709	PF07_0129_MAL7_1424709	NA	T	C	Y	T	C	T	0.096	0.904	1
gambia	175451	PF07_0129	7	1425627	PF07_0129_MAL7_1425627	PF07_0129_MAL7_1425627	NA	T	G	K	GT	G	T	0.203777778	0.796222222	1
gambia	175451	PF11_0342	11	1281908	PF11_0342_MAL11_1281908	PF11_0342_MAL11_1281908	NA	T	A	W	A	A	T	0.991777778	0.008222222	1
gambia	175451	PF11_0342	11	1284175	PF11_0342_MAL11_1284175	PF11_0342_MAL11_1284175	NA	C	T	Y	C	C	T	1	0	1
gambia	175451	PF11_0342	11	1286935	PF11_0342_MAL11_1286935	PF11_0342_MAL11_1286935	NA	T	A	W	T	A	T	0	1	1
gambia	175451	PF11_0344	11	1295037	PF11_0344_MAL11_1295037	PF11_0344_MAL11_1295037	NA	A	G	R	G	A	G	0.029333333	0.970666667	1
gambia	175451	PF11_0344	11	1295331	PF11_0344_MAL11_1295331	PF11_0344_MAL11_1295331	NA	A	C	M	C	A	C	0.055444444	0.944555556	1
gambia	175451	PF11_0344	11	1295620	PF11_0344_MAL11_1295620	PF11_0344_MAL11_1295620	NA	T	A	W	T	A	T	0.002444444	0.997555556	1
gambia	175451	PF11_0347	11	1305885	PF11_0347_MAL11_1305885	PF11_0347_MAL11_1305885	NA	C	T	Y	X	C	T	1	0	0
gambia	175451	MAL7P1_176	7	1417189	MAL7P1_176_MAL7_1417189	MAL7P1_176_MAL7_1417189	NA	NA	NOT FOUND	Y	T	C	T	0.073666667	0.926333333	1
gambia	175451	PF11_0353	11	1329504	PF11_0353_MAL11_1329504	PF11_0353_MAL11_1329504	NA	A	T	W	X	A	T	1	0	0
gambia	175451	PF14_0053	14	194155	PF14_0053_MAL14_194155	PF14_0053_MAL14_194155	NA	C	T	Y	C	C	T	1	0	1
gambia	175451	PF14_0152	14	620670	PF14_0152_MAL14_620670	PF14_0152_MAL14_620670	NA	C	T	Y	C	C	T	1	0	1
gambia	175451	PFB0100c	2	103494	PFB0100c_MAL2_103494	PFB0100c_MAL2_103494	NA	T	C	Y	T	C	T	0.044	0.956	1
gambia	175451	PFC0430w	3	439999	PFC0430w_MAL3_439999	PFC0430w_MAL3_439999	NA	T	C	Y	T	C	T	0	1	1
gambia	175451	PF11_0348	11	1309307	PF11_0348_MAL11_1309307	PF11_0348_MAL11_1309307	NA	G	A	R	G	A	G	0	1	1
gambia	175451	PF11_0351	11	1320850	PF11_0351_MAL11_1320850	PF11_0351_MAL11_1320850	NA	A	G	R	A	A	G	0.935	0.065	1
gambia	175451	MAL7P1_177	7	1428081	MAL7P1_177_MAL7_1428081	MAL7P1_177_MAL7_1428081	NA	G	A	R	G	A	G	0.020888889	0.979111111	1
gambia	175451	MAL13P1_148	13	1229635	MAL13P1_148_MAL13_1229635	MAL13P1_148_MAL13_1229635	NA	T	C	Y	T	C	T	0.012209302	0.987790698	1
gambia	175451	MAL7P1_176	7	1414177	MAL7P1_176_MAL7_1414177	MAL7P1_176_MAL7_1414177	NA	NA	NOT FOUND	Y	T	C	T	0.006888889	0.993111111	1
gambia	175451	MAL7P1_176	7	1414296	MAL7P1_176_MAL7_1414296	MAL7P1_176_MAL7_1414296	NA	NA	NOT FOUND	R	A	A	G	1	0	1
gambia	175451	MAL7P1_176	7	1414637	MAL7P1_176_MAL7_1414637	MAL7P1_176_MAL7_1414637	NA	NA	NOT FOUND	R	X	A	G	0.321222222	0.678777778	0
gambia	175451	MAL7P1_176	7	1414954	MAL7P1_176_MAL7_1414954	MAL7P1_176_MAL7_1414954	NA	C	T	Y	C	C	T	0.941477273	0.058522727	1
gambia	175451	MAL7P1_172	7	1395055	MAL7P1_172_MAL7_1395055	MAL7P1_172_MAL7_1395055	NA	A	T	W	A	A	T	1	0	1
gambia	175451	MAL7P1_176	7	1416423	MAL7P1_176_MAL7_1416423	MAL7P1_176_MAL7_1416423	NA	NA	NOT FOUND	M	C	A	C	0.043333333	0.956666667	1
gambia	175451	DHPS	8	551238	DHPSA581G	DHPSA581G_B	rs470126	G	C	S	G	C	G	0	1	1
gambia	175451	MAL7P1_172	7	1396237	MAL7P1_172_MAL7_1396237	MAL7P1_172_MAL7_1396237	NA	G	A	R	G	A	G	0	1	1
gambia	175451	MAL7P1_176	7	1413900	MAL7P1_176_MAL7_1413900	MAL7P1_176_MAL7_1413900	NA	A	G	R	A	A	G	1	0	1
gambia	175451	MAL7P1_176	7	1414453	MAL7P1_176_MAL7_1414453	MAL7P1_176_MAL7_1414453	NA	NA	NOT FOUND	K	G	G	T	0.957111111	0.042888889	1
gambia	175451	MAL7P1_176	7	1414864	MAL7P1_176_MAL7_1414864	MAL7P1_176_MAL7_1414864	NA	A	C	M	A	A	C	0.974222222	0.025777778	1
gambia	175451	MAL7P1_176	7	1415420	MAL7P1_176_MAL7_1415420	MAL7P1_176_MAL7_1415420	NA	C	A	M	C	A	C	0.011666667	0.988333333	1
gambia	175451	MAL7P1_173	7	1398568	MAL7P1_173_MAL7_1398568	MAL7P1_173_MAL7_1398568	NA	T	G	K	T	G	T	0.008555556	0.991444444	1
gambia	175451	MAL7P1_176	7	1413859	MAL7P1_176_MAL7_1413859	MAL7P1_176_MAL7_1413859	NA	NA	NOT FOUND	K	T	G	T	0	1	1
gambia	175451	MAL7P1_176	7	1414254	MAL7P1_176_MAL7_1414254	MAL7P1_176_MAL7_1414254	NA	NA	NOT FOUND	W	T	A	T	0	1	1
gambia	175451	MAL7P1_176	7	1414436	MAL7P1_176_MAL7_1414436	MAL7P1_176_MAL7_1414436	NA	G	T	K	G	G	T	1	0	1
gambia	175451	MAL7P1_68	7	715089	MAL7P1_68_MAL7_715089	MAL7P1_68_MAL7_715089	NA	C	T	Y	C	C	T	0.992444444	0.007555556	1
gambia	175451	PF07_0053	7	687886	PF07_0053_MAL7_687886	PF07_0053_MAL7_687886	NA	G	T	K	G	G	T	0.980111111	0.019888889	1
gambia	175451	PF08_0091	8	587383	PF08_0091_MAL8_587383	PF08_0091_MAL8_587383	NA	G	A	R	AG	A	G	0.236	0.764	1
gambia	175451	MAL7P1_176	7	1418020	MAL7P1_176_MAL7_1418020	MAL7P1_176_MAL7_1418020	NA	NA	NOT FOUND	W	X	A	T	0.937111111	0.062888889	0
gambia	175451	MAL7P1_178	7	1435585	MAL7P1_178_MAL7_1435585	MAL7P1_178_MAL7_1435585	NA	A	G	R	A	A	G	0.998444444	0.001555556	1
gambia	175451	MAL7P1_206	7	380700	MAL7P1_206_MAL7_380700	MAL7P1_206_MAL7_380700	NA	A	G	R	A	A	G	1	0	1
gambia	175451	PF07_0129	7	1424932	PF07_0129_MAL7_1424932	PF07_0129_MAL7_1424932	NA	A	T	W	A	A	T	1	0	1
gambia	175451	PF10_0205	10	850003	PF10_0205_MAL10_850003	PF10_0205_MAL10_850003	NA	G	A	R	G	A	G	0	1	1
gambia	175451	MAL7P1_176	7	1417304	MAL7P1_176_MAL7_1417304	MAL7P1_176_MAL7_1417304	NA	NA	NOT FOUND	K	X	G	T	1	0	0
gambia	175451	PFD0565c	4	523108	PFD0565c_MAL4_523108	PFD0565c_MAL4_523108	NA	G	A	R	G	A	G	0	1	1
gambia	175451	PFD0860w	4	792286	PFD0860w_MAL4_792286	PFD0860w_MAL4_792286	NA	C	T	Y	C	C	T	0.921333333	0.078666667	1
gambia	175451	MAL7P1_178	7	1434844	MAL7P1_178_MAL7_1434844	MAL7P1_178_MAL7_1434844	NA	C	T	Y	C	C	T	1	0	1
gambia	175451	MAL7P1_178	7	1435246	MAL7P1_178_MAL7_1435246	MAL7P1_178_MAL7_1435246	NA	G	A	R	G	A	G	0	1	1
gambia	175451	PF11_0344	11	1293969	PF11_0344_MAL11_1293969	PF11_0344_MAL11_1293969	NA	G	A	R	A	A	G	1	0	1
gambia	175451	PF14_0052	14	192377	PF14_0052_MAL14_192377	PF14_0052_MAL14_192377	NA	A	T	W	A	A	T	1	0	1
gambia	175451	PF14_0054	14	197336	PF14_0054_MAL14_197336	PF14_0054_MAL14_197336	NA	C	T	Y	X	C	T	0.908444444	0.091555556	0
gambia	175451	PF10_0212	10	900946	PF10_0212_MAL10_900946	PF10_0212_MAL10_900946	NA	NA	NOT FOUND	Y	T	C	T	0.039444444	0.960555556	1
gambia	175451	PF10_0347	10	1410437	PF10_0347_MAL10_1410437	PF10_0347_MAL10_1410437	NA	A	G	R	A	A	G	1	0	1
gambia	175451	MAL7P1_176	7	1416124	MAL7P1_176_MAL7_1416124	MAL7P1_176_MAL7_1416124	NA	NA	NOT FOUND	M	C	A	C	0.032333333	0.967666667	1
gambia	175451	MAL7P1_176	7	1416162	MAL7P1_176_MAL7_1416162	MAL7P1_176_MAL7_1416162	NA	NA	NOT FOUND	S	G	C	G	0	1	1
gambia	175451	MAL7P1_176	7	1417255	MAL7P1_176_MAL7_1417255	MAL7P1_176_MAL7_1417255	NA	NA	NOT FOUND	M	A	A	C	1	0	1
gambia	175451	MAL7P1_176	7	1417279	MAL7P1_176_MAL7_1417279	MAL7P1_176_MAL7_1417279	NA	NA	NOT FOUND	Y	T	C	T	0	1	1
gambia	175451	PF11_0351	11	1321749	PF11_0351_MAL11_1321749	PF11_0351_MAL11_1321749	NA	T	C	Y	C	C	T	0.940444444	0.059555556	1
gambia	175451	PF13_0358	13	2722168	PF13_0358_MAL13_2722168	PF13_0358_MAL13_2722168	NA	C	T	Y	C	C	T	0.961555556	0.038444444	1
gambia	175451	PF14_0045	14	166726	PF14_0045_MAL14_166726	PF14_0045_MAL14_166726	NA	G	A	R	G	A	G	0.003555556	0.996444444	1
gambia	175451	PF14_0048	14	177466	PF14_0048_MAL14_177466	PF14_0048_MAL14_177466	NA	G	T	K	X	G	T	1	0	0
gambia	175451	PF14_0051	14	189104	PF14_0051_MAL14_189104	PF14_0051_MAL14_189104	NA	A	G	R	X	A	G	0.429777778	0.570222222	0
gambia	175451	PF11_0348	11	1309072	PF11_0348_MAL11_1309072	PF11_0348_MAL11_1309072	NA	T	A	W	T	A	T	0	1	1
gambia	175451	PF11_0349	11	1313978	PF11_0349_MAL11_1313978	PF11_0349_MAL11_1313978	NA	G	T	K	X	G	T	0.551888889	0.448111111	0
gambia	175451	PF14_0046	14	170444	PF14_0046_MAL14_170444	PF14_0046_MAL14_170444	NA	C	G	S	X	C	G	0.945666667	0.054333333	0
gambia	175451	PF14_0152	14	622650	PF14_0152_MAL14_622650	PF14_0152_MAL14_622650	NA	C	A	M	C	A	C	0	1	1
gambia	175451	PF14_0048	14	177549	PF14_0048_MAL14_177549	PF14_0048_MAL14_177549	NA	T	G	K	T	G	T	0.135222222	0.864777778	1
gambia	175451	PF14_0052	14	191841	PF14_0052_MAL14_191841	PF14_0052_MAL14_191841	NA	T	A	W	T	A	T	0	1	1
gambia	175451	PFD0590c	4	535833	PFD0590c_MAL4_535833	PFD0590c_MAL4_535833	NA	A	T	W	A	A	T	0.956666667	0.043333333	1
gambia	175451	PFL0305c	12	274118	PFL0305c_MAL12_274118	PFL0305c_MAL12_274118	NA	C	T	Y	C	C	T	1	0	1
gambia	175451	PF14_0153	14	625051	PF14_0153_MAL14_625051	PF14_0153_MAL14_625051	NA	A	T	W	A	A	T	1	0	1
gambia	175451	MAL7P1_27	7	459003	PfcrtK76T	PfcrtK76T_D	NA	A	C	M	C	A	C	0.031777778	0.968222222	1
gambia	175451	PFL2415w	12	2065896	PFL2415w_MAL12_2065896	PFL2415w_MAL12_2065896	NA	NA	NOT FOUND	K	G	G	T	0.981395349	0.018604651	1
gambia	175451	PFE1015c	5	836682	PFE1015c_MAL5_836682	PFE1015c_MAL5_836682	NA	A	C	M	A	A	C	0.989555556	0.010444444	1
gambia	175451	PFE1355c	5	1134201	PFE1355c_MAL5_1134201	PFE1355c_MAL5_1134201	NA	A	G	R	A	A	G	0.996111111	0.003888889	1
gambia	175451	PFI0460w	9	431939	PFI0460w_MAL9_431939	PFI0460w_MAL9_431939	NA	T	C	Y	T	C	T	0.010909091	0.989090909	1
gambia	175451	PFI1120c	9	926808	PFI1120c_MAL9_926808	PFI1120c_MAL9_926808	NA	C	T	Y	C	C	T	1	0	1
gambia	175451	PFF1185w	6	1001891	PFF1185w_MAL6_1001891	PFF1185w_MAL6_1001891	NA	A	G	R	A	A	G	1	0	1
gambia	175451	PF14_0153	14	628077	PF14_0153_MAL14_628077	PF14_0153_MAL14_628077	NA	G	A	R	X	A	G	0.157555556	0.842444444	0
gambia	175451	PFD1145C	4	1087941	PFD1145C_MAL4_1087941	PFD1145c_MAL4_1087941_A	NA	G	C	S	G	C	G	0	1	1
gambia	175451	MAL7P1_176	7	1414328	PfEBA175_L300L	PfEBA175_L300L_A	NA	NA	NOT FOUND	Y	T	C	T	0.008837209	0.991162791	1
gambia	175451	PF11_0342	11	1287340	PF11_0342_MAL11_1287340	PF11_0342_MAL11_1287340	NA	C	T	Y	X	C	T	0.477777778	0.522222222	0
gambia	175451	PF11_0344	11	1294072	PF11_0344_MAL11_1294072	PF11_0344_MAL11_1294072	NA	A	C	M	A	A	C	1	0	1
gambia	175451	PF11_0344	11	1294353	PF11_0344_MAL11_1294353	PF11_0344_MAL11_1294353	NA	C	A	M	A	A	C	1	0	1
gambia	175451	PFE0430w	5	358599	PFE0430w_MAL5_358599	PFE0430w_MAL5_358599	NA	C	A	M	C	A	C	0.113333333	0.886666667	1
gambia	175451	PFF0225w	6	202293	PFF0225w_MAL6_202293	PFF0225w_MAL6_202293	NA	G	A	R	G	A	G	0.062111111	0.937888889	1
gambia	175451	PFF0275c	6	232367	PFF0275c_MAL6_232367	PFF0275c_MAL6_232367	NA	T	C	Y	T	C	T	0.022888889	0.977111111	1
gambia	175451	PFF0325c	6	273921	PFF0325c_MAL6_273921	PFF0325c_MAL6_273921	NA	C	T	Y	C	C	T	0.96	0.04	1
gambia	175451	PF14_0047	14	173196	PF14_0047_MAL14_173196	PF14_0047_MAL14_173196	NA	C	T	Y	C	C	T	1	0	1
gambia	175451	PF11_0344	11	1294577	PF11_0344_MAL11_1294577	PF11_0344_MAL11_1294577	NA	G	T	K	T	G	T	0	1	1
gambia	175452	PF14_0052	14	191841	PF14_0052_MAL14_191841	PF14_0052_MAL14_191841	NA	T	A	W	T	A	T	0	1	1
gambia	175452	PFB0100c	2	103494	PFB0100c_MAL2_103494	PFB0100c_MAL2_103494	NA	T	C	Y	T	C	T	0	1	1
gambia	175452	PFC0790w	3	736781	PFC0790w_MAL3_736781	PFC0790w_MAL3_736781	NA	T	C	Y	T	C	T	0.008111111	0.991888889	1
gambia	175452	PF11_0349	11	1313978	PF11_0349_MAL11_1313978	PF11_0349_MAL11_1313978	NA	G	T	K	X	G	T	0.586	0.414	0
gambia	175452	PFE1015c	5	836682	PFE1015c_MAL5_836682	PFE1015c_MAL5_836682	NA	A	C	M	A	A	C	0.981111111	0.018888889	1
gambia	175452	PFE1355c	5	1134201	PFE1355c_MAL5_1134201	PFE1355c_MAL5_1134201	NA	A	G	R	AG	A	G	0.733	0.267	1
gambia	175452	MAL7P1_176	7	1415442	MAL7P1_176_MAL7_1415442	MAL7P1_176_MAL7_1415442	NA	NA	NOT FOUND	R	A	A	G	1	0	1
gambia	175452	PFD0860w	4	792286	PFD0860w_MAL4_792286	PFD0860w_MAL4_792286	NA	C	T	Y	C	C	T	0.947	0.053	1
gambia	175452	MAL7P1_176	7	1415949	MAL7P1_176_MAL7_1415949	MAL7P1_176_MAL7_1415949	NA	NA	NOT FOUND	R	G	A	G	0.004666667	0.995333333	1
gambia	175452	MAL7P1_176	7	1415467	MAL7P1_176_MAL7_1415467	MAL7P1_176_MAL7_1415467	NA	NA	NOT FOUND	R	G	A	G	0.002333333	0.997666667	1
gambia	175452	MAL7P1_172	7	1395055	MAL7P1_172_MAL7_1395055	MAL7P1_172_MAL7_1395055	NA	A	T	W	A	A	T	1	0	1
gambia	175452	MAL7P1_176	7	1415845	MAL7P1_176_MAL7_1415845	MAL7P1_176_MAL7_1415845	NA	NA	NOT FOUND	W	X	A	T	1	0	0
gambia	175452	MAL7P1_176	7	1414436	MAL7P1_176_MAL7_1414436	MAL7P1_176_MAL7_1414436	NA	G	T	K	G	G	T	0.979444444	0.020555556	1
gambia	175452	MAL7P1_178	7	1435585	MAL7P1_178_MAL7_1435585	MAL7P1_178_MAL7_1435585	NA	A	G	R	A	A	G	1	0	1
gambia	175452	MAL7P1_176	7	1414352	MAL7P1_176_MAL7_1414352	MAL7P1_176_MAL7_1414352	NA	NA	NOT FOUND	R	A	A	G	0.999555556	0.000444444	1
gambia	175452	MAL7P1_176	7	1413814	MAL7P1_176_MAL7_1413814	MAL7P1_176_MAL7_1413814	NA	NA	NOT FOUND	Y	T	C	T	0.023666667	0.976333333	1
gambia	175452	PF11_0349	11	1316158	PF11_0349_MAL11_1316158	PF11_0349_MAL11_1316158	NA	C	A	M	C	A	C	0.014222222	0.985777778	1
gambia	175452	MAL7P1_176	7	1414864	MAL7P1_176_MAL7_1414864	MAL7P1_176_MAL7_1414864	NA	A	C	M	A	A	C	0.941666667	0.058333333	1
gambia	175452	MAL7P1_176	7	1416177	MAL7P1_176_MAL7_1416177	MAL7P1_176_MAL7_1416177	NA	NA	NOT FOUND	M	AC	A	C	0.21	0.79	1
gambia	175452	MAL7P1_176	7	1414595	MAL7P1_176_MAL7_1414595	MAL7P1_176_MAL7_1414595	NA	NA	NOT FOUND	K	X	G	T	NA	NA	0
gambia	175452	MAL7P1_176	7	1414637	MAL7P1_176_MAL7_1414637	MAL7P1_176_MAL7_1414637	NA	NA	NOT FOUND	R	G	A	G	0.121	0.879	1
gambia	175452	PF14_0048	14	177466	PF14_0048_MAL14_177466	PF14_0048_MAL14_177466	NA	G	T	K	G	G	T	0.954333333	0.045666667	1
gambia	175452	PF14_0048	14	177549	PF14_0048_MAL14_177549	PF14_0048_MAL14_177549	NA	T	G	K	T	G	T	0.206444444	0.793555556	1
gambia	175452	DHPS	8	551238	DHPSA581G	DHPSA581G_B	rs470126	G	C	S	X	C	G	0	1	0
gambia	175452	MAL13P1_148	13	1229635	MAL13P1_148_MAL13_1229635	MAL13P1_148_MAL13_1229635	NA	T	C	Y	T	C	T	0.002093023	0.997906977	1
gambia	175452	MAL7P1_172	7	1396237	MAL7P1_172_MAL7_1396237	MAL7P1_172_MAL7_1396237	NA	G	A	R	G	A	G	0	1	1
gambia	175452	MAL7P1_176	7	1413900	MAL7P1_176_MAL7_1413900	MAL7P1_176_MAL7_1413900	NA	A	G	R	G	A	G	0.028222222	0.971777778	1
gambia	175452	MAL7P1_176	7	1414453	MAL7P1_176_MAL7_1414453	MAL7P1_176_MAL7_1414453	NA	NA	NOT FOUND	K	G	G	T	0.931444444	0.068555556	1
gambia	175452	MAL7P1_176	7	1414632	MAL7P1_176_MAL7_1414632	MAL7P1_176_MAL7_1414632	NA	NA	NOT FOUND	W	T	A	T	0.023	0.977	1
gambia	175452	MAL7P1_178	7	1435246	MAL7P1_178_MAL7_1435246	MAL7P1_178_MAL7_1435246	NA	G	A	R	G	A	G	0	1	1
gambia	175452	MAL7P1_176	7	1417279	MAL7P1_176_MAL7_1417279	MAL7P1_176_MAL7_1417279	NA	NA	NOT FOUND	Y	T	C	T	0	1	1
gambia	175452	MAL7P1_176	7	1416041	MAL7P1_176_MAL7_1416041	MAL7P1_176_MAL7_1416041	NA	NA	NOT FOUND	R	G	A	G	0.021222222	0.978777778	1
gambia	175452	MAL7P1_176	7	1417230	MAL7P1_176_MAL7_1417230	MAL7P1_176_MAL7_1417230	NA	NA	NOT FOUND	Y	C	C	T	0.931444444	0.068555556	1
gambia	175452	MAL7P1_176	7	1417547	MAL7P1_176_MAL7_1417547	MAL7P1_176_MAL7_1417547	NA	NA	NOT FOUND	W	A	A	T	1	0	1
gambia	175452	MAL7P1_176	7	1417607	MAL7P1_176_MAL7_1417607	MAL7P1_176_MAL7_1417607	NA	NA	NOT FOUND	R	A	A	G	0.958837209	0.041162791	1
gambia	175452	PF07_0129	7	1424932	PF07_0129_MAL7_1424932	PF07_0129_MAL7_1424932	NA	A	T	W	A	A	T	1	0	1
gambia	175452	PF08_0091	8	587383	PF08_0091_MAL8_587383	PF08_0091_MAL8_587383	NA	G	A	R	G	A	G	0.015888889	0.984111111	1
gambia	175452	PF10_0205	10	850003	PF10_0205_MAL10_850003	PF10_0205_MAL10_850003	NA	G	A	R	G	A	G	0.001555556	0.998444444	1
gambia	175452	PF10_0347	10	1410437	PF10_0347_MAL10_1410437	PF10_0347_MAL10_1410437	NA	A	G	R	A	A	G	1	0	1
gambia	175452	PF07_0129	7	1424709	PF07_0129_MAL7_1424709	PF07_0129_MAL7_1424709	NA	T	C	Y	T	C	T	0.101888889	0.898111111	1
gambia	175452	PF07_0129	7	1425627	PF07_0129_MAL7_1425627	PF07_0129_MAL7_1425627	NA	T	G	K	GT	G	T	0.350333333	0.649666667	1
gambia	175452	MAL7P1_176	7	1415733	MAL7P1_176_MAL7_1415733	MAL7P1_176_MAL7_1415733	NA	G	A	R	AG	A	G	0.774666667	0.225333333	1
gambia	175452	MAL7P1_176	7	1415755	MAL7P1_176_MAL7_1415755	MAL7P1_176_MAL7_1415755	NA	NA	NOT FOUND	K	G	G	T	0.984555556	0.015444444	1
gambia	175452	MAL7P1_176	7	1415763	MAL7P1_176_MAL7_1415763	MAL7P1_176_MAL7_1415763	NA	NA	NOT FOUND	S	X	C	G	0	1	0
gambia	175452	MAL8P1_29	8	1090243	MAL8P1_29_MAL8_1090243	MAL8P1_29_MAL8_1090243	NA	G	A	R	G	A	G	0	1	1
gambia	175452	PF14_0046	14	170444	PF14_0046_MAL14_170444	PF14_0046_MAL14_170444	NA	C	G	S	X	C	G	1	0	0
gambia	175452	PF14_0047	14	173196	PF14_0047_MAL14_173196	PF14_0047_MAL14_173196	NA	C	T	Y	C	C	T	0.954888889	0.045111111	1
gambia	175452	MAL7P1_176	7	1414254	MAL7P1_176_MAL7_1414254	MAL7P1_176_MAL7_1414254	NA	NA	NOT FOUND	W	T	A	T	0.019333333	0.980666667	1
gambia	175452	MAL7P1_176	7	1414177	MAL7P1_176_MAL7_1414177	MAL7P1_176_MAL7_1414177	NA	NA	NOT FOUND	Y	T	C	T	0.004333333	0.995666667	1
gambia	175452	MAL7P1_176	7	1414296	MAL7P1_176_MAL7_1414296	MAL7P1_176_MAL7_1414296	NA	NA	NOT FOUND	R	A	A	G	1	0	1
gambia	175452	MAL7P1_176	7	1414954	MAL7P1_176_MAL7_1414954	MAL7P1_176_MAL7_1414954	NA	C	T	Y	C	C	T	0.950568182	0.049431818	1
gambia	175452	MAL7P1_176	7	1415420	MAL7P1_176_MAL7_1415420	MAL7P1_176_MAL7_1415420	NA	C	A	M	A	A	C	1	0	1
gambia	175452	MAL7P1_176	7	1413932	MAL7P1_176_MAL7_1413932	MAL7P1_176_MAL7_1413932	NA	G	C	S	G	C	G	0.013777778	0.986222222	1
gambia	175452	MAL7P1_176	7	1414207	MAL7P1_176_MAL7_1414207	MAL7P1_176_MAL7_1414207	NA	NA	NOT FOUND	R	G	A	G	0.052888889	0.947111111	1
gambia	175452	MAL7P1_206	7	380700	MAL7P1_206_MAL7_380700	MAL7P1_206_MAL7_380700	NA	A	G	R	X	A	G	0.693555556	0.306444444	0
gambia	175452	MAL7P1_68	7	715089	MAL7P1_68_MAL7_715089	MAL7P1_68_MAL7_715089	NA	C	T	Y	C	C	T	1	0	1
gambia	175452	PF07_0053	7	687886	PF07_0053_MAL7_687886	PF07_0053_MAL7_687886	NA	G	T	K	G	G	T	0.974	0.026	1
gambia	175452	PF11_0342	11	1287340	PF11_0342_MAL11_1287340	PF11_0342_MAL11_1287340	NA	C	T	Y	X	C	T	0	1	0
gambia	175452	PF10_0212	10	900946	PF10_0212_MAL10_900946	PF10_0212_MAL10_900946	NA	NA	NOT FOUND	Y	T	C	T	0	1	1
gambia	175452	PF11_0344	11	1293969	PF11_0344_MAL11_1293969	PF11_0344_MAL11_1293969	NA	G	A	R	A	A	G	1	0	1
gambia	175452	PF11_0351	11	1321749	PF11_0351_MAL11_1321749	PF11_0351_MAL11_1321749	NA	T	C	Y	C	C	T	0.895888889	0.104111111	1
gambia	175452	PF13_0358	13	2722168	PF13_0358_MAL13_2722168	PF13_0358_MAL13_2722168	NA	C	T	Y	C	C	T	0.927	0.073	1
gambia	175452	PF14_0045	14	166726	PF14_0045_MAL14_166726	PF14_0045_MAL14_166726	NA	G	A	R	G	A	G	0	1	1
gambia	175452	PF14_0153	14	625051	PF14_0153_MAL14_625051	PF14_0153_MAL14_625051	NA	A	T	W	A	A	T	0.970444444	0.029555556	1
gambia	175452	MAL7P1_176	7	1416046	MAL7P1_176_MAL7_1416046	MAL7P1_176_MAL7_1416046	NA	NA	NOT FOUND	K	X	G	T	1	0	0
gambia	175452	MAL7P1_176	7	1416084	MAL7P1_176_MAL7_1416084	MAL7P1_176_MAL7_1416084	NA	NA	NOT FOUND	W	X	A	T	0	1	0
gambia	175452	MAL7P1_176	7	1416450	MAL7P1_176_MAL7_1416450	MAL7P1_176_MAL7_1416450	NA	NA	NOT FOUND	M	AC	A	C	0.436222222	0.563777778	1
gambia	175452	PFL0305c	12	274118	PFL0305c_MAL12_274118	PFL0305c_MAL12_274118	NA	C	T	Y	C	C	T	1	0	1
gambia	175452	PF14_0054	14	197336	PF14_0054_MAL14_197336	PF14_0054_MAL14_197336	NA	C	T	Y	C	C	T	0.967888889	0.032111111	1
gambia	175452	PF14_0153	14	628077	PF14_0153_MAL14_628077	PF14_0153_MAL14_628077	NA	G	A	R	X	A	G	0.309333333	0.690666667	0
gambia	175452	PF14_0152	14	622650	PF14_0152_MAL14_622650	PF14_0152_MAL14_622650	NA	C	A	M	C	A	C	0	1	1
gambia	175452	PF11_0344	11	1294072	PF11_0344_MAL11_1294072	PF11_0344_MAL11_1294072	NA	A	C	M	A	A	C	1	0	1
gambia	175452	PF11_0344	11	1295331	PF11_0344_MAL11_1295331	PF11_0344_MAL11_1295331	NA	A	C	M	A	A	C	1	0	1
gambia	175452	MAL7P1_176	7	1414328	PfEBA175_L300L	PfEBA175_L300L_A	NA	NA	NOT FOUND	Y	T	C	T	0.026511628	0.973488372	1
gambia	175452	PF11_0344	11	1294577	PF11_0344_MAL11_1294577	PF11_0344_MAL11_1294577	NA	G	T	K	G	G	T	0.911222222	0.088777778	1
gambia	175452	PF11_0344	11	1294751	PF11_0344_MAL11_1294751	PF11_0344_MAL11_1294751	NA	A	G	R	A	A	G	1	0	1
gambia	175452	PF11_0345	11	1298057	PF11_0345_MAL11_1298057	PF11_0345_MAL11_1298057	NA	G	T	K	X	G	T	0.828444444	0.171555556	0
gambia	175452	PF11_0342	11	1286935	PF11_0342_MAL11_1286935	PF11_0342_MAL11_1286935	NA	T	A	W	T	A	T	0	1	1
gambia	175452	PF11_0351	11	1320850	PF11_0351_MAL11_1320850	PF11_0351_MAL11_1320850	NA	A	G	R	A	A	G	0.933863636	0.066136364	1
gambia	175452	PF13_0267	13	2023590	PF13_0267_MAL13_2023590	PF13_0267_MAL13_2023590	NA	G	A	R	G	A	G	0	1	1
gambia	175452	PF14_0052	14	192377	PF14_0052_MAL14_192377	PF14_0052_MAL14_192377	NA	A	T	W	A	A	T	1	0	1
gambia	175452	PF11_0344	11	1295620	PF11_0344_MAL11_1295620	PF11_0344_MAL11_1295620	NA	T	A	W	T	A	T	0	1	1
gambia	175452	PF14_0154	14	631041	PF14_0154_MAL14_631041	PF14_0154_MAL14_631041	NA	G	A	R	AG	A	G	0.112888889	0.887111111	1
gambia	175452	PF14_0234	14	990676	PF14_0234_MAL14_990676	PF14_0234_MAL14_990676	NA	T	C	Y	T	C	T	0	1	1
gambia	175452	MAL7P1_27	7	459003	PfcrtK76T	PfcrtK76T_D	NA	A	C	M	X	A	C	0	1	0
gambia	175452	PFD1145C	4	1087941	PFD1145C_MAL4_1087941	PFD1145c_MAL4_1087941_A	NA	G	C	S	G	C	G	0	1	1
gambia	175452	MAL7P1_176	7	1413859	MAL7P1_176_MAL7_1413859	MAL7P1_176_MAL7_1413859	NA	NA	NOT FOUND	K	T	G	T	0.039222222	0.960777778	1
gambia	175452	MAL7P1_173	7	1398568	MAL7P1_173_MAL7_1398568	MAL7P1_173_MAL7_1398568	NA	T	G	K	T	G	T	0	1	1
gambia	175452	PF11_0342	11	1281908	PF11_0342_MAL11_1281908	PF11_0342_MAL11_1281908	NA	T	A	W	A	A	T	1	0	1
gambia	175452	PF11_0342	11	1284175	PF11_0342_MAL11_1284175	PF11_0342_MAL11_1284175	NA	C	T	Y	C	C	T	1	0	1
gambia	175452	PFD0590c	4	535833	PFD0590c_MAL4_535833	PFD0590c_MAL4_535833	NA	A	T	W	A	A	T	1	0	1
gambia	175452	PF11_0344	11	1294353	PF11_0344_MAL11_1294353	PF11_0344_MAL11_1294353	NA	C	A	M	C	A	C	0.059111111	0.940888889	1
gambia	175452	PF11_0344	11	1294376	PF11_0344_MAL11_1294376	PF11_0344_MAL11_1294376	NA	T	G	K	T	G	T	0.022777778	0.977222222	1
gambia	175452	PF11_0344	11	1295037	PF11_0344_MAL11_1295037	PF11_0344_MAL11_1295037	NA	A	G	R	A	A	G	0.969555556	0.030444444	1
gambia	175452	MAL7P1_177	7	1428081	MAL7P1_177_MAL7_1428081	MAL7P1_177_MAL7_1428081	NA	G	A	R	G	A	G	0.009555556	0.990444444	1
gambia	175452	MAL7P1_178	7	1434844	MAL7P1_178_MAL7_1434844	MAL7P1_178_MAL7_1434844	NA	C	T	Y	C	C	T	1	0	1
gambia	175452	PFC0430w	3	439999	PFC0430w_MAL3_439999	PFC0430w_MAL3_439999	NA	T	C	Y	T	C	T	0	1	1
gambia	175452	PFD0565c	4	523108	PFD0565c_MAL4_523108	PFD0565c_MAL4_523108	NA	G	A	R	AG	A	G	0.061555556	0.938444444	1
gambia	175452	PFF0275c	6	232367	PFF0275c_MAL6_232367	PFF0275c_MAL6_232367	NA	T	C	Y	X	C	T	0	1	0
gambia	175452	PFF0325c	6	273921	PFF0325c_MAL6_273921	PFF0325c_MAL6_273921	NA	C	T	Y	X	C	T	0.337176471	0.662823529	0
gambia	175452	PFF1185w	6	1001891	PFF1185w_MAL6_1001891	PFF1185w_MAL6_1001891	NA	A	G	R	A	A	G	1	0	1
gambia	175452	PFL2415w	12	2065896	PFL2415w_MAL12_2065896	PFL2415w_MAL12_2065896	NA	NA	NOT FOUND	K	G	G	T	0.917906977	0.082093023	1
gambia	175452	PF14_0152	14	620670	PF14_0152_MAL14_620670	PF14_0152_MAL14_620670	NA	C	T	Y	C	C	T	0.906666667	0.093333333	1
gambia	175452	MAL7P1_176	7	1416201	MAL7P1_176_MAL7_1416201	MAL7P1_176_MAL7_1416201	NA	NA	NOT FOUND	S	G	C	G	0.082666667	0.917333333	1
gambia	175452	PFE0430w	5	358599	PFE0430w_MAL5_358599	PFE0430w_MAL5_358599	NA	C	A	M	C	A	C	0.103	0.897	1
gambia	175452	PFF0225w	6	202293	PFF0225w_MAL6_202293	PFF0225w_MAL6_202293	NA	G	A	R	X	A	G	0.004777778	0.995222222	0
gambia	175452	PFI0460w	9	431939	PFI0460w_MAL9_431939	PFI0460w_MAL9_431939	NA	T	C	Y	T	C	T	0.003409091	0.996590909	1
gambia	175452	PF11_0348	11	1309307	PF11_0348_MAL11_1309307	PF11_0348_MAL11_1309307	NA	G	A	R	G	A	G	0	1	1
gambia	175452	PF11_0353	11	1329504	PF11_0353_MAL11_1329504	PF11_0353_MAL11_1329504	NA	A	T	W	X	A	T	1	0	0
gambia	175452	PF11_0347	11	1305885	PF11_0347_MAL11_1305885	PF11_0347_MAL11_1305885	NA	C	T	Y	X	C	T	1	0	0
gambia	175452	PF11_0348	11	1309072	PF11_0348_MAL11_1309072	PF11_0348_MAL11_1309072	NA	T	A	W	T	A	T	0	1	1
gambia	175452	MAL7P1_176	7	1416162	MAL7P1_176_MAL7_1416162	MAL7P1_176_MAL7_1416162	NA	NA	NOT FOUND	S	X	C	G	1	0	0
gambia	175452	PF14_0053	14	194155	PF14_0053_MAL14_194155	PF14_0053_MAL14_194155	NA	C	T	Y	C	C	T	0.926333333	0.073666667	1
gambia	175452	MAL7P1_176	7	1415888	MAL7P1_176_MAL7_1415888	MAL7P1_176_MAL7_1415888	NA	NA	NOT FOUND	S	X	C	G	0.627555556	0.372444444	0
gambia	175452	PFI1120c	9	926808	PFI1120c_MAL9_926808	PFI1120c_MAL9_926808	NA	C	T	Y	C	C	T	1	0	1
gambia	175452	MAL7P1_176	7	1418020	MAL7P1_176_MAL7_1418020	MAL7P1_176_MAL7_1418020	NA	NA	NOT FOUND	W	A	A	T	0.940777778	0.059222222	1
gambia	175452	PF14_0051	14	189655	PF14_0051_MAL14_189655	PF14_0051_MAL14_189655	NA	T	C	Y	T	C	T	0.019777778	0.980222222	1
gambia	175452	MAL7P1_176	7	1416452	MAL7P1_176_MAL7_1416452	MAL7P1_176_MAL7_1416452	NA	NA	NOT FOUND	R	X	A	G	0	1	0
gambia	175452	MAL7P1_176	7	1417255	MAL7P1_176_MAL7_1417255	MAL7P1_176_MAL7_1417255	NA	NA	NOT FOUND	M	A	A	C	1	0	1
gambia	175452	MAL7P1_176	7	1416124	MAL7P1_176_MAL7_1416124	MAL7P1_176_MAL7_1416124	NA	NA	NOT FOUND	M	AC	A	C	0.111666667	0.888333333	1
gambia	175452	PF14_0051	14	189104	PF14_0051_MAL14_189104	PF14_0051_MAL14_189104	NA	A	G	R	AG	A	G	0.818888889	0.181111111	1
gambia	175452	MAL8P1_23	8	1119579	MAL8P1_23_MAL8_1119579	MAL8P1_23_MAL8_1119579	NA	C	A	M	C	A	C	0.013	0.987	1
gambia	175452	MAL7P1_176	7	1414874	MAL7P1_176_MAL7_1414874	MAL7P1_176_MAL7_1414874	NA	T	G	K	T	G	T	0	1	1
gambia	175452	MAL7P1_176	7	1416423	MAL7P1_176_MAL7_1416423	MAL7P1_176_MAL7_1416423	NA	NA	NOT FOUND	M	C	A	C	0.084222222	0.915777778	1
gambia	175452	MAL7P1_178	7	1435476	MAL7P1_178_MAL7_1435476	MAL7P1_178_MAL7_1435476	NA	A	G	R	G	A	G	0.047	0.953	1
gambia	175452	MAL7P1_176	7	1417189	MAL7P1_176_MAL7_1417189	MAL7P1_176_MAL7_1417189	NA	NA	NOT FOUND	Y	T	C	T	0.039777778	0.960222222	1
gambia	175452	MAL7P1_176	7	1417304	MAL7P1_176_MAL7_1417304	MAL7P1_176_MAL7_1417304	NA	NA	NOT FOUND	K	G	G	T	1	0	1
gambia	175452	MAL8P1_139	8	268412	MAL8P1_139_MAL8_268412	MAL8P1_139_MAL8_268412	NA	T	C	Y	T	C	T	0	1	1
gambia	175452	PF11_0347	11	1302186	PF11_0347_MAL11_1302186	PF11_0347_MAL11_1302186	NA	G	C	S	G	C	G	0	1	1
gambia	175452	PF07_0129	7	1424575	PF07_0129_MAL7_1424575	PF07_0129_MAL7_1424575	NA	G	A	R	G	A	G	0.052111111	0.947888889	1
gambia	175452	MAL7P1_176	7	1416197	Pf_rs45318951	Pf_rs45318951	rs45318951	G	A	R	G	A	G	0	1	1
gambia	175453	DHPS	8	551238	DHPSA581G	DHPSA581G_B	rs470126	G	C	S	G	C	G	0	1	1
gambia	175453	MAL7P1_176	7	1415763	MAL7P1_176_MAL7_1415763	MAL7P1_176_MAL7_1415763	NA	NA	NOT FOUND	S	X	C	G	0	1	0
gambia	175453	PF07_0129	7	1424709	PF07_0129_MAL7_1424709	PF07_0129_MAL7_1424709	NA	T	C	Y	T	C	T	0.038111111	0.961888889	1
gambia	175453	PF11_0347	11	1305885	PF11_0347_MAL11_1305885	PF11_0347_MAL11_1305885	NA	C	T	Y	C	C	T	1	0	1
gambia	175453	MAL7P1_176	7	1413859	MAL7P1_176_MAL7_1413859	MAL7P1_176_MAL7_1413859	NA	NA	NOT FOUND	K	T	G	T	0.045111111	0.954888889	1
gambia	175453	MAL7P1_176	7	1416162	MAL7P1_176_MAL7_1416162	MAL7P1_176_MAL7_1416162	NA	NA	NOT FOUND	S	X	C	G	0	1	0
gambia	175453	MAL7P1_173	7	1398568	MAL7P1_173_MAL7_1398568	MAL7P1_173_MAL7_1398568	NA	T	G	K	T	G	T	0	1	1
gambia	175453	PF07_0129	7	1424575	PF07_0129_MAL7_1424575	PF07_0129_MAL7_1424575	NA	G	A	R	G	A	G	0.036222222	0.963777778	1
gambia	175453	MAL7P1_176	7	1415845	MAL7P1_176_MAL7_1415845	MAL7P1_176_MAL7_1415845	NA	NA	NOT FOUND	W	A	A	T	0.995333333	0.004666667	1
gambia	175453	MAL7P1_176	7	1416041	MAL7P1_176_MAL7_1416041	MAL7P1_176_MAL7_1416041	NA	NA	NOT FOUND	R	X	A	G	0.637666667	0.362333333	0
gambia	175453	MAL7P1_176	7	1416423	MAL7P1_176_MAL7_1416423	MAL7P1_176_MAL7_1416423	NA	NA	NOT FOUND	M	C	A	C	0.061777778	0.938222222	1
gambia	175453	MAL7P1_176	7	1413814	MAL7P1_176_MAL7_1413814	MAL7P1_176_MAL7_1413814	NA	NA	NOT FOUND	Y	T	C	T	0.000444444	0.999555556	1
gambia	175453	MAL7P1_176	7	1417230	MAL7P1_176_MAL7_1417230	MAL7P1_176_MAL7_1417230	NA	NA	NOT FOUND	Y	C	C	T	0.928333333	0.071666667	1
gambia	175453	MAL7P1_177	7	1428081	MAL7P1_177_MAL7_1428081	MAL7P1_177_MAL7_1428081	NA	G	A	R	G	A	G	0.014777778	0.985222222	1
gambia	175453	MAL7P1_206	7	380700	MAL7P1_206_MAL7_380700	MAL7P1_206_MAL7_380700	NA	A	G	R	A	A	G	1	0	1
gambia	175453	MAL7P1_176	7	1417189	MAL7P1_176_MAL7_1417189	MAL7P1_176_MAL7_1417189	NA	NA	NOT FOUND	Y	T	C	T	0.077111111	0.922888889	1
gambia	175453	PF10_0205	10	850003	PF10_0205_MAL10_850003	PF10_0205_MAL10_850003	NA	G	A	R	A	A	G	0.986111111	0.013888889	1
gambia	175453	PF10_0347	10	1410437	PF10_0347_MAL10_1410437	PF10_0347_MAL10_1410437	NA	A	G	R	A	A	G	1	0	1
gambia	175453	MAL7P1_176	7	1414352	MAL7P1_176_MAL7_1414352	MAL7P1_176_MAL7_1414352	NA	NA	NOT FOUND	R	A	A	G	1	0	1
gambia	175453	PF07_0129	7	1424932	PF07_0129_MAL7_1424932	PF07_0129_MAL7_1424932	NA	A	T	W	A	A	T	1	0	1
gambia	175453	PF08_0091	8	587383	PF08_0091_MAL8_587383	PF08_0091_MAL8_587383	NA	G	A	R	AG	A	G	0.192666667	0.807333333	1
gambia	175453	MAL7P1_176	7	1413932	MAL7P1_176_MAL7_1413932	MAL7P1_176_MAL7_1413932	NA	G	C	S	G	C	G	0.013444444	0.986555556	1
gambia	175453	MAL7P1_176	7	1414954	MAL7P1_176_MAL7_1414954	MAL7P1_176_MAL7_1414954	NA	C	T	Y	C	C	T	0.949090909	0.050909091	1
gambia	175453	MAL7P1_176	7	1415420	MAL7P1_176_MAL7_1415420	MAL7P1_176_MAL7_1415420	NA	C	A	M	A	A	C	1	0	1
gambia	175453	MAL7P1_176	7	1415467	MAL7P1_176_MAL7_1415467	MAL7P1_176_MAL7_1415467	NA	NA	NOT FOUND	R	G	A	G	0	1	1
gambia	175453	MAL7P1_176	7	1415733	MAL7P1_176_MAL7_1415733	MAL7P1_176_MAL7_1415733	NA	G	A	R	AG	A	G	0.936	0.064	1
gambia	175453	MAL7P1_176	7	1415755	MAL7P1_176_MAL7_1415755	MAL7P1_176_MAL7_1415755	NA	NA	NOT FOUND	K	G	G	T	0.994555556	0.005444444	1
gambia	175453	MAL13P1_148	13	1229635	MAL13P1_148_MAL13_1229635	MAL13P1_148_MAL13_1229635	NA	T	C	Y	T	C	T	0.027209302	0.972790698	1
gambia	175453	MAL7P1_172	7	1396237	MAL7P1_172_MAL7_1396237	MAL7P1_172_MAL7_1396237	NA	G	A	R	G	A	G	0	1	1
gambia	175453	MAL7P1_178	7	1434844	MAL7P1_178_MAL7_1434844	MAL7P1_178_MAL7_1434844	NA	C	T	Y	C	C	T	1	0	1
gambia	175453	MAL7P1_178	7	1435476	MAL7P1_178_MAL7_1435476	MAL7P1_178_MAL7_1435476	NA	A	G	R	A	A	G	1	0	1
gambia	175453	MAL8P1_29	8	1090243	MAL8P1_29_MAL8_1090243	MAL8P1_29_MAL8_1090243	NA	G	A	R	G	A	G	0	1	1
gambia	175453	PF07_0053	7	687886	PF07_0053_MAL7_687886	PF07_0053_MAL7_687886	NA	G	T	K	G	G	T	0.975111111	0.024888889	1
gambia	175453	PF07_0129	7	1425627	PF07_0129_MAL7_1425627	PF07_0129_MAL7_1425627	NA	T	G	K	T	G	T	0.04	0.96	1
gambia	175453	MAL7P1_172	7	1395055	MAL7P1_172_MAL7_1395055	MAL7P1_172_MAL7_1395055	NA	A	T	W	A	A	T	1	0	1
gambia	175453	MAL7P1_176	7	1413900	MAL7P1_176_MAL7_1413900	MAL7P1_176_MAL7_1413900	NA	A	G	R	G	A	G	0	1	1
gambia	175453	MAL7P1_176	7	1414177	MAL7P1_176_MAL7_1414177	MAL7P1_176_MAL7_1414177	NA	NA	NOT FOUND	Y	T	C	T	0.005555556	0.994444444	1
gambia	175453	MAL7P1_176	7	1414254	MAL7P1_176_MAL7_1414254	MAL7P1_176_MAL7_1414254	NA	NA	NOT FOUND	W	T	A	T	0.006777778	0.993222222	1
gambia	175453	MAL7P1_176	7	1414595	MAL7P1_176_MAL7_1414595	MAL7P1_176_MAL7_1414595	NA	NA	NOT FOUND	K	X	G	T	NA	NA	0
gambia	175453	MAL7P1_176	7	1414864	MAL7P1_176_MAL7_1414864	MAL7P1_176_MAL7_1414864	NA	A	C	M	A	A	C	0.983888889	0.016111111	1
gambia	175453	MAL7P1_176	7	1414874	MAL7P1_176_MAL7_1414874	MAL7P1_176_MAL7_1414874	NA	T	G	K	T	G	T	0	1	1
gambia	175453	MAL7P1_176	7	1415888	MAL7P1_176_MAL7_1415888	MAL7P1_176_MAL7_1415888	NA	NA	NOT FOUND	S	X	C	G	0.976888889	0.023111111	0
gambia	175453	MAL7P1_176	7	1416084	MAL7P1_176_MAL7_1416084	MAL7P1_176_MAL7_1416084	NA	NA	NOT FOUND	W	X	A	T	1	0	0
gambia	175453	MAL7P1_176	7	1416124	MAL7P1_176_MAL7_1416124	MAL7P1_176_MAL7_1416124	NA	NA	NOT FOUND	M	X	A	C	1	0	0
gambia	175453	MAL7P1_176	7	1416201	MAL7P1_176_MAL7_1416201	MAL7P1_176_MAL7_1416201	NA	NA	NOT FOUND	S	G	C	G	0.061333333	0.938666667	1
gambia	175453	PF11_0342	11	1286935	PF11_0342_MAL11_1286935	PF11_0342_MAL11_1286935	NA	T	A	W	T	A	T	0	1	1
gambia	175453	PF11_0342	11	1287340	PF11_0342_MAL11_1287340	PF11_0342_MAL11_1287340	NA	C	T	Y	C	C	T	0.940888889	0.059111111	1
gambia	175453	PFE1015c	5	836682	PFE1015c_MAL5_836682	PFE1015c_MAL5_836682	NA	A	C	M	A	A	C	1	0	1
gambia	175453	PFF0325c	6	273921	PFF0325c_MAL6_273921	PFF0325c_MAL6_273921	NA	C	T	Y	C	C	T	0.961882353	0.038117647	1
gambia	175453	MAL7P1_176	7	1417547	MAL7P1_176_MAL7_1417547	MAL7P1_176_MAL7_1417547	NA	NA	NOT FOUND	W	A	A	T	1	0	1
gambia	175453	MAL7P1_176	7	1417607	MAL7P1_176_MAL7_1417607	MAL7P1_176_MAL7_1417607	NA	NA	NOT FOUND	R	A	A	G	0.966860465	0.033139535	1
gambia	175453	MAL7P1_176	7	1418020	MAL7P1_176_MAL7_1418020	MAL7P1_176_MAL7_1418020	NA	NA	NOT FOUND	W	A	A	T	1	0	1
gambia	175453	MAL7P1_176	7	1414207	MAL7P1_176_MAL7_1414207	MAL7P1_176_MAL7_1414207	NA	NA	NOT FOUND	R	G	A	G	0.078	0.922	1
gambia	175453	MAL7P1_176	7	1414296	MAL7P1_176_MAL7_1414296	MAL7P1_176_MAL7_1414296	NA	NA	NOT FOUND	R	A	A	G	1	0	1
gambia	175453	MAL7P1_176	7	1414632	MAL7P1_176_MAL7_1414632	MAL7P1_176_MAL7_1414632	NA	NA	NOT FOUND	W	T	A	T	0.015333333	0.984666667	1
gambia	175453	MAL7P1_176	7	1414637	MAL7P1_176_MAL7_1414637	MAL7P1_176_MAL7_1414637	NA	NA	NOT FOUND	R	G	A	G	0.116666667	0.883333333	1
gambia	175453	MAL7P1_176	7	1415442	MAL7P1_176_MAL7_1415442	MAL7P1_176_MAL7_1415442	NA	NA	NOT FOUND	R	A	A	G	0.981111111	0.018888889	1
gambia	175453	MAL7P1_176	7	1415949	MAL7P1_176_MAL7_1415949	MAL7P1_176_MAL7_1415949	NA	NA	NOT FOUND	R	X	A	G	1	0	0
gambia	175453	MAL7P1_176	7	1416046	MAL7P1_176_MAL7_1416046	MAL7P1_176_MAL7_1416046	NA	NA	NOT FOUND	K	X	G	T	1	0	0
gambia	175453	MAL7P1_176	7	1416177	MAL7P1_176_MAL7_1416177	MAL7P1_176_MAL7_1416177	NA	NA	NOT FOUND	M	AC	A	C	0.107222222	0.892777778	1
gambia	175453	MAL7P1_176	7	1416450	MAL7P1_176_MAL7_1416450	MAL7P1_176_MAL7_1416450	NA	NA	NOT FOUND	M	AC	A	C	0.369	0.631	1
gambia	175453	MAL7P1_176	7	1417304	MAL7P1_176_MAL7_1417304	MAL7P1_176_MAL7_1417304	NA	NA	NOT FOUND	K	G	G	T	0.999	0.001	1
gambia	175453	MAL7P1_178	7	1435246	MAL7P1_178_MAL7_1435246	MAL7P1_178_MAL7_1435246	NA	G	A	R	G	A	G	0	1	1
gambia	175453	MAL7P1_178	7	1435585	MAL7P1_178_MAL7_1435585	MAL7P1_178_MAL7_1435585	NA	A	G	R	A	A	G	1	0	1
gambia	175453	MAL7P1_68	7	715089	MAL7P1_68_MAL7_715089	MAL7P1_68_MAL7_715089	NA	C	T	Y	C	C	T	0.978222222	0.021777778	1
gambia	175453	MAL8P1_139	8	268412	MAL8P1_139_MAL8_268412	MAL8P1_139_MAL8_268412	NA	T	C	Y	T	C	T	0.005555556	0.994444444	1
gambia	175453	MAL7P1_176	7	1416197	Pf_rs45318951	Pf_rs45318951	rs45318951	G	A	R	G	A	G	0	1	1
gambia	175453	PF14_0152	14	622650	PF14_0152_MAL14_622650	PF14_0152_MAL14_622650	NA	C	A	M	C	A	C	0	1	1
gambia	175453	PF14_0234	14	990676	PF14_0234_MAL14_990676	PF14_0234_MAL14_990676	NA	T	C	Y	T	C	T	0.051777778	0.948222222	1
gambia	175453	PFE0430w	5	358599	PFE0430w_MAL5_358599	PFE0430w_MAL5_358599	NA	C	A	M	C	A	C	0.095666667	0.904333333	1
gambia	175453	PF11_0342	11	1284175	PF11_0342_MAL11_1284175	PF11_0342_MAL11_1284175	NA	C	T	Y	C	C	T	1	0	1
gambia	175453	PF11_0344	11	1294376	PF11_0344_MAL11_1294376	PF11_0344_MAL11_1294376	NA	T	G	K	G	G	T	0.995888889	0.004111111	1
gambia	175453	PF11_0344	11	1295331	PF11_0344_MAL11_1295331	PF11_0344_MAL11_1295331	NA	A	C	M	C	A	C	0.072111111	0.927888889	1
gambia	175453	MAL8P1_23	8	1119579	MAL8P1_23_MAL8_1119579	MAL8P1_23_MAL8_1119579	NA	C	A	M	C	A	C	0.017111111	0.982888889	1
gambia	175453	PF10_0212	10	900946	PF10_0212_MAL10_900946	PF10_0212_MAL10_900946	NA	NA	NOT FOUND	Y	T	C	T	0.032333333	0.967666667	1
gambia	175453	PF11_0344	11	1293969	PF11_0344_MAL11_1293969	PF11_0344_MAL11_1293969	NA	G	A	R	A	A	G	1	0	1
gambia	175453	PF11_0344	11	1294751	PF11_0344_MAL11_1294751	PF11_0344_MAL11_1294751	NA	A	G	R	A	A	G	1	0	1
gambia	175453	PF11_0344	11	1294072	PF11_0344_MAL11_1294072	PF11_0344_MAL11_1294072	NA	A	C	M	A	A	C	1	0	1
gambia	175453	PF11_0349	11	1313978	PF11_0349_MAL11_1313978	PF11_0349_MAL11_1313978	NA	G	T	K	G	G	T	0.949111111	0.050888889	1
gambia	175453	PF11_0351	11	1320850	PF11_0351_MAL11_1320850	PF11_0351_MAL11_1320850	NA	A	G	R	A	A	G	0.938295455	0.061704545	1
gambia	175453	PF11_0351	11	1321749	PF11_0351_MAL11_1321749	PF11_0351_MAL11_1321749	NA	T	C	Y	C	C	T	0.939555556	0.060444444	1
gambia	175453	PF13_0267	13	2023590	PF13_0267_MAL13_2023590	PF13_0267_MAL13_2023590	NA	G	A	R	G	A	G	0	1	1
gambia	175453	PF14_0051	14	189104	PF14_0051_MAL14_189104	PF14_0051_MAL14_189104	NA	A	G	R	A	A	G	0.980888889	0.019111111	1
gambia	175453	PF14_0052	14	192377	PF14_0052_MAL14_192377	PF14_0052_MAL14_192377	NA	A	T	W	A	A	T	1	0	1
gambia	175453	PF14_0054	14	197336	PF14_0054_MAL14_197336	PF14_0054_MAL14_197336	NA	C	T	Y	C	C	T	0.980333333	0.019666667	1
gambia	175453	PFC0790w	3	736781	PFC0790w_MAL3_736781	PFC0790w_MAL3_736781	NA	T	C	Y	T	C	T	0.035888889	0.964111111	1
gambia	175453	PFD0565c	4	523108	PFD0565c_MAL4_523108	PFD0565c_MAL4_523108	NA	G	A	R	G	A	G	0	1	1
gambia	175453	PFD0590c	4	535833	PFD0590c_MAL4_535833	PFD0590c_MAL4_535833	NA	A	T	W	T	A	T	0.047888889	0.952111111	1
gambia	175453	PFL2415w	12	2065896	PFL2415w_MAL12_2065896	PFL2415w_MAL12_2065896	NA	NA	NOT FOUND	K	G	G	T	0.939302326	0.060697674	1
gambia	175453	PF14_0053	14	194155	PF14_0053_MAL14_194155	PF14_0053_MAL14_194155	NA	C	T	Y	C	C	T	1	0	1
gambia	175453	PF14_0153	14	625051	PF14_0153_MAL14_625051	PF14_0153_MAL14_625051	NA	A	T	W	A	A	T	1	0	1
gambia	175453	PFB0100c	2	103494	PFB0100c_MAL2_103494	PFB0100c_MAL2_103494	NA	T	C	Y	T	C	T	0.049555556	0.950444444	1
gambia	175453	MAL7P1_27	7	459003	PfcrtK76T	PfcrtK76T_D	NA	A	C	M	A	A	C	1	0	1
gambia	175453	PFD0860w	4	792286	PFD0860w_MAL4_792286	PFD0860w_MAL4_792286	NA	C	T	Y	C	C	T	0.952444444	0.047555556	1
gambia	175453	MAL7P1_176	7	1414436	MAL7P1_176_MAL7_1414436	MAL7P1_176_MAL7_1414436	NA	G	T	K	G	G	T	1	0	1
gambia	175453	MAL7P1_176	7	1414453	MAL7P1_176_MAL7_1414453	MAL7P1_176_MAL7_1414453	NA	NA	NOT FOUND	K	G	G	T	0.94	0.06	1
gambia	175453	PF14_0153	14	628077	PF14_0153_MAL14_628077	PF14_0153_MAL14_628077	NA	G	A	R	G	A	G	0	1	1
gambia	175453	MAL7P1_176	7	1414328	PfEBA175_L300L	PfEBA175_L300L_A	NA	NA	NOT FOUND	Y	T	C	T	0.014767442	0.985232558	1
gambia	175453	PFF0225w	6	202293	PFF0225w_MAL6_202293	PFF0225w_MAL6_202293	NA	G	A	R	G	A	G	0.056333333	0.943666667	1
gambia	175453	PF11_0344	11	1294353	PF11_0344_MAL11_1294353	PF11_0344_MAL11_1294353	NA	C	A	M	C	A	C	0.036111111	0.963888889	1
gambia	175453	PF11_0344	11	1295620	PF11_0344_MAL11_1295620	PF11_0344_MAL11_1295620	NA	T	A	W	AT	A	T	0.036444444	0.963555556	1
gambia	175453	PF11_0349	11	1316158	PF11_0349_MAL11_1316158	PF11_0349_MAL11_1316158	NA	C	A	M	C	A	C	0.031888889	0.968111111	1
gambia	175453	PF11_0353	11	1329504	PF11_0353_MAL11_1329504	PF11_0353_MAL11_1329504	NA	A	T	W	X	A	T	1	0	0
gambia	175453	PF14_0046	14	170444	PF14_0046_MAL14_170444	PF14_0046_MAL14_170444	NA	C	G	S	C	C	G	1	0	1
gambia	175453	PF14_0048	14	177549	PF14_0048_MAL14_177549	PF14_0048_MAL14_177549	NA	T	G	K	T	G	T	0.147333333	0.852666667	1
gambia	175453	PF14_0051	14	189655	PF14_0051_MAL14_189655	PF14_0051_MAL14_189655	NA	T	C	Y	T	C	T	0.022444444	0.977555556	1
gambia	175453	PF14_0152	14	620670	PF14_0152_MAL14_620670	PF14_0152_MAL14_620670	NA	C	T	Y	C	C	T	0.931666667	0.068333333	1
gambia	175453	PF13_0358	13	2722168	PF13_0358_MAL13_2722168	PF13_0358_MAL13_2722168	NA	C	T	Y	C	C	T	0.956444444	0.043555556	1
gambia	175453	PF14_0052	14	191841	PF14_0052_MAL14_191841	PF14_0052_MAL14_191841	NA	T	A	W	T	A	T	0	1	1
gambia	175453	PF11_0345	11	1298057	PF11_0345_MAL11_1298057	PF11_0345_MAL11_1298057	NA	G	T	K	G	G	T	0.938555556	0.061444444	1
gambia	175453	PF14_0154	14	631041	PF14_0154_MAL14_631041	PF14_0154_MAL14_631041	NA	G	A	R	G	A	G	0.080777778	0.919222222	1
gambia	175453	PFC0430w	3	439999	PFC0430w_MAL3_439999	PFC0430w_MAL3_439999	NA	T	C	Y	T	C	T	0.149777778	0.850222222	1
gambia	175453	PFF1185w	6	1001891	PFF1185w_MAL6_1001891	PFF1185w_MAL6_1001891	NA	A	G	R	A	A	G	1	0	1
gambia	175453	PFI0460w	9	431939	PFI0460w_MAL9_431939	PFI0460w_MAL9_431939	NA	T	C	Y	T	C	T	0.014545455	0.985454545	1
gambia	175453	PFL0305c	12	274118	PFL0305c_MAL12_274118	PFL0305c_MAL12_274118	NA	C	T	Y	C	C	T	1	0	1
gambia	175453	MAL7P1_176	7	1417279	MAL7P1_176_MAL7_1417279	MAL7P1_176_MAL7_1417279	NA	NA	NOT FOUND	Y	T	C	T	0	1	1
gambia	175453	PF11_0342	11	1281908	PF11_0342_MAL11_1281908	PF11_0342_MAL11_1281908	NA	T	A	W	AT	A	T	0.164111111	0.835888889	1
gambia	175453	PFF0275c	6	232367	PFF0275c_MAL6_232367	PFF0275c_MAL6_232367	NA	T	C	Y	T	C	T	0.005222222	0.994777778	1
gambia	175453	PF11_0344	11	1294577	PF11_0344_MAL11_1294577	PF11_0344_MAL11_1294577	NA	G	T	K	T	G	T	0	1	1
gambia	175453	PF11_0344	11	1295037	PF11_0344_MAL11_1295037	PF11_0344_MAL11_1295037	NA	A	G	R	A	A	G	0.973333333	0.026666667	1
gambia	175453	PF11_0348	11	1309072	PF11_0348_MAL11_1309072	PF11_0348_MAL11_1309072	NA	T	A	W	T	A	T	0	1	1
gambia	175453	PFD1145C	4	1087941	PFD1145C_MAL4_1087941	PFD1145c_MAL4_1087941_A	NA	G	C	S	G	C	G	0	1	1
gambia	175453	PFE1355c	5	1134201	PFE1355c_MAL5_1134201	PFE1355c_MAL5_1134201	NA	A	G	R	A	A	G	1	0	1
gambia	175453	PF11_0347	11	1302186	PF11_0347_MAL11_1302186	PF11_0347_MAL11_1302186	NA	G	C	S	G	C	G	0	1	1
gambia	175453	MAL7P1_176	7	1417255	MAL7P1_176_MAL7_1417255	MAL7P1_176_MAL7_1417255	NA	NA	NOT FOUND	M	A	A	C	1	0	1
gambia	175453	PF14_0048	14	177466	PF14_0048_MAL14_177466	PF14_0048_MAL14_177466	NA	G	T	K	G	G	T	0.969222222	0.030777778	1
gambia	175453	PF11_0348	11	1309307	PF11_0348_MAL11_1309307	PF11_0348_MAL11_1309307	NA	G	A	R	G	A	G	0	1	1
gambia	175453	PFI1120c	9	926808	PFI1120c_MAL9_926808	PFI1120c_MAL9_926808	NA	C	T	Y	C	C	T	1	0	1
gambia	175453	MAL7P1_176	7	1416452	MAL7P1_176_MAL7_1416452	MAL7P1_176_MAL7_1416452	NA	NA	NOT FOUND	R	X	A	G	0.221444444	0.778555556	0
gambia	175453	PF14_0047	14	173196	PF14_0047_MAL14_173196	PF14_0047_MAL14_173196	NA	C	T	Y	C	C	T	0.969555556	0.030444444	1
gambia	175453	PF14_0045	14	166726	PF14_0045_MAL14_166726	PF14_0045_MAL14_166726	NA	G	A	R	G	A	G	0.000333333	0.999666667	1
gambia	175454	MAL7P1_176	7	1415442	MAL7P1_176_MAL7_1415442	MAL7P1_176_MAL7_1415442	NA	NA	NOT FOUND	R	A	A	G	0.932111111	0.067888889	1
gambia	175454	PF11_0342	11	1284175	PF11_0342_MAL11_1284175	PF11_0342_MAL11_1284175	NA	C	T	Y	C	C	T	1	0	1
gambia	175454	MAL7P1_176	7	1414632	MAL7P1_176_MAL7_1414632	MAL7P1_176_MAL7_1414632	NA	NA	NOT FOUND	W	T	A	T	0.048333333	0.951666667	1
gambia	175454	PF11_0349	11	1313978	PF11_0349_MAL11_1313978	PF11_0349_MAL11_1313978	NA	G	T	K	G	G	T	0.878111111	0.121888889	1
gambia	175454	MAL7P1_176	7	1417189	MAL7P1_176_MAL7_1417189	MAL7P1_176_MAL7_1417189	NA	NA	NOT FOUND	Y	T	C	T	0.043444444	0.956555556	1
gambia	175454	MAL7P1_176	7	1415733	MAL7P1_176_MAL7_1415733	MAL7P1_176_MAL7_1415733	NA	G	A	R	AG	A	G	0.448666667	0.551333333	1
gambia	175454	MAL7P1_176	7	1415888	MAL7P1_176_MAL7_1415888	MAL7P1_176_MAL7_1415888	NA	NA	NOT FOUND	S	G	C	G	0.052555556	0.947444444	1
gambia	175454	PF11_0342	11	1281908	PF11_0342_MAL11_1281908	PF11_0342_MAL11_1281908	NA	T	A	W	A	A	T	0.997888889	0.002111111	1
gambia	175454	MAL7P1_176	7	1415755	MAL7P1_176_MAL7_1415755	MAL7P1_176_MAL7_1415755	NA	NA	NOT FOUND	K	G	G	T	0.997333333	0.002666667	1
gambia	175454	MAL7P1_176	7	1416041	MAL7P1_176_MAL7_1416041	MAL7P1_176_MAL7_1416041	NA	NA	NOT FOUND	R	G	A	G	0.028888889	0.971111111	1
gambia	175454	MAL7P1_176	7	1416124	MAL7P1_176_MAL7_1416124	MAL7P1_176_MAL7_1416124	NA	NA	NOT FOUND	M	C	A	C	0.036222222	0.963777778	1
gambia	175454	PF11_0344	11	1295037	PF11_0344_MAL11_1295037	PF11_0344_MAL11_1295037	NA	A	G	R	A	A	G	0.963777778	0.036222222	1
gambia	175454	PF11_0344	11	1295620	PF11_0344_MAL11_1295620	PF11_0344_MAL11_1295620	NA	T	A	W	T	A	T	0	1	1
gambia	175454	PF11_0349	11	1316158	PF11_0349_MAL11_1316158	PF11_0349_MAL11_1316158	NA	C	A	M	X	A	C	1	0	0
gambia	175454	DHPS	8	551238	DHPSA581G	DHPSA581G_B	rs470126	G	C	S	G	C	G	0	1	1
gambia	175454	MAL7P1_176	7	1414207	MAL7P1_176_MAL7_1414207	MAL7P1_176_MAL7_1414207	NA	NA	NOT FOUND	R	G	A	G	0.079666667	0.920333333	1
gambia	175454	MAL7P1_176	7	1414296	MAL7P1_176_MAL7_1414296	MAL7P1_176_MAL7_1414296	NA	NA	NOT FOUND	R	A	A	G	0.999888889	0.000111111	1
gambia	175454	MAL7P1_176	7	1414436	MAL7P1_176_MAL7_1414436	MAL7P1_176_MAL7_1414436	NA	G	T	K	GT	G	T	0.929444444	0.070555556	1
gambia	175454	MAL7P1_176	7	1414864	MAL7P1_176_MAL7_1414864	MAL7P1_176_MAL7_1414864	NA	A	C	M	A	A	C	0.938777778	0.061222222	1
gambia	175454	MAL7P1_176	7	1414874	MAL7P1_176_MAL7_1414874	MAL7P1_176_MAL7_1414874	NA	T	G	K	T	G	T	0	1	1
gambia	175454	MAL7P1_176	7	1417255	MAL7P1_176_MAL7_1417255	MAL7P1_176_MAL7_1417255	NA	NA	NOT FOUND	M	A	A	C	1	0	1
gambia	175454	MAL7P1_176	7	1417279	MAL7P1_176_MAL7_1417279	MAL7P1_176_MAL7_1417279	NA	NA	NOT FOUND	Y	T	C	T	0	1	1
gambia	175454	MAL7P1_176	7	1418020	MAL7P1_176_MAL7_1418020	MAL7P1_176_MAL7_1418020	NA	NA	NOT FOUND	W	A	A	T	0.994666667	0.005333333	1
gambia	175454	MAL7P1_68	7	715089	MAL7P1_68_MAL7_715089	MAL7P1_68_MAL7_715089	NA	C	T	Y	C	C	T	0.986444444	0.013555556	1
gambia	175454	MAL8P1_23	8	1119579	MAL8P1_23_MAL8_1119579	MAL8P1_23_MAL8_1119579	NA	C	A	M	C	A	C	0.021666667	0.978333333	1
gambia	175454	PF07_0053	7	687886	PF07_0053_MAL7_687886	PF07_0053_MAL7_687886	NA	G	T	K	G	G	T	1	0	1
gambia	175454	PF08_0091	8	587383	PF08_0091_MAL8_587383	PF08_0091_MAL8_587383	NA	G	A	R	AG	A	G	0.279666667	0.720333333	1
gambia	175454	PF11_0353	11	1329504	PF11_0353_MAL11_1329504	PF11_0353_MAL11_1329504	NA	A	T	W	X	A	T	1	0	0
gambia	175454	MAL7P1_178	7	1435585	MAL7P1_178_MAL7_1435585	MAL7P1_178_MAL7_1435585	NA	A	G	R	A	A	G	1	0	1
gambia	175454	MAL7P1_206	7	380700	MAL7P1_206_MAL7_380700	MAL7P1_206_MAL7_380700	NA	A	G	R	A	A	G	1	0	1
gambia	175454	MAL8P1_139	8	268412	MAL8P1_139_MAL8_268412	MAL8P1_139_MAL8_268412	NA	T	C	Y	T	C	T	0.015888889	0.984111111	1
gambia	175454	PF07_0129	7	1424575	PF07_0129_MAL7_1424575	PF07_0129_MAL7_1424575	NA	G	A	R	AG	A	G	0.103555556	0.896444444	1
gambia	175454	PF07_0129	7	1424709	PF07_0129_MAL7_1424709	PF07_0129_MAL7_1424709	NA	T	C	Y	T	C	T	0.085	0.915	1
gambia	175454	PF10_0347	10	1410437	PF10_0347_MAL10_1410437	PF10_0347_MAL10_1410437	NA	A	G	R	A	A	G	1	0	1
gambia	175454	MAL7P1_176	7	1415467	MAL7P1_176_MAL7_1415467	MAL7P1_176_MAL7_1415467	NA	NA	NOT FOUND	R	G	A	G	0	1	1
gambia	175454	MAL7P1_172	7	1396237	MAL7P1_172_MAL7_1396237	MAL7P1_172_MAL7_1396237	NA	G	A	R	G	A	G	0	1	1
gambia	175454	PF11_0344	11	1294353	PF11_0344_MAL11_1294353	PF11_0344_MAL11_1294353	NA	C	A	M	C	A	C	0.033666667	0.966333333	1
gambia	175454	MAL7P1_176	7	1414453	MAL7P1_176_MAL7_1414453	MAL7P1_176_MAL7_1414453	NA	NA	NOT FOUND	K	G	G	T	0.980444444	0.019555556	1
gambia	175454	MAL7P1_176	7	1417547	MAL7P1_176_MAL7_1417547	MAL7P1_176_MAL7_1417547	NA	NA	NOT FOUND	W	A	A	T	1	0	1
gambia	175454	PF11_0342	11	1286935	PF11_0342_MAL11_1286935	PF11_0342_MAL11_1286935	NA	T	A	W	T	A	T	0	1	1
gambia	175454	PF11_0342	11	1287340	PF11_0342_MAL11_1287340	PF11_0342_MAL11_1287340	NA	C	T	Y	X	C	T	0.322666667	0.677333333	0
gambia	175454	MAL7P1_176	7	1417304	MAL7P1_176_MAL7_1417304	MAL7P1_176_MAL7_1417304	NA	NA	NOT FOUND	K	G	G	T	1	0	1
gambia	175454	PF13_0358	13	2722168	PF13_0358_MAL13_2722168	PF13_0358_MAL13_2722168	NA	C	T	Y	C	C	T	0.956333333	0.043666667	1
gambia	175454	PF14_0045	14	166726	PF14_0045_MAL14_166726	PF14_0045_MAL14_166726	NA	G	A	R	G	A	G	0	1	1
gambia	175454	PF14_0048	14	177466	PF14_0048_MAL14_177466	PF14_0048_MAL14_177466	NA	G	T	K	G	G	T	0.974888889	0.025111111	1
gambia	175454	MAL7P1_176	7	1415763	MAL7P1_176_MAL7_1415763	MAL7P1_176_MAL7_1415763	NA	NA	NOT FOUND	S	G	C	G	0.018777778	0.981222222	1
gambia	175454	MAL7P1_176	7	1416452	MAL7P1_176_MAL7_1416452	MAL7P1_176_MAL7_1416452	NA	NA	NOT FOUND	R	AG	A	G	0.159555556	0.840444444	1
gambia	175454	MAL7P1_176	7	1414328	PfEBA175_L300L	PfEBA175_L300L_A	NA	NA	NOT FOUND	Y	T	C	T	0.021860465	0.978139535	1
gambia	175454	PFF1185w	6	1001891	PFF1185w_MAL6_1001891	PFF1185w_MAL6_1001891	NA	A	G	R	A	A	G	1	0	1
gambia	175454	PFI1120c	9	926808	PFI1120c_MAL9_926808	PFI1120c_MAL9_926808	NA	C	T	Y	C	C	T	0.993555556	0.006444444	1
gambia	175454	MAL7P1_176	7	1417607	MAL7P1_176_MAL7_1417607	MAL7P1_176_MAL7_1417607	NA	NA	NOT FOUND	R	A	A	G	0.963372093	0.036627907	1
gambia	175454	PF10_0212	10	900946	PF10_0212_MAL10_900946	PF10_0212_MAL10_900946	NA	NA	NOT FOUND	Y	T	C	T	0.038777778	0.961222222	1
gambia	175454	PF11_0344	11	1294751	PF11_0344_MAL11_1294751	PF11_0344_MAL11_1294751	NA	A	G	R	A	A	G	1	0	1
gambia	175454	MAL7P1_176	7	1415420	MAL7P1_176_MAL7_1415420	MAL7P1_176_MAL7_1415420	NA	C	A	M	AC	A	C	0.853111111	0.146888889	1
gambia	175454	PF11_0347	11	1302186	PF11_0347_MAL11_1302186	PF11_0347_MAL11_1302186	NA	G	C	S	G	C	G	0	1	1
gambia	175454	PF11_0347	11	1305885	PF11_0347_MAL11_1305885	PF11_0347_MAL11_1305885	NA	C	T	Y	X	C	T	1	0	0
gambia	175454	PF11_0348	11	1309307	PF11_0348_MAL11_1309307	PF11_0348_MAL11_1309307	NA	G	A	R	X	A	G	0	1	0
gambia	175454	PF11_0344	11	1294376	PF11_0344_MAL11_1294376	PF11_0344_MAL11_1294376	NA	T	G	K	G	G	T	1	0	1
gambia	175454	PF11_0351	11	1320850	PF11_0351_MAL11_1320850	PF11_0351_MAL11_1320850	NA	A	G	R	A	A	G	0.938409091	0.061590909	1
gambia	175454	PF13_0267	13	2023590	PF13_0267_MAL13_2023590	PF13_0267_MAL13_2023590	NA	G	A	R	G	A	G	0	1	1
gambia	175454	PF14_0048	14	177549	PF14_0048_MAL14_177549	PF14_0048_MAL14_177549	NA	T	G	K	T	G	T	0.145666667	0.854333333	1
gambia	175454	PF14_0051	14	189104	PF14_0051_MAL14_189104	PF14_0051_MAL14_189104	NA	A	G	R	A	A	G	0.929444444	0.070555556	1
gambia	175454	PF14_0052	14	191841	PF14_0052_MAL14_191841	PF14_0052_MAL14_191841	NA	T	A	W	X	A	T	0	1	0
gambia	175454	PF14_0152	14	620670	PF14_0152_MAL14_620670	PF14_0152_MAL14_620670	NA	C	T	Y	C	C	T	1	0	1
gambia	175454	MAL7P1_176	7	1415949	MAL7P1_176_MAL7_1415949	MAL7P1_176_MAL7_1415949	NA	NA	NOT FOUND	R	G	A	G	0	1	1
gambia	175454	MAL7P1_176	7	1416177	MAL7P1_176_MAL7_1416177	MAL7P1_176_MAL7_1416177	NA	NA	NOT FOUND	M	AC	A	C	0.150888889	0.849111111	1
gambia	175454	PF11_0345	11	1298057	PF11_0345_MAL11_1298057	PF11_0345_MAL11_1298057	NA	G	T	K	X	G	T	0.702111111	0.297888889	0
gambia	175454	MAL7P1_178	7	1435246	MAL7P1_178_MAL7_1435246	MAL7P1_178_MAL7_1435246	NA	G	A	R	G	A	G	0.000333333	0.999666667	1
gambia	175454	MAL7P1_173	7	1398568	MAL7P1_173_MAL7_1398568	MAL7P1_173_MAL7_1398568	NA	T	G	K	T	G	T	0	1	1
gambia	175454	MAL7P1_176	7	1413859	MAL7P1_176_MAL7_1413859	MAL7P1_176_MAL7_1413859	NA	NA	NOT FOUND	K	T	G	T	0.025111111	0.974888889	1
gambia	175454	MAL7P1_176	7	1413900	MAL7P1_176_MAL7_1413900	MAL7P1_176_MAL7_1413900	NA	A	G	R	AG	A	G	0.107888889	0.892111111	1
gambia	175454	MAL7P1_176	7	1413932	MAL7P1_176_MAL7_1413932	MAL7P1_176_MAL7_1413932	NA	G	C	S	G	C	G	0.024444444	0.975555556	1
gambia	175454	MAL7P1_176	7	1414254	MAL7P1_176_MAL7_1414254	MAL7P1_176_MAL7_1414254	NA	NA	NOT FOUND	W	T	A	T	0.010666667	0.989333333	1
gambia	175454	MAL7P1_176	7	1414954	MAL7P1_176_MAL7_1414954	MAL7P1_176_MAL7_1414954	NA	C	T	Y	C	C	T	0.95625	0.04375	1
gambia	175454	PF07_0129	7	1424932	PF07_0129_MAL7_1424932	PF07_0129_MAL7_1424932	NA	A	T	W	A	A	T	1	0	1
gambia	175454	PF07_0129	7	1425627	PF07_0129_MAL7_1425627	PF07_0129_MAL7_1425627	NA	T	G	K	T	G	T	0.017777778	0.982222222	1
gambia	175454	MAL7P1_176	7	1413814	MAL7P1_176_MAL7_1413814	MAL7P1_176_MAL7_1413814	NA	NA	NOT FOUND	Y	T	C	T	0	1	1
gambia	175454	MAL7P1_176	7	1414352	MAL7P1_176_MAL7_1414352	MAL7P1_176_MAL7_1414352	NA	NA	NOT FOUND	R	A	A	G	1	0	1
gambia	175454	MAL7P1_176	7	1414595	MAL7P1_176_MAL7_1414595	MAL7P1_176_MAL7_1414595	NA	NA	NOT FOUND	K	X	G	T	NA	NA	0
gambia	175454	MAL7P1_176	7	1414637	MAL7P1_176_MAL7_1414637	MAL7P1_176_MAL7_1414637	NA	NA	NOT FOUND	R	AG	A	G	0.172111111	0.827888889	1
gambia	175454	MAL7P1_176	7	1414177	MAL7P1_176_MAL7_1414177	MAL7P1_176_MAL7_1414177	NA	NA	NOT FOUND	Y	T	C	T	0	1	1
gambia	175454	MAL7P1_176	7	1415845	MAL7P1_176_MAL7_1415845	MAL7P1_176_MAL7_1415845	NA	NA	NOT FOUND	W	X	A	T	0.881111111	0.118888889	0
gambia	175454	MAL7P1_176	7	1416046	MAL7P1_176_MAL7_1416046	MAL7P1_176_MAL7_1416046	NA	NA	NOT FOUND	K	X	G	T	1	0	0
gambia	175454	MAL7P1_176	7	1416084	MAL7P1_176_MAL7_1416084	MAL7P1_176_MAL7_1416084	NA	NA	NOT FOUND	W	X	A	T	0	1	0
gambia	175454	MAL7P1_176	7	1416423	MAL7P1_176_MAL7_1416423	MAL7P1_176_MAL7_1416423	NA	NA	NOT FOUND	M	AC	A	C	0.143555556	0.856444444	1
gambia	175454	MAL7P1_176	7	1416450	MAL7P1_176_MAL7_1416450	MAL7P1_176_MAL7_1416450	NA	NA	NOT FOUND	M	AC	A	C	0.445888889	0.554111111	1
gambia	175454	PFD0565c	4	523108	PFD0565c_MAL4_523108	PFD0565c_MAL4_523108	NA	G	A	R	G	A	G	0	1	1
gambia	175454	PFE1015c	5	836682	PFE1015c_MAL5_836682	PFE1015c_MAL5_836682	NA	A	C	M	A	A	C	1	0	1
gambia	175454	PFE1355c	5	1134201	PFE1355c_MAL5_1134201	PFE1355c_MAL5_1134201	NA	A	G	R	A	A	G	1	0	1
gambia	175454	PF14_0047	14	173196	PF14_0047_MAL14_173196	PF14_0047_MAL14_173196	NA	C	T	Y	X	C	T	1	0	0
gambia	175454	PF14_0052	14	192377	PF14_0052_MAL14_192377	PF14_0052_MAL14_192377	NA	A	T	W	A	A	T	1	0	1
gambia	175454	PFC0790w	3	736781	PFC0790w_MAL3_736781	PFC0790w_MAL3_736781	NA	T	C	Y	T	C	T	0.032888889	0.967111111	1
gambia	175454	PFF0325c	6	273921	PFF0325c_MAL6_273921	PFF0325c_MAL6_273921	NA	C	T	Y	C	C	T	0.930235294	0.069764706	1
gambia	175454	PF14_0152	14	622650	PF14_0152_MAL14_622650	PF14_0152_MAL14_622650	NA	C	A	M	AC	A	C	0.065888889	0.934111111	1
gambia	175454	PF14_0153	14	625051	PF14_0153_MAL14_625051	PF14_0153_MAL14_625051	NA	A	T	W	A	A	T	1	0	1
gambia	175454	MAL7P1_176	7	1417230	MAL7P1_176_MAL7_1417230	MAL7P1_176_MAL7_1417230	NA	NA	NOT FOUND	Y	C	C	T	0.899222222	0.100777778	1
gambia	175454	MAL7P1_177	7	1428081	MAL7P1_177_MAL7_1428081	MAL7P1_177_MAL7_1428081	NA	G	A	R	G	A	G	0.044	0.956	1
gambia	175454	MAL7P1_176	7	1416162	MAL7P1_176_MAL7_1416162	MAL7P1_176_MAL7_1416162	NA	NA	NOT FOUND	S	X	C	G	1	0	0
gambia	175454	PF11_0344	11	1293969	PF11_0344_MAL11_1293969	PF11_0344_MAL11_1293969	NA	G	A	R	A	A	G	1	0	1
gambia	175454	MAL7P1_178	7	1434844	MAL7P1_178_MAL7_1434844	MAL7P1_178_MAL7_1434844	NA	C	T	Y	C	C	T	1	0	1
gambia	175454	PF11_0344	11	1294577	PF11_0344_MAL11_1294577	PF11_0344_MAL11_1294577	NA	G	T	K	X	G	T	0.038888889	0.961111111	0
gambia	175454	PF11_0348	11	1309072	PF11_0348_MAL11_1309072	PF11_0348_MAL11_1309072	NA	T	A	W	X	A	T	0	1	0
gambia	175454	MAL7P1_176	7	1416197	Pf_rs45318951	Pf_rs45318951	rs45318951	G	A	R	AG	A	G	0.042222222	0.957777778	1
gambia	175454	MAL13P1_148	13	1229635	MAL13P1_148_MAL13_1229635	MAL13P1_148_MAL13_1229635	NA	T	C	Y	T	C	T	0.033488372	0.966511628	1
gambia	175454	MAL7P1_172	7	1395055	MAL7P1_172_MAL7_1395055	MAL7P1_172_MAL7_1395055	NA	A	T	W	A	A	T	1	0	1
gambia	175454	MAL7P1_27	7	459003	PfcrtK76T	PfcrtK76T_D	NA	A	C	M	X	A	C	0	1	0
gambia	175454	PFD0590c	4	535833	PFD0590c_MAL4_535833	PFD0590c_MAL4_535833	NA	A	T	W	A	A	T	1	0	1
gambia	175454	PFD0860w	4	792286	PFD0860w_MAL4_792286	PFD0860w_MAL4_792286	NA	C	T	Y	C	C	T	0.948666667	0.051333333	1
gambia	175454	PFE0430w	5	358599	PFE0430w_MAL5_358599	PFE0430w_MAL5_358599	NA	C	A	M	C	A	C	0.126444444	0.873555556	1
gambia	175454	PFF0275c	6	232367	PFF0275c_MAL6_232367	PFF0275c_MAL6_232367	NA	T	C	Y	T	C	T	0.043333333	0.956666667	1
gambia	175454	PFL0305c	12	274118	PFL0305c_MAL12_274118	PFL0305c_MAL12_274118	NA	C	T	Y	C	C	T	1	0	1
gambia	175454	MAL7P1_176	7	1416201	MAL7P1_176_MAL7_1416201	MAL7P1_176_MAL7_1416201	NA	NA	NOT FOUND	S	X	C	G	1	0	0
gambia	175454	PFF0225w	6	202293	PFF0225w_MAL6_202293	PFF0225w_MAL6_202293	NA	G	A	R	G	A	G	0.060555556	0.939444444	1
gambia	175454	MAL7P1_178	7	1435476	MAL7P1_178_MAL7_1435476	MAL7P1_178_MAL7_1435476	NA	A	G	R	A	A	G	1	0	1
gambia	175454	MAL8P1_29	8	1090243	MAL8P1_29_MAL8_1090243	MAL8P1_29_MAL8_1090243	NA	G	A	R	G	A	G	0	1	1
gambia	175454	PF14_0054	14	197336	PF14_0054_MAL14_197336	PF14_0054_MAL14_197336	NA	C	T	Y	X	C	T	1	0	0
gambia	175454	PFD1145C	4	1087941	PFD1145C_MAL4_1087941	PFD1145c_MAL4_1087941_A	NA	G	C	S	X	C	G	0	1	0
gambia	175454	PF14_0053	14	194155	PF14_0053_MAL14_194155	PF14_0053_MAL14_194155	NA	C	T	Y	C	C	T	0.962333333	0.037666667	1
gambia	175454	PF14_0154	14	631041	PF14_0154_MAL14_631041	PF14_0154_MAL14_631041	NA	G	A	R	AG	A	G	0.133777778	0.866222222	1
gambia	175454	PFB0100c	2	103494	PFB0100c_MAL2_103494	PFB0100c_MAL2_103494	NA	T	C	Y	T	C	T	0.031	0.969	1
gambia	175454	PFI0460w	9	431939	PFI0460w_MAL9_431939	PFI0460w_MAL9_431939	NA	T	C	Y	T	C	T	0.016704545	0.983295455	1
gambia	175454	PFL2415w	12	2065896	PFL2415w_MAL12_2065896	PFL2415w_MAL12_2065896	NA	NA	NOT FOUND	K	G	G	T	0.968953488	0.031046512	1
gambia	175454	PF14_0234	14	990676	PF14_0234_MAL14_990676	PF14_0234_MAL14_990676	NA	T	C	Y	T	C	T	0.068888889	0.931111111	1
gambia	175454	PF14_0046	14	170444	PF14_0046_MAL14_170444	PF14_0046_MAL14_170444	NA	C	G	S	C	C	G	1	0	1
gambia	175454	PF14_0051	14	189655	PF14_0051_MAL14_189655	PF14_0051_MAL14_189655	NA	T	C	Y	X	C	T	0	1	0
gambia	175454	PF14_0153	14	628077	PF14_0153_MAL14_628077	PF14_0153_MAL14_628077	NA	G	A	R	G	A	G	0.008555556	0.991444444	1
gambia	175454	PFC0430w	3	439999	PFC0430w_MAL3_439999	PFC0430w_MAL3_439999	NA	T	C	Y	T	C	T	0.158	0.842	1
gambia	175454	PF11_0344	11	1295331	PF11_0344_MAL11_1295331	PF11_0344_MAL11_1295331	NA	A	C	M	A	A	C	1	0	1
gambia	175454	PF11_0351	11	1321749	PF11_0351_MAL11_1321749	PF11_0351_MAL11_1321749	NA	T	C	Y	C	C	T	0.922333333	0.077666667	1
gambia	175454	PF10_0205	10	850003	PF10_0205_MAL10_850003	PF10_0205_MAL10_850003	NA	G	A	R	G	A	G	0	1	1
gambia	175454	PF11_0344	11	1294072	PF11_0344_MAL11_1294072	PF11_0344_MAL11_1294072	NA	A	C	M	A	A	C	1	0	1
gambia	175455	MAL7P1_176	7	1416452	MAL7P1_176_MAL7_1416452	MAL7P1_176_MAL7_1416452	NA	NA	NOT FOUND	R	X	A	G	0	1	0
gambia	175455	PFE1355c	5	1134201	PFE1355c_MAL5_1134201	PFE1355c_MAL5_1134201	NA	A	G	R	A	A	G	1	0	1
gambia	175455	MAL7P1_176	7	1416201	MAL7P1_176_MAL7_1416201	MAL7P1_176_MAL7_1416201	NA	NA	NOT FOUND	S	G	C	G	0.045111111	0.954888889	1
gambia	175455	MAL7P1_176	7	1415845	MAL7P1_176_MAL7_1415845	MAL7P1_176_MAL7_1415845	NA	NA	NOT FOUND	W	A	A	T	1	0	1
gambia	175455	PFF1185w	6	1001891	PFF1185w_MAL6_1001891	PFF1185w_MAL6_1001891	NA	A	G	R	A	A	G	1	0	1
gambia	175455	PF14_0153	14	625051	PF14_0153_MAL14_625051	PF14_0153_MAL14_625051	NA	A	T	W	A	A	T	0.984555556	0.015444444	1
gambia	175455	PF13_0267	13	2023590	PF13_0267_MAL13_2023590	PF13_0267_MAL13_2023590	NA	G	A	R	G	A	G	0	1	1
gambia	175455	PF13_0358	13	2722168	PF13_0358_MAL13_2722168	PF13_0358_MAL13_2722168	NA	C	T	Y	C	C	T	0.965555556	0.034444444	1
gambia	175455	MAL7P1_176	7	1416162	MAL7P1_176_MAL7_1416162	MAL7P1_176_MAL7_1416162	NA	NA	NOT FOUND	S	X	C	G	0	1	0
gambia	175455	PF11_0351	11	1321749	PF11_0351_MAL11_1321749	PF11_0351_MAL11_1321749	NA	T	C	Y	C	C	T	0.968666667	0.031333333	1
gambia	175455	MAL7P1_176	7	1414595	MAL7P1_176_MAL7_1414595	MAL7P1_176_MAL7_1414595	NA	NA	NOT FOUND	K	X	G	T	NA	NA	0
gambia	175455	MAL7P1_176	7	1414632	MAL7P1_176_MAL7_1414632	MAL7P1_176_MAL7_1414632	NA	NA	NOT FOUND	W	T	A	T	0.028111111	0.971888889	1
gambia	175455	MAL7P1_176	7	1414864	MAL7P1_176_MAL7_1414864	MAL7P1_176_MAL7_1414864	NA	A	C	M	A	A	C	0.976111111	0.023888889	1
gambia	175455	PFL2415w	12	2065896	PFL2415w_MAL12_2065896	PFL2415w_MAL12_2065896	NA	NA	NOT FOUND	K	G	G	T	0.966162791	0.033837209	1
gambia	175455	PF11_0344	11	1293969	PF11_0344_MAL11_1293969	PF11_0344_MAL11_1293969	NA	G	A	R	A	A	G	1	0	1
gambia	175455	PF11_0344	11	1294072	PF11_0344_MAL11_1294072	PF11_0344_MAL11_1294072	NA	A	C	M	A	A	C	1	0	1
gambia	175455	PF11_0344	11	1295331	PF11_0344_MAL11_1295331	PF11_0344_MAL11_1295331	NA	A	C	M	A	A	C	0.991777778	0.008222222	1
gambia	175455	PF11_0351	11	1320850	PF11_0351_MAL11_1320850	PF11_0351_MAL11_1320850	NA	A	G	R	G	A	G	0.03125	0.96875	1
gambia	175455	MAL7P1_176	7	1416084	MAL7P1_176_MAL7_1416084	MAL7P1_176_MAL7_1416084	NA	NA	NOT FOUND	W	X	A	T	0	1	0
gambia	175455	MAL7P1_176	7	1416450	MAL7P1_176_MAL7_1416450	MAL7P1_176_MAL7_1416450	NA	NA	NOT FOUND	M	AC	A	C	0.312	0.688	1
gambia	175455	MAL7P1_176	7	1417304	MAL7P1_176_MAL7_1417304	MAL7P1_176_MAL7_1417304	NA	NA	NOT FOUND	K	G	G	T	0.997888889	0.002111111	1
gambia	175455	PF14_0046	14	170444	PF14_0046_MAL14_170444	PF14_0046_MAL14_170444	NA	C	G	S	C	C	G	1	0	1
gambia	175455	PF14_0052	14	192377	PF14_0052_MAL14_192377	PF14_0052_MAL14_192377	NA	A	T	W	A	A	T	1	0	1
gambia	175455	MAL7P1_172	7	1395055	MAL7P1_172_MAL7_1395055	MAL7P1_172_MAL7_1395055	NA	A	T	W	A	A	T	1	0	1
gambia	175455	MAL7P1_176	7	1413814	MAL7P1_176_MAL7_1413814	MAL7P1_176_MAL7_1413814	NA	NA	NOT FOUND	Y	T	C	T	0.008444444	0.991555556	1
gambia	175455	MAL7P1_176	7	1413932	MAL7P1_176_MAL7_1413932	MAL7P1_176_MAL7_1413932	NA	G	C	S	G	C	G	0.010888889	0.989111111	1
gambia	175455	MAL7P1_176	7	1414874	MAL7P1_176_MAL7_1414874	MAL7P1_176_MAL7_1414874	NA	T	G	K	T	G	T	0	1	1
gambia	175455	MAL7P1_176	7	1414954	MAL7P1_176_MAL7_1414954	MAL7P1_176_MAL7_1414954	NA	C	T	Y	C	C	T	0.957272727	0.042727273	1
gambia	175455	MAL7P1_176	7	1415442	MAL7P1_176_MAL7_1415442	MAL7P1_176_MAL7_1415442	NA	NA	NOT FOUND	R	A	A	G	0.994444444	0.005555556	1
gambia	175455	MAL7P1_176	7	1415763	MAL7P1_176_MAL7_1415763	MAL7P1_176_MAL7_1415763	NA	NA	NOT FOUND	S	G	C	G	0	1	1
gambia	175455	MAL7P1_176	7	1416046	MAL7P1_176_MAL7_1416046	MAL7P1_176_MAL7_1416046	NA	NA	NOT FOUND	K	X	G	T	1	0	0
gambia	175455	PF11_0345	11	1298057	PF11_0345_MAL11_1298057	PF11_0345_MAL11_1298057	NA	G	T	K	G	G	T	0.928333333	0.071666667	1
gambia	175455	PF11_0348	11	1309072	PF11_0348_MAL11_1309072	PF11_0348_MAL11_1309072	NA	T	A	W	T	A	T	0	1	1
gambia	175455	MAL7P1_176	7	1418020	MAL7P1_176_MAL7_1418020	MAL7P1_176_MAL7_1418020	NA	NA	NOT FOUND	W	A	A	T	1	0	1
gambia	175455	PF14_0045	14	166726	PF14_0045_MAL14_166726	PF14_0045_MAL14_166726	NA	G	A	R	G	A	G	0.000666667	0.999333333	1
gambia	175455	MAL7P1_176	7	1414352	MAL7P1_176_MAL7_1414352	MAL7P1_176_MAL7_1414352	NA	NA	NOT FOUND	R	A	A	G	1	0	1
gambia	175455	MAL7P1_206	7	380700	MAL7P1_206_MAL7_380700	MAL7P1_206_MAL7_380700	NA	A	G	R	G	A	G	0.014888889	0.985111111	1
gambia	175455	MAL7P1_68	7	715089	MAL7P1_68_MAL7_715089	MAL7P1_68_MAL7_715089	NA	C	T	Y	C	C	T	0.985	0.015	1
gambia	175455	MAL8P1_23	8	1119579	MAL8P1_23_MAL8_1119579	MAL8P1_23_MAL8_1119579	NA	C	A	M	C	A	C	0.017888889	0.982111111	1
gambia	175455	PF08_0091	8	587383	PF08_0091_MAL8_587383	PF08_0091_MAL8_587383	NA	G	A	R	AG	A	G	0.189666667	0.810333333	1
gambia	175455	PF10_0212	10	900946	PF10_0212_MAL10_900946	PF10_0212_MAL10_900946	NA	NA	NOT FOUND	Y	T	C	T	0.038111111	0.961888889	1
gambia	175455	MAL7P1_176	7	1414177	MAL7P1_176_MAL7_1414177	MAL7P1_176_MAL7_1414177	NA	NA	NOT FOUND	Y	T	C	T	0.014666667	0.985333333	1
gambia	175455	MAL7P1_176	7	1414296	MAL7P1_176_MAL7_1414296	MAL7P1_176_MAL7_1414296	NA	NA	NOT FOUND	R	A	A	G	1	0	1
gambia	175455	MAL7P1_176	7	1414637	MAL7P1_176_MAL7_1414637	MAL7P1_176_MAL7_1414637	NA	NA	NOT FOUND	R	G	A	G	0.130555556	0.869444444	1
gambia	175455	MAL7P1_176	7	1415420	MAL7P1_176_MAL7_1415420	MAL7P1_176_MAL7_1415420	NA	C	A	M	A	A	C	1	0	1
gambia	175455	MAL7P1_176	7	1415733	MAL7P1_176_MAL7_1415733	MAL7P1_176_MAL7_1415733	NA	G	A	R	AG	A	G	0.858555556	0.141444444	1
gambia	175455	MAL7P1_176	7	1415755	MAL7P1_176_MAL7_1415755	MAL7P1_176_MAL7_1415755	NA	NA	NOT FOUND	K	G	G	T	0.977444444	0.022555556	1
gambia	175455	MAL7P1_176	7	1415888	MAL7P1_176_MAL7_1415888	MAL7P1_176_MAL7_1415888	NA	NA	NOT FOUND	S	G	C	G	0.021888889	0.978111111	1
gambia	175455	MAL7P1_176	7	1416124	MAL7P1_176_MAL7_1416124	MAL7P1_176_MAL7_1416124	NA	NA	NOT FOUND	M	C	A	C	0.034666667	0.965333333	1
gambia	175455	MAL7P1_176	7	1416423	MAL7P1_176_MAL7_1416423	MAL7P1_176_MAL7_1416423	NA	NA	NOT FOUND	M	C	A	C	0.072333333	0.927666667	1
gambia	175455	MAL7P1_176	7	1417255	MAL7P1_176_MAL7_1417255	MAL7P1_176_MAL7_1417255	NA	NA	NOT FOUND	M	A	A	C	1	0	1
gambia	175455	MAL7P1_176	7	1417279	MAL7P1_176_MAL7_1417279	MAL7P1_176_MAL7_1417279	NA	NA	NOT FOUND	Y	T	C	T	0	1	1
gambia	175455	MAL7P1_176	7	1417607	MAL7P1_176_MAL7_1417607	MAL7P1_176_MAL7_1417607	NA	NA	NOT FOUND	R	A	A	G	0.971162791	0.028837209	1
gambia	175455	DHPS	8	551238	DHPSA581G	DHPSA581G_B	rs470126	G	C	S	G	C	G	0	1	1
gambia	175455	MAL7P1_172	7	1396237	MAL7P1_172_MAL7_1396237	MAL7P1_172_MAL7_1396237	NA	G	A	R	G	A	G	0	1	1
gambia	175455	MAL7P1_176	7	1413900	MAL7P1_176_MAL7_1413900	MAL7P1_176_MAL7_1413900	NA	A	G	R	G	A	G	0	1	1
gambia	175455	MAL7P1_176	7	1414453	MAL7P1_176_MAL7_1414453	MAL7P1_176_MAL7_1414453	NA	NA	NOT FOUND	K	G	G	T	0.961111111	0.038888889	1
gambia	175455	MAL7P1_176	7	1415467	MAL7P1_176_MAL7_1415467	MAL7P1_176_MAL7_1415467	NA	NA	NOT FOUND	R	G	A	G	0	1	1
gambia	175455	PF11_0348	11	1309307	PF11_0348_MAL11_1309307	PF11_0348_MAL11_1309307	NA	G	A	R	G	A	G	0	1	1
gambia	175455	PF11_0349	11	1316158	PF11_0349_MAL11_1316158	PF11_0349_MAL11_1316158	NA	C	A	M	C	A	C	0.007222222	0.992777778	1
gambia	175455	MAL7P1_176	7	1415949	MAL7P1_176_MAL7_1415949	MAL7P1_176_MAL7_1415949	NA	NA	NOT FOUND	R	G	A	G	0.005444444	0.994555556	1
gambia	175455	MAL7P1_176	7	1416177	MAL7P1_176_MAL7_1416177	MAL7P1_176_MAL7_1416177	NA	NA	NOT FOUND	M	AC	A	C	0.212888889	0.787111111	1
gambia	175455	MAL7P1_178	7	1435476	MAL7P1_178_MAL7_1435476	MAL7P1_178_MAL7_1435476	NA	A	G	R	A	A	G	1	0	1
gambia	175455	MAL7P1_176	7	1417189	MAL7P1_176_MAL7_1417189	MAL7P1_176_MAL7_1417189	NA	NA	NOT FOUND	Y	T	C	T	0.064444444	0.935555556	1
gambia	175455	MAL7P1_176	7	1417230	MAL7P1_176_MAL7_1417230	MAL7P1_176_MAL7_1417230	NA	NA	NOT FOUND	Y	C	C	T	0.934888889	0.065111111	1
gambia	175455	MAL8P1_139	8	268412	MAL8P1_139_MAL8_268412	MAL8P1_139_MAL8_268412	NA	T	C	Y	T	C	T	0.009888889	0.990111111	1
gambia	175455	MAL7P1_176	7	1414207	MAL7P1_176_MAL7_1414207	MAL7P1_176_MAL7_1414207	NA	NA	NOT FOUND	R	G	A	G	0.067777778	0.932222222	1
gambia	175455	PF11_0342	11	1286935	PF11_0342_MAL11_1286935	PF11_0342_MAL11_1286935	NA	T	A	W	T	A	T	0	1	1
gambia	175455	PF11_0344	11	1294353	PF11_0344_MAL11_1294353	PF11_0344_MAL11_1294353	NA	C	A	M	C	A	C	0.031222222	0.968777778	1
gambia	175455	PF11_0344	11	1295037	PF11_0344_MAL11_1295037	PF11_0344_MAL11_1295037	NA	A	G	R	A	A	G	0.941666667	0.058333333	1
gambia	175455	PF11_0344	11	1295620	PF11_0344_MAL11_1295620	PF11_0344_MAL11_1295620	NA	T	A	W	T	A	T	0	1	1
gambia	175455	PFF0325c	6	273921	PFF0325c_MAL6_273921	PFF0325c_MAL6_273921	NA	C	T	Y	C	C	T	0.950705882	0.049294118	1
gambia	175455	PFI0460w	9	431939	PFI0460w_MAL9_431939	PFI0460w_MAL9_431939	NA	T	C	Y	T	C	T	0.012840909	0.987159091	1
gambia	175455	PFI1120c	9	926808	PFI1120c_MAL9_926808	PFI1120c_MAL9_926808	NA	C	T	Y	C	C	T	1	0	1
gambia	175455	MAL7P1_178	7	1434844	MAL7P1_178_MAL7_1434844	MAL7P1_178_MAL7_1434844	NA	C	T	Y	C	C	T	1	0	1
gambia	175455	PF14_0053	14	194155	PF14_0053_MAL14_194155	PF14_0053_MAL14_194155	NA	C	T	Y	C	C	T	0.953	0.047	1
gambia	175455	PFF0225w	6	202293	PFF0225w_MAL6_202293	PFF0225w_MAL6_202293	NA	G	A	R	G	A	G	0.049444444	0.950555556	1
gambia	175455	PFF0275c	6	232367	PFF0275c_MAL6_232367	PFF0275c_MAL6_232367	NA	T	C	Y	T	C	T	0.009777778	0.990222222	1
gambia	175455	PF07_0129	7	1424932	PF07_0129_MAL7_1424932	PF07_0129_MAL7_1424932	NA	A	T	W	A	A	T	1	0	1
gambia	175455	PF07_0129	7	1425627	PF07_0129_MAL7_1425627	PF07_0129_MAL7_1425627	NA	T	G	K	T	G	T	0.005888889	0.994111111	1
gambia	175455	PF10_0347	10	1410437	PF10_0347_MAL10_1410437	PF10_0347_MAL10_1410437	NA	A	G	R	A	A	G	1	0	1
gambia	175455	PF11_0342	11	1287340	PF11_0342_MAL11_1287340	PF11_0342_MAL11_1287340	NA	C	T	Y	C	C	T	1	0	1
gambia	175455	PF10_0205	10	850003	PF10_0205_MAL10_850003	PF10_0205_MAL10_850003	NA	G	A	R	G	A	G	0	1	1
gambia	175455	PF11_0342	11	1281908	PF11_0342_MAL11_1281908	PF11_0342_MAL11_1281908	NA	T	A	W	A	A	T	1	0	1
gambia	175455	MAL7P1_176	7	1414328	PfEBA175_L300L	PfEBA175_L300L_A	NA	NA	NOT FOUND	Y	T	C	T	0.006627907	0.993372093	1
gambia	175455	PFD0860w	4	792286	PFD0860w_MAL4_792286	PFD0860w_MAL4_792286	NA	C	T	Y	C	C	T	0.895777778	0.104222222	1
gambia	175455	PFE1015c	5	836682	PFE1015c_MAL5_836682	PFE1015c_MAL5_836682	NA	A	C	M	A	A	C	1	0	1
gambia	175455	PF14_0051	14	189104	PF14_0051_MAL14_189104	PF14_0051_MAL14_189104	NA	A	G	R	A	A	G	0.940111111	0.059888889	1
gambia	175455	PFL0305c	12	274118	PFL0305c_MAL12_274118	PFL0305c_MAL12_274118	NA	C	T	Y	C	C	T	1	0	1
gambia	175455	PF14_0054	14	197336	PF14_0054_MAL14_197336	PF14_0054_MAL14_197336	NA	C	T	Y	C	C	T	0.985111111	0.014888889	1
gambia	175455	PF14_0153	14	628077	PF14_0153_MAL14_628077	PF14_0153_MAL14_628077	NA	G	A	R	G	A	G	0	1	1
gambia	175455	PF14_0154	14	631041	PF14_0154_MAL14_631041	PF14_0154_MAL14_631041	NA	G	A	R	G	A	G	0.036111111	0.963888889	1
gambia	175455	PF14_0234	14	990676	PF14_0234_MAL14_990676	PF14_0234_MAL14_990676	NA	T	C	Y	T	C	T	0.037222222	0.962777778	1
gambia	175455	MAL7P1_176	7	1416197	Pf_rs45318951	Pf_rs45318951	rs45318951	G	A	R	G	A	G	0	1	1
gambia	175455	PF07_0129	7	1424709	PF07_0129_MAL7_1424709	PF07_0129_MAL7_1424709	NA	T	C	Y	T	C	T	0.064222222	0.935777778	1
gambia	175455	PFC0430w	3	439999	PFC0430w_MAL3_439999	PFC0430w_MAL3_439999	NA	T	C	Y	T	C	T	0.016555556	0.983444444	1
gambia	175455	PFC0790w	3	736781	PFC0790w_MAL3_736781	PFC0790w_MAL3_736781	NA	T	C	Y	T	C	T	0.044333333	0.955666667	1
gambia	175455	MAL7P1_27	7	459003	PfcrtK76T	PfcrtK76T_D	NA	A	C	M	C	A	C	0	1	1
gambia	175455	PFD0565c	4	523108	PFD0565c_MAL4_523108	PFD0565c_MAL4_523108	NA	G	A	R	G	A	G	0	1	1
gambia	175455	MAL13P1_148	13	1229635	MAL13P1_148_MAL13_1229635	MAL13P1_148_MAL13_1229635	NA	T	C	Y	T	C	T	0.032209302	0.967790698	1
gambia	175455	PF14_0152	14	622650	PF14_0152_MAL14_622650	PF14_0152_MAL14_622650	NA	C	A	M	C	A	C	0.011555556	0.988444444	1
gambia	175455	MAL7P1_176	7	1413859	MAL7P1_176_MAL7_1413859	MAL7P1_176_MAL7_1413859	NA	NA	NOT FOUND	K	T	G	T	0.039777778	0.960222222	1
gambia	175455	PFD1145C	4	1087941	PFD1145C_MAL4_1087941	PFD1145c_MAL4_1087941_A	NA	G	C	S	G	C	G	0	1	1
gambia	175455	MAL7P1_178	7	1435585	MAL7P1_178_MAL7_1435585	MAL7P1_178_MAL7_1435585	NA	A	G	R	A	A	G	0.998222222	0.001777778	1
gambia	175455	PF07_0053	7	687886	PF07_0053_MAL7_687886	PF07_0053_MAL7_687886	NA	G	T	K	G	G	T	0.981333333	0.018666667	1
gambia	175455	MAL7P1_178	7	1435246	MAL7P1_178_MAL7_1435246	MAL7P1_178_MAL7_1435246	NA	G	A	R	G	A	G	0	1	1
gambia	175455	PF07_0129	7	1424575	PF07_0129_MAL7_1424575	PF07_0129_MAL7_1424575	NA	G	A	R	G	A	G	0.032111111	0.967888889	1
gambia	175455	PFB0100c	2	103494	PFB0100c_MAL2_103494	PFB0100c_MAL2_103494	NA	T	C	Y	T	C	T	0.053333333	0.946666667	1
gambia	175455	PF11_0349	11	1313978	PF11_0349_MAL11_1313978	PF11_0349_MAL11_1313978	NA	G	T	K	G	G	T	0.953777778	0.046222222	1
gambia	175455	PF11_0353	11	1329504	PF11_0353_MAL11_1329504	PF11_0353_MAL11_1329504	NA	A	T	W	X	A	T	1	0	0
gambia	175455	PF14_0051	14	189655	PF14_0051_MAL14_189655	PF14_0051_MAL14_189655	NA	T	C	Y	T	C	T	0.030333333	0.969666667	1
gambia	175455	PF14_0152	14	620670	PF14_0152_MAL14_620670	PF14_0152_MAL14_620670	NA	C	T	Y	C	C	T	0.924333333	0.075666667	1
gambia	175455	PFE0430w	5	358599	PFE0430w_MAL5_358599	PFE0430w_MAL5_358599	NA	C	A	M	C	A	C	0.105777778	0.894222222	1
gambia	175455	MAL7P1_173	7	1398568	MAL7P1_173_MAL7_1398568	MAL7P1_173_MAL7_1398568	NA	T	G	K	T	G	T	0.014444444	0.985555556	1
gambia	175455	PF14_0048	14	177549	PF14_0048_MAL14_177549	PF14_0048_MAL14_177549	NA	T	G	K	T	G	T	0.099444444	0.900555556	1
gambia	175455	PFD0590c	4	535833	PFD0590c_MAL4_535833	PFD0590c_MAL4_535833	NA	A	T	W	A	A	T	0.993555556	0.006444444	1
gambia	175455	MAL7P1_176	7	1417547	MAL7P1_176_MAL7_1417547	MAL7P1_176_MAL7_1417547	NA	NA	NOT FOUND	W	A	A	T	1	0	1
gambia	175455	MAL7P1_177	7	1428081	MAL7P1_177_MAL7_1428081	MAL7P1_177_MAL7_1428081	NA	G	A	R	G	A	G	0	1	1
gambia	175455	MAL8P1_29	8	1090243	MAL8P1_29_MAL8_1090243	MAL8P1_29_MAL8_1090243	NA	G	A	R	G	A	G	0.001111111	0.998888889	1
gambia	175455	PF11_0344	11	1294577	PF11_0344_MAL11_1294577	PF11_0344_MAL11_1294577	NA	G	T	K	G	G	T	0.942555556	0.057444444	1
gambia	175455	PF14_0052	14	191841	PF14_0052_MAL14_191841	PF14_0052_MAL14_191841	NA	T	A	W	T	A	T	0.003222222	0.996777778	1
gambia	175455	PF11_0342	11	1284175	PF11_0342_MAL11_1284175	PF11_0342_MAL11_1284175	NA	C	T	Y	C	C	T	1	0	1
gambia	175455	PF14_0048	14	177466	PF14_0048_MAL14_177466	PF14_0048_MAL14_177466	NA	G	T	K	G	G	T	0.988222222	0.011777778	1
gambia	175455	MAL7P1_176	7	1416041	MAL7P1_176_MAL7_1416041	MAL7P1_176_MAL7_1416041	NA	NA	NOT FOUND	R	G	A	G	0.03	0.97	1
gambia	175455	PF11_0344	11	1294376	PF11_0344_MAL11_1294376	PF11_0344_MAL11_1294376	NA	T	G	K	G	G	T	1	0	1
gambia	175455	MAL7P1_176	7	1414254	MAL7P1_176_MAL7_1414254	MAL7P1_176_MAL7_1414254	NA	NA	NOT FOUND	W	T	A	T	0.016333333	0.983666667	1
gambia	175455	MAL7P1_176	7	1414436	MAL7P1_176_MAL7_1414436	MAL7P1_176_MAL7_1414436	NA	G	T	K	G	G	T	1	0	1
gambia	175455	PF14_0047	14	173196	PF14_0047_MAL14_173196	PF14_0047_MAL14_173196	NA	C	T	Y	C	C	T	0.986222222	0.013777778	1
gambia	175455	PF11_0344	11	1294751	PF11_0344_MAL11_1294751	PF11_0344_MAL11_1294751	NA	A	G	R	A	A	G	1	0	1
gambia	175455	PF11_0347	11	1305885	PF11_0347_MAL11_1305885	PF11_0347_MAL11_1305885	NA	C	T	Y	C	C	T	1	0	1
gambia	175455	PF11_0347	11	1302186	PF11_0347_MAL11_1302186	PF11_0347_MAL11_1302186	NA	G	C	S	G	C	G	0	1	1
gambia	175456	PF14_0234	14	990676	PF14_0234_MAL14_990676	PF14_0234_MAL14_990676	NA	T	C	Y	T	C	T	0.050444444	0.949555556	1
gambia	175456	MAL7P1_176	7	1416423	MAL7P1_176_MAL7_1416423	MAL7P1_176_MAL7_1416423	NA	NA	NOT FOUND	M	C	A	C	0.100666667	0.899333333	1
gambia	175456	MAL7P1_176	7	1415845	MAL7P1_176_MAL7_1415845	MAL7P1_176_MAL7_1415845	NA	NA	NOT FOUND	W	A	A	T	1	0	1
gambia	175456	MAL7P1_176	7	1416041	MAL7P1_176_MAL7_1416041	MAL7P1_176_MAL7_1416041	NA	NA	NOT FOUND	R	G	A	G	0.051333333	0.948666667	1
gambia	175456	PF14_0154	14	631041	PF14_0154_MAL14_631041	PF14_0154_MAL14_631041	NA	G	A	R	G	A	G	0.094555556	0.905444444	1
gambia	175456	MAL7P1_176	7	1414874	MAL7P1_176_MAL7_1414874	MAL7P1_176_MAL7_1414874	NA	T	G	K	T	G	T	0	1	1
gambia	175456	MAL7P1_176	7	1415467	MAL7P1_176_MAL7_1415467	MAL7P1_176_MAL7_1415467	NA	NA	NOT FOUND	R	G	A	G	0	1	1
gambia	175456	PFB0100c	2	103494	PFB0100c_MAL2_103494	PFB0100c_MAL2_103494	NA	T	C	Y	T	C	T	0.031	0.969	1
gambia	175456	MAL7P1_176	7	1416084	MAL7P1_176_MAL7_1416084	MAL7P1_176_MAL7_1416084	NA	NA	NOT FOUND	W	T	A	T	0	1	1
gambia	175456	MAL7P1_27	7	459003	PfcrtK76T	PfcrtK76T_D	NA	A	C	M	C	A	C	0.130222222	0.869777778	1
gambia	175456	PF10_0212	10	900946	PF10_0212_MAL10_900946	PF10_0212_MAL10_900946	NA	NA	NOT FOUND	Y	T	C	T	0.038	0.962	1
gambia	175456	MAL7P1_176	7	1417189	MAL7P1_176_MAL7_1417189	MAL7P1_176_MAL7_1417189	NA	NA	NOT FOUND	Y	T	C	T	0.044888889	0.955111111	1
gambia	175456	PFC0430w	3	439999	PFC0430w_MAL3_439999	PFC0430w_MAL3_439999	NA	T	C	Y	T	C	T	0.116666667	0.883333333	1
gambia	175456	PF14_0153	14	628077	PF14_0153_MAL14_628077	PF14_0153_MAL14_628077	NA	G	A	R	G	A	G	0	1	1
gambia	175456	PF07_0129	7	1424709	PF07_0129_MAL7_1424709	PF07_0129_MAL7_1424709	NA	T	C	Y	T	C	T	0.079555556	0.920444444	1
gambia	175456	PF11_0342	11	1284175	PF11_0342_MAL11_1284175	PF11_0342_MAL11_1284175	NA	C	T	Y	C	C	T	1	0	1
gambia	175456	PF14_0153	14	625051	PF14_0153_MAL14_625051	PF14_0153_MAL14_625051	NA	A	T	W	A	A	T	0.954888889	0.045111111	1
gambia	175456	MAL7P1_176	7	1416046	MAL7P1_176_MAL7_1416046	MAL7P1_176_MAL7_1416046	NA	NA	NOT FOUND	K	G	G	T	0.984666667	0.015333333	1
gambia	175456	MAL7P1_176	7	1416177	MAL7P1_176_MAL7_1416177	MAL7P1_176_MAL7_1416177	NA	NA	NOT FOUND	M	AC	A	C	0.884222222	0.115777778	1
gambia	175456	MAL7P1_176	7	1416450	MAL7P1_176_MAL7_1416450	MAL7P1_176_MAL7_1416450	NA	NA	NOT FOUND	M	AC	A	C	0.409444444	0.590555556	1
gambia	175456	MAL7P1_176	7	1415733	MAL7P1_176_MAL7_1415733	MAL7P1_176_MAL7_1415733	NA	G	A	R	G	A	G	0.013666667	0.986333333	1
gambia	175456	PF11_0349	11	1316158	PF11_0349_MAL11_1316158	PF11_0349_MAL11_1316158	NA	C	A	M	C	A	C	0	1	1
gambia	175456	MAL7P1_176	7	1417255	MAL7P1_176_MAL7_1417255	MAL7P1_176_MAL7_1417255	NA	NA	NOT FOUND	M	A	A	C	1	0	1
gambia	175456	PF13_0358	13	2722168	PF13_0358_MAL13_2722168	PF13_0358_MAL13_2722168	NA	C	T	Y	C	C	T	0.959888889	0.040111111	1
gambia	175456	PF10_0347	10	1410437	PF10_0347_MAL10_1410437	PF10_0347_MAL10_1410437	NA	A	G	R	A	A	G	1	0	1
gambia	175456	MAL7P1_176	7	1416197	Pf_rs45318951	Pf_rs45318951	rs45318951	G	A	R	G	A	G	0.004333333	0.995666667	1
gambia	175456	PF07_0129	7	1424575	PF07_0129_MAL7_1424575	PF07_0129_MAL7_1424575	NA	G	A	R	G	A	G	0.052444444	0.947555556	1
gambia	175456	MAL7P1_176	7	1414864	MAL7P1_176_MAL7_1414864	MAL7P1_176_MAL7_1414864	NA	A	C	M	A	A	C	0.969555556	0.030444444	1
gambia	175456	MAL7P1_176	7	1414954	MAL7P1_176_MAL7_1414954	MAL7P1_176_MAL7_1414954	NA	C	T	Y	C	C	T	0.994090909	0.005909091	1
gambia	175456	PF11_0344	11	1294376	PF11_0344_MAL11_1294376	PF11_0344_MAL11_1294376	NA	T	G	K	G	G	T	0.994333333	0.005666667	1
gambia	175456	PF11_0344	11	1294577	PF11_0344_MAL11_1294577	PF11_0344_MAL11_1294577	NA	G	T	K	G	G	T	0.958333333	0.041666667	1
gambia	175456	PF11_0344	11	1295331	PF11_0344_MAL11_1295331	PF11_0344_MAL11_1295331	NA	A	C	M	C	A	C	0.071111111	0.928888889	1
gambia	175456	PF11_0344	11	1295620	PF11_0344_MAL11_1295620	PF11_0344_MAL11_1295620	NA	T	A	W	T	A	T	0	1	1
gambia	175456	MAL7P1_176	7	1416452	MAL7P1_176_MAL7_1416452	MAL7P1_176_MAL7_1416452	NA	NA	NOT FOUND	R	G	A	G	0	1	1
gambia	175456	MAL7P1_176	7	1417304	MAL7P1_176_MAL7_1417304	MAL7P1_176_MAL7_1417304	NA	NA	NOT FOUND	K	G	G	T	1	0	1
gambia	175456	PF11_0353	11	1329504	PF11_0353_MAL11_1329504	PF11_0353_MAL11_1329504	NA	A	T	W	X	A	T	1	0	0
gambia	175456	MAL7P1_178	7	1434844	MAL7P1_178_MAL7_1434844	MAL7P1_178_MAL7_1434844	NA	C	T	Y	C	C	T	1	0	1
gambia	175456	PF14_0053	14	194155	PF14_0053_MAL14_194155	PF14_0053_MAL14_194155	NA	C	T	Y	C	C	T	0.900777778	0.099222222	1
gambia	175456	MAL7P1_176	7	1416201	MAL7P1_176_MAL7_1416201	MAL7P1_176_MAL7_1416201	NA	NA	NOT FOUND	S	G	C	G	0.039222222	0.960777778	1
gambia	175456	MAL7P1_178	7	1435585	MAL7P1_178_MAL7_1435585	MAL7P1_178_MAL7_1435585	NA	A	G	R	A	A	G	0.998333333	0.001666667	1
gambia	175456	PF07_0053	7	687886	PF07_0053_MAL7_687886	PF07_0053_MAL7_687886	NA	G	T	K	G	G	T	1	0	1
gambia	175456	MAL7P1_176	7	1417230	MAL7P1_176_MAL7_1417230	MAL7P1_176_MAL7_1417230	NA	NA	NOT FOUND	Y	C	C	T	0.916888889	0.083111111	1
gambia	175456	MAL7P1_176	7	1415442	MAL7P1_176_MAL7_1415442	MAL7P1_176_MAL7_1415442	NA	NA	NOT FOUND	R	A	A	G	0.941222222	0.058777778	1
gambia	175456	MAL7P1_176	7	1415949	MAL7P1_176_MAL7_1415949	MAL7P1_176_MAL7_1415949	NA	NA	NOT FOUND	R	G	A	G	0.005222222	0.994777778	1
gambia	175456	MAL7P1_172	7	1395055	MAL7P1_172_MAL7_1395055	MAL7P1_172_MAL7_1395055	NA	A	T	W	A	A	T	1	0	1
gambia	175456	MAL7P1_176	7	1413814	MAL7P1_176_MAL7_1413814	MAL7P1_176_MAL7_1413814	NA	NA	NOT FOUND	Y	T	C	T	0	1	1
gambia	175456	PF11_0345	11	1298057	PF11_0345_MAL11_1298057	PF11_0345_MAL11_1298057	NA	G	T	K	G	G	T	0.868555556	0.131444444	1
gambia	175456	PF11_0347	11	1302186	PF11_0347_MAL11_1302186	PF11_0347_MAL11_1302186	NA	G	C	S	G	C	G	0	1	1
gambia	175456	MAL7P1_177	7	1428081	MAL7P1_177_MAL7_1428081	MAL7P1_177_MAL7_1428081	NA	G	A	R	G	A	G	0.000666667	0.999333333	1
gambia	175456	PF11_0348	11	1309307	PF11_0348_MAL11_1309307	PF11_0348_MAL11_1309307	NA	G	A	R	G	A	G	0	1	1
gambia	175456	MAL8P1_139	8	268412	MAL8P1_139_MAL8_268412	MAL8P1_139_MAL8_268412	NA	T	C	Y	T	C	T	0.009888889	0.990111111	1
gambia	175456	PF11_0344	11	1294353	PF11_0344_MAL11_1294353	PF11_0344_MAL11_1294353	NA	C	A	M	A	A	C	1	0	1
gambia	175456	PF11_0344	11	1294751	PF11_0344_MAL11_1294751	PF11_0344_MAL11_1294751	NA	A	G	R	A	A	G	1	0	1
gambia	175456	PF11_0347	11	1305885	PF11_0347_MAL11_1305885	PF11_0347_MAL11_1305885	NA	C	T	Y	C	C	T	1	0	1
gambia	175456	PF11_0351	11	1320850	PF11_0351_MAL11_1320850	PF11_0351_MAL11_1320850	NA	A	G	R	A	A	G	0.951931818	0.048068182	1
gambia	175456	MAL7P1_176	7	1417279	MAL7P1_176_MAL7_1417279	MAL7P1_176_MAL7_1417279	NA	NA	NOT FOUND	Y	T	C	T	0	1	1
gambia	175456	MAL7P1_176	7	1417547	MAL7P1_176_MAL7_1417547	MAL7P1_176_MAL7_1417547	NA	NA	NOT FOUND	W	A	A	T	1	0	1
gambia	175456	MAL7P1_176	7	1417607	MAL7P1_176_MAL7_1417607	MAL7P1_176_MAL7_1417607	NA	NA	NOT FOUND	R	A	A	G	0.968837209	0.031162791	1
gambia	175456	MAL7P1_206	7	380700	MAL7P1_206_MAL7_380700	MAL7P1_206_MAL7_380700	NA	A	G	R	A	A	G	1	0	1
gambia	175456	MAL7P1_176	7	1414177	MAL7P1_176_MAL7_1414177	MAL7P1_176_MAL7_1414177	NA	NA	NOT FOUND	Y	T	C	T	0	1	1
gambia	175456	MAL7P1_176	7	1414296	MAL7P1_176_MAL7_1414296	MAL7P1_176_MAL7_1414296	NA	NA	NOT FOUND	R	A	A	G	1	0	1
gambia	175456	PF11_0348	11	1309072	PF11_0348_MAL11_1309072	PF11_0348_MAL11_1309072	NA	T	A	W	T	A	T	0	1	1
gambia	175456	MAL7P1_176	7	1414637	MAL7P1_176_MAL7_1414637	MAL7P1_176_MAL7_1414637	NA	NA	NOT FOUND	R	G	A	G	0.091	0.909	1
gambia	175456	MAL7P1_176	7	1415763	MAL7P1_176_MAL7_1415763	MAL7P1_176_MAL7_1415763	NA	NA	NOT FOUND	S	G	C	G	0	1	1
gambia	175456	MAL7P1_173	7	1398568	MAL7P1_173_MAL7_1398568	MAL7P1_173_MAL7_1398568	NA	T	G	K	T	G	T	0	1	1
gambia	175456	MAL7P1_176	7	1413859	MAL7P1_176_MAL7_1413859	MAL7P1_176_MAL7_1413859	NA	NA	NOT FOUND	K	T	G	T	0.037888889	0.962111111	1
gambia	175456	MAL7P1_176	7	1413932	MAL7P1_176_MAL7_1413932	MAL7P1_176_MAL7_1413932	NA	G	C	S	G	C	G	0	1	1
gambia	175456	MAL7P1_176	7	1414632	MAL7P1_176_MAL7_1414632	MAL7P1_176_MAL7_1414632	NA	NA	NOT FOUND	W	T	A	T	0.017888889	0.982111111	1
gambia	175456	PF11_0349	11	1313978	PF11_0349_MAL11_1313978	PF11_0349_MAL11_1313978	NA	G	T	K	G	G	T	0.931111111	0.068888889	1
gambia	175456	PF14_0048	14	177466	PF14_0048_MAL14_177466	PF14_0048_MAL14_177466	NA	G	T	K	G	G	T	0.976111111	0.023888889	1
gambia	175456	PFE1355c	5	1134201	PFE1355c_MAL5_1134201	PFE1355c_MAL5_1134201	NA	A	G	R	A	A	G	0.996222222	0.003777778	1
gambia	175456	PFF0275c	6	232367	PFF0275c_MAL6_232367	PFF0275c_MAL6_232367	NA	T	C	Y	T	C	T	0.014222222	0.985777778	1
gambia	175456	MAL7P1_68	7	715089	MAL7P1_68_MAL7_715089	MAL7P1_68_MAL7_715089	NA	C	T	Y	C	C	T	0.977666667	0.022333333	1
gambia	175456	MAL8P1_23	8	1119579	MAL8P1_23_MAL8_1119579	MAL8P1_23_MAL8_1119579	NA	C	A	M	C	A	C	0.019888889	0.980111111	1
gambia	175456	MAL7P1_176	7	1414595	MAL7P1_176_MAL7_1414595	MAL7P1_176_MAL7_1414595	NA	NA	NOT FOUND	K	X	G	T	NA	NA	0
gambia	175456	PFF1185w	6	1001891	PFF1185w_MAL6_1001891	PFF1185w_MAL6_1001891	NA	A	G	R	A	A	G	1	0	1
gambia	175456	PF11_0344	11	1293969	PF11_0344_MAL11_1293969	PF11_0344_MAL11_1293969	NA	G	A	R	A	A	G	1	0	1
gambia	175456	MAL7P1_176	7	1418020	MAL7P1_176_MAL7_1418020	MAL7P1_176_MAL7_1418020	NA	NA	NOT FOUND	W	A	A	T	1	0	1
gambia	175456	MAL7P1_178	7	1435246	MAL7P1_178_MAL7_1435246	MAL7P1_178_MAL7_1435246	NA	G	A	R	G	A	G	0	1	1
gambia	175456	PF14_0051	14	189655	PF14_0051_MAL14_189655	PF14_0051_MAL14_189655	NA	T	C	Y	T	C	T	0.021222222	0.978777778	1
gambia	175456	PF14_0054	14	197336	PF14_0054_MAL14_197336	PF14_0054_MAL14_197336	NA	C	T	Y	C	C	T	0.982666667	0.017333333	1
gambia	175456	PF14_0152	14	620670	PF14_0152_MAL14_620670	PF14_0152_MAL14_620670	NA	C	T	Y	C	C	T	0.905555556	0.094444444	1
gambia	175456	MAL7P1_178	7	1435476	MAL7P1_178_MAL7_1435476	MAL7P1_178_MAL7_1435476	NA	A	G	R	G	A	G	0.058	0.942	1
gambia	175456	MAL8P1_29	8	1090243	MAL8P1_29_MAL8_1090243	MAL8P1_29_MAL8_1090243	NA	G	A	R	G	A	G	0	1	1
gambia	175456	PF07_0129	7	1424932	PF07_0129_MAL7_1424932	PF07_0129_MAL7_1424932	NA	A	T	W	A	A	T	1	0	1
gambia	175456	MAL7P1_176	7	1415420	MAL7P1_176_MAL7_1415420	MAL7P1_176_MAL7_1415420	NA	C	A	M	C	A	C	0	1	1
gambia	175456	MAL7P1_176	7	1415755	MAL7P1_176_MAL7_1415755	MAL7P1_176_MAL7_1415755	NA	NA	NOT FOUND	K	G	G	T	0.982111111	0.017888889	1
gambia	175456	PFD0860w	4	792286	PFD0860w_MAL4_792286	PFD0860w_MAL4_792286	NA	C	T	Y	C	C	T	0.948	0.052	1
gambia	175456	MAL7P1_176	7	1416124	MAL7P1_176_MAL7_1416124	MAL7P1_176_MAL7_1416124	NA	NA	NOT FOUND	M	C	A	C	0.026	0.974	1
gambia	175456	MAL7P1_176	7	1416162	MAL7P1_176_MAL7_1416162	MAL7P1_176_MAL7_1416162	NA	NA	NOT FOUND	S	G	C	G	0	1	1
gambia	175456	PFI0460w	9	431939	PFI0460w_MAL9_431939	PFI0460w_MAL9_431939	NA	T	C	Y	T	C	T	0.006363636	0.993636364	1
gambia	175456	PFL2415w	12	2065896	PFL2415w_MAL12_2065896	PFL2415w_MAL12_2065896	NA	NA	NOT FOUND	K	G	G	T	0.958255814	0.041744186	1
gambia	175456	MAL7P1_176	7	1414207	MAL7P1_176_MAL7_1414207	MAL7P1_176_MAL7_1414207	NA	NA	NOT FOUND	R	G	A	G	0.051888889	0.948111111	1
gambia	175456	PF08_0091	8	587383	PF08_0091_MAL8_587383	PF08_0091_MAL8_587383	NA	G	A	R	AG	A	G	0.198888889	0.801111111	1
gambia	175456	PF11_0344	11	1294072	PF11_0344_MAL11_1294072	PF11_0344_MAL11_1294072	NA	A	C	M	A	A	C	1	0	1
gambia	175456	PFD0565c	4	523108	PFD0565c_MAL4_523108	PFD0565c_MAL4_523108	NA	G	A	R	G	A	G	0	1	1
gambia	175456	PFD0590c	4	535833	PFD0590c_MAL4_535833	PFD0590c_MAL4_535833	NA	A	T	W	T	A	T	0	1	1
gambia	175456	PFD1145C	4	1087941	PFD1145C_MAL4_1087941	PFD1145c_MAL4_1087941_A	NA	G	C	S	X	C	G	0	1	0
gambia	175456	PF07_0129	7	1425627	PF07_0129_MAL7_1425627	PF07_0129_MAL7_1425627	NA	T	G	K	T	G	T	0	1	1
gambia	175456	PF10_0205	10	850003	PF10_0205_MAL10_850003	PF10_0205_MAL10_850003	NA	G	A	R	G	A	G	0	1	1
gambia	175456	MAL7P1_176	7	1415888	MAL7P1_176_MAL7_1415888	MAL7P1_176_MAL7_1415888	NA	NA	NOT FOUND	S	G	C	G	0.011777778	0.988222222	1
gambia	175456	PF11_0342	11	1286935	PF11_0342_MAL11_1286935	PF11_0342_MAL11_1286935	NA	T	A	W	T	A	T	0	1	1
gambia	175456	PF11_0342	11	1287340	PF11_0342_MAL11_1287340	PF11_0342_MAL11_1287340	NA	C	T	Y	C	C	T	0.889777778	0.110222222	1
gambia	175456	DHPS	8	551238	DHPSA581G	DHPSA581G_B	rs470126	G	C	S	G	C	G	0	1	1
gambia	175456	MAL7P1_172	7	1396237	MAL7P1_172_MAL7_1396237	MAL7P1_172_MAL7_1396237	NA	G	A	R	G	A	G	0	1	1
gambia	175456	PF14_0047	14	173196	PF14_0047_MAL14_173196	PF14_0047_MAL14_173196	NA	C	T	Y	X	C	T	1	0	0
gambia	175456	PF13_0267	13	2023590	PF13_0267_MAL13_2023590	PF13_0267_MAL13_2023590	NA	G	A	R	G	A	G	0	1	1
gambia	175456	MAL7P1_176	7	1414352	MAL7P1_176_MAL7_1414352	MAL7P1_176_MAL7_1414352	NA	NA	NOT FOUND	R	A	A	G	1	0	1
gambia	175456	MAL13P1_148	13	1229635	MAL13P1_148_MAL13_1229635	MAL13P1_148_MAL13_1229635	NA	T	C	Y	T	C	T	0.020116279	0.979883721	1
gambia	175456	MAL7P1_176	7	1413900	MAL7P1_176_MAL7_1413900	MAL7P1_176_MAL7_1413900	NA	A	G	R	G	A	G	0.010222222	0.989777778	1
gambia	175456	MAL7P1_176	7	1414254	MAL7P1_176_MAL7_1414254	MAL7P1_176_MAL7_1414254	NA	NA	NOT FOUND	W	T	A	T	0.026333333	0.973666667	1
gambia	175456	MAL7P1_176	7	1414436	MAL7P1_176_MAL7_1414436	MAL7P1_176_MAL7_1414436	NA	G	T	K	G	G	T	0.975333333	0.024666667	1
gambia	175456	PFC0790w	3	736781	PFC0790w_MAL3_736781	PFC0790w_MAL3_736781	NA	T	C	Y	T	C	T	0.043666667	0.956333333	1
gambia	175456	PF11_0342	11	1281908	PF11_0342_MAL11_1281908	PF11_0342_MAL11_1281908	NA	T	A	W	A	A	T	1	0	1
gambia	175456	MAL7P1_176	7	1414328	PfEBA175_L300L	PfEBA175_L300L_A	NA	NA	NOT FOUND	Y	T	C	T	0.020581395	0.979418605	1
gambia	175456	PFF0225w	6	202293	PFF0225w_MAL6_202293	PFF0225w_MAL6_202293	NA	G	A	R	G	A	G	0.084222222	0.915777778	1
gambia	175456	PFL0305c	12	274118	PFL0305c_MAL12_274118	PFL0305c_MAL12_274118	NA	C	T	Y	C	C	T	1	0	1
gambia	175456	PF11_0344	11	1295037	PF11_0344_MAL11_1295037	PF11_0344_MAL11_1295037	NA	A	G	R	G	A	G	0.028444444	0.971555556	1
gambia	175456	PF11_0351	11	1321749	PF11_0351_MAL11_1321749	PF11_0351_MAL11_1321749	NA	T	C	Y	C	C	T	0.918222222	0.081777778	1
gambia	175456	PF14_0052	14	191841	PF14_0052_MAL14_191841	PF14_0052_MAL14_191841	NA	T	A	W	X	A	T	0	1	0
gambia	175456	PF14_0052	14	192377	PF14_0052_MAL14_192377	PF14_0052_MAL14_192377	NA	A	T	W	A	A	T	1	0	1
gambia	175456	MAL7P1_176	7	1414453	MAL7P1_176_MAL7_1414453	MAL7P1_176_MAL7_1414453	NA	NA	NOT FOUND	K	G	G	T	0.971444444	0.028555556	1
gambia	175456	PF14_0051	14	189104	PF14_0051_MAL14_189104	PF14_0051_MAL14_189104	NA	A	G	R	A	A	G	0.951666667	0.048333333	1
gambia	175456	PFE1015c	5	836682	PFE1015c_MAL5_836682	PFE1015c_MAL5_836682	NA	A	C	M	A	A	C	0.992333333	0.007666667	1
gambia	175456	PF14_0048	14	177549	PF14_0048_MAL14_177549	PF14_0048_MAL14_177549	NA	T	G	K	T	G	T	0.161111111	0.838888889	1
gambia	175456	PF14_0152	14	622650	PF14_0152_MAL14_622650	PF14_0152_MAL14_622650	NA	C	A	M	C	A	C	0.022666667	0.977333333	1
gambia	175456	PFE0430w	5	358599	PFE0430w_MAL5_358599	PFE0430w_MAL5_358599	NA	C	A	M	A	A	C	0.928888889	0.071111111	1
gambia	175456	PF14_0046	14	170444	PF14_0046_MAL14_170444	PF14_0046_MAL14_170444	NA	C	G	S	C	C	G	0.997111111	0.002888889	1
gambia	175456	PFF0325c	6	273921	PFF0325c_MAL6_273921	PFF0325c_MAL6_273921	NA	C	T	Y	C	C	T	0.945176471	0.054823529	1
gambia	175456	PFI1120c	9	926808	PFI1120c_MAL9_926808	PFI1120c_MAL9_926808	NA	C	T	Y	C	C	T	1	0	1
gambia	175456	PF14_0045	14	166726	PF14_0045_MAL14_166726	PF14_0045_MAL14_166726	NA	G	A	R	G	A	G	0.013888889	0.986111111	1
gambia	175457	MAL7P1_176	7	1415733	MAL7P1_176_MAL7_1415733	MAL7P1_176_MAL7_1415733	NA	G	A	R	A	A	G	0.971333333	0.028666667	1
gambia	175457	MAL7P1_176	7	1414874	MAL7P1_176_MAL7_1414874	MAL7P1_176_MAL7_1414874	NA	T	G	K	T	G	T	0	1	1
gambia	175457	MAL7P1_176	7	1415467	MAL7P1_176_MAL7_1415467	MAL7P1_176_MAL7_1415467	NA	NA	NOT FOUND	R	G	A	G	0	1	1
gambia	175457	MAL7P1_176	7	1416162	MAL7P1_176_MAL7_1416162	MAL7P1_176_MAL7_1416162	NA	NA	NOT FOUND	S	X	C	G	0	1	0
gambia	175457	MAL7P1_176	7	1414864	MAL7P1_176_MAL7_1414864	MAL7P1_176_MAL7_1414864	NA	A	C	M	A	A	C	0.985111111	0.014888889	1
gambia	175457	MAL7P1_176	7	1416124	MAL7P1_176_MAL7_1416124	MAL7P1_176_MAL7_1416124	NA	NA	NOT FOUND	M	C	A	C	0.022777778	0.977222222	1
gambia	175457	PF07_0129	7	1425627	PF07_0129_MAL7_1425627	PF07_0129_MAL7_1425627	NA	T	G	K	T	G	T	0	1	1
gambia	175457	PF11_0344	11	1294072	PF11_0344_MAL11_1294072	PF11_0344_MAL11_1294072	NA	A	C	M	A	A	C	1	0	1
gambia	175457	PF11_0344	11	1295037	PF11_0344_MAL11_1295037	PF11_0344_MAL11_1295037	NA	A	G	R	A	A	G	0.968777778	0.031222222	1
gambia	175457	MAL7P1_176	7	1414436	MAL7P1_176_MAL7_1414436	MAL7P1_176_MAL7_1414436	NA	G	T	K	G	G	T	1	0	1
gambia	175457	MAL7P1_176	7	1416452	MAL7P1_176_MAL7_1416452	MAL7P1_176_MAL7_1416452	NA	NA	NOT FOUND	R	X	A	G	0	1	0
gambia	175457	MAL7P1_176	7	1415755	MAL7P1_176_MAL7_1415755	MAL7P1_176_MAL7_1415755	NA	NA	NOT FOUND	K	G	G	T	0.981	0.019	1
gambia	175457	MAL7P1_176	7	1415845	MAL7P1_176_MAL7_1415845	MAL7P1_176_MAL7_1415845	NA	NA	NOT FOUND	W	A	A	T	0.983333333	0.016666667	1
gambia	175457	MAL7P1_176	7	1415888	MAL7P1_176_MAL7_1415888	MAL7P1_176_MAL7_1415888	NA	NA	NOT FOUND	S	X	C	G	0.923666667	0.076333333	0
gambia	175457	MAL7P1_172	7	1396237	MAL7P1_172_MAL7_1396237	MAL7P1_172_MAL7_1396237	NA	G	A	R	G	A	G	0	1	1
gambia	175457	MAL7P1_176	7	1413814	MAL7P1_176_MAL7_1413814	MAL7P1_176_MAL7_1413814	NA	NA	NOT FOUND	Y	T	C	T	0.003555556	0.996444444	1
gambia	175457	MAL7P1_178	7	1435246	MAL7P1_178_MAL7_1435246	MAL7P1_178_MAL7_1435246	NA	G	A	R	G	A	G	0	1	1
gambia	175457	MAL7P1_178	7	1435585	MAL7P1_178_MAL7_1435585	MAL7P1_178_MAL7_1435585	NA	A	G	R	A	A	G	1	0	1
gambia	175457	PF07_0053	7	687886	PF07_0053_MAL7_687886	PF07_0053_MAL7_687886	NA	G	T	K	G	G	T	0.945444444	0.054555556	1
gambia	175457	MAL7P1_176	7	1414954	MAL7P1_176_MAL7_1414954	MAL7P1_176_MAL7_1414954	NA	C	T	Y	C	C	T	0.942272727	0.057727273	1
gambia	175457	MAL7P1_176	7	1415420	MAL7P1_176_MAL7_1415420	MAL7P1_176_MAL7_1415420	NA	C	A	M	A	A	C	1	0	1
gambia	175457	MAL13P1_148	13	1229635	MAL13P1_148_MAL13_1229635	MAL13P1_148_MAL13_1229635	NA	T	C	Y	T	C	T	0.040232558	0.959767442	1
gambia	175457	PF11_0344	11	1295331	PF11_0344_MAL11_1295331	PF11_0344_MAL11_1295331	NA	A	C	M	A	A	C	1	0	1
gambia	175457	DHPS	8	551238	DHPSA581G	DHPSA581G_B	rs470126	G	C	S	G	C	G	0	1	1
gambia	175457	MAL7P1_173	7	1398568	MAL7P1_173_MAL7_1398568	MAL7P1_173_MAL7_1398568	NA	T	G	K	T	G	T	0	1	1
gambia	175457	MAL7P1_176	7	1413859	MAL7P1_176_MAL7_1413859	MAL7P1_176_MAL7_1413859	NA	NA	NOT FOUND	K	T	G	T	0.070333333	0.929666667	1
gambia	175457	MAL7P1_176	7	1413900	MAL7P1_176_MAL7_1413900	MAL7P1_176_MAL7_1413900	NA	A	G	R	A	A	G	0.990666667	0.009333333	1
gambia	175457	MAL7P1_176	7	1414352	MAL7P1_176_MAL7_1414352	MAL7P1_176_MAL7_1414352	NA	NA	NOT FOUND	R	A	A	G	1	0	1
gambia	175457	MAL7P1_176	7	1414453	MAL7P1_176_MAL7_1414453	MAL7P1_176_MAL7_1414453	NA	NA	NOT FOUND	K	G	G	T	0.956666667	0.043333333	1
gambia	175457	MAL7P1_176	7	1413932	MAL7P1_176_MAL7_1413932	MAL7P1_176_MAL7_1413932	NA	G	C	S	G	C	G	0.018888889	0.981111111	1
gambia	175457	MAL7P1_176	7	1414207	MAL7P1_176_MAL7_1414207	MAL7P1_176_MAL7_1414207	NA	NA	NOT FOUND	R	G	A	G	0.049222222	0.950777778	1
gambia	175457	MAL7P1_176	7	1414296	MAL7P1_176_MAL7_1414296	MAL7P1_176_MAL7_1414296	NA	NA	NOT FOUND	R	A	A	G	1	0	1
gambia	175457	MAL7P1_176	7	1415949	MAL7P1_176_MAL7_1415949	MAL7P1_176_MAL7_1415949	NA	NA	NOT FOUND	R	G	A	G	0.004888889	0.995111111	1
gambia	175457	MAL7P1_176	7	1416041	MAL7P1_176_MAL7_1416041	MAL7P1_176_MAL7_1416041	NA	NA	NOT FOUND	R	X	A	G	0.712111111	0.287888889	0
gambia	175457	MAL7P1_176	7	1415442	MAL7P1_176_MAL7_1415442	MAL7P1_176_MAL7_1415442	NA	NA	NOT FOUND	R	A	A	G	0.956444444	0.043555556	1
gambia	175457	MAL7P1_176	7	1414177	MAL7P1_176_MAL7_1414177	MAL7P1_176_MAL7_1414177	NA	NA	NOT FOUND	Y	X	C	T	0	1	0
gambia	175457	MAL7P1_176	7	1416084	MAL7P1_176_MAL7_1416084	MAL7P1_176_MAL7_1416084	NA	NA	NOT FOUND	W	X	A	T	0	1	0
gambia	175457	MAL7P1_176	7	1416450	MAL7P1_176_MAL7_1416450	MAL7P1_176_MAL7_1416450	NA	NA	NOT FOUND	M	AC	A	C	0.437555556	0.562444444	1
gambia	175457	MAL7P1_176	7	1417304	MAL7P1_176_MAL7_1417304	MAL7P1_176_MAL7_1417304	NA	NA	NOT FOUND	K	G	G	T	0.999222222	0.000777778	1
gambia	175457	MAL7P1_172	7	1395055	MAL7P1_172_MAL7_1395055	MAL7P1_172_MAL7_1395055	NA	A	T	W	A	A	T	1	0	1
gambia	175457	MAL7P1_178	7	1434844	MAL7P1_178_MAL7_1434844	MAL7P1_178_MAL7_1434844	NA	C	T	Y	C	C	T	1	0	1
gambia	175457	MAL7P1_178	7	1435476	MAL7P1_178_MAL7_1435476	MAL7P1_178_MAL7_1435476	NA	A	G	R	A	A	G	1	0	1
gambia	175457	PF14_0051	14	189104	PF14_0051_MAL14_189104	PF14_0051_MAL14_189104	NA	A	G	R	A	A	G	1	0	1
gambia	175457	PF14_0052	14	192377	PF14_0052_MAL14_192377	PF14_0052_MAL14_192377	NA	A	T	W	A	A	T	1	0	1
gambia	175457	PF14_0152	14	622650	PF14_0152_MAL14_622650	PF14_0152_MAL14_622650	NA	C	A	M	C	A	C	0.013	0.987	1
gambia	175457	MAL7P1_176	7	1416197	Pf_rs45318951	Pf_rs45318951	rs45318951	G	A	R	G	A	G	0	1	1
gambia	175457	PF07_0129	7	1424575	PF07_0129_MAL7_1424575	PF07_0129_MAL7_1424575	NA	G	A	R	G	A	G	0.063777778	0.936222222	1
gambia	175457	PF07_0129	7	1424709	PF07_0129_MAL7_1424709	PF07_0129_MAL7_1424709	NA	T	C	Y	T	C	T	0.063666667	0.936333333	1
gambia	175457	MAL7P1_176	7	1416046	MAL7P1_176_MAL7_1416046	MAL7P1_176_MAL7_1416046	NA	NA	NOT FOUND	K	X	G	T	1	0	0
gambia	175457	PF11_0344	11	1294577	PF11_0344_MAL11_1294577	PF11_0344_MAL11_1294577	NA	G	T	K	X	G	T	0	1	0
gambia	175457	PF11_0345	11	1298057	PF11_0345_MAL11_1298057	PF11_0345_MAL11_1298057	NA	G	T	K	X	G	T	0.87	0.13	0
gambia	175457	PF11_0347	11	1302186	PF11_0347_MAL11_1302186	PF11_0347_MAL11_1302186	NA	G	C	S	G	C	G	0	1	1
gambia	175457	PF11_0348	11	1309072	PF11_0348_MAL11_1309072	PF11_0348_MAL11_1309072	NA	T	A	W	T	A	T	0	1	1
gambia	175457	PF11_0348	11	1309307	PF11_0348_MAL11_1309307	PF11_0348_MAL11_1309307	NA	G	A	R	G	A	G	0	1	1
gambia	175457	PF11_0353	11	1329504	PF11_0353_MAL11_1329504	PF11_0353_MAL11_1329504	NA	A	T	W	X	A	T	1	0	0
gambia	175457	MAL7P1_68	7	715089	MAL7P1_68_MAL7_715089	MAL7P1_68_MAL7_715089	NA	C	T	Y	C	C	T	0.977666667	0.022333333	1
gambia	175457	MAL8P1_139	8	268412	MAL8P1_139_MAL8_268412	MAL8P1_139_MAL8_268412	NA	T	C	Y	T	C	T	0.019666667	0.980333333	1
gambia	175457	MAL8P1_29	8	1090243	MAL8P1_29_MAL8_1090243	MAL8P1_29_MAL8_1090243	NA	G	A	R	G	A	G	0	1	1
gambia	175457	PF11_0344	11	1293969	PF11_0344_MAL11_1293969	PF11_0344_MAL11_1293969	NA	G	A	R	A	A	G	1	0	1
gambia	175457	PF11_0344	11	1294751	PF11_0344_MAL11_1294751	PF11_0344_MAL11_1294751	NA	A	G	R	A	A	G	1	0	1
gambia	175457	MAL7P1_176	7	1416177	MAL7P1_176_MAL7_1416177	MAL7P1_176_MAL7_1416177	NA	NA	NOT FOUND	M	AC	A	C	0.195111111	0.804888889	1
gambia	175457	MAL7P1_176	7	1416423	MAL7P1_176_MAL7_1416423	MAL7P1_176_MAL7_1416423	NA	NA	NOT FOUND	M	C	A	C	0.068888889	0.931111111	1
gambia	175457	MAL7P1_176	7	1417189	MAL7P1_176_MAL7_1417189	MAL7P1_176_MAL7_1417189	NA	NA	NOT FOUND	Y	T	C	T	0.084222222	0.915777778	1
gambia	175457	MAL7P1_176	7	1417230	MAL7P1_176_MAL7_1417230	MAL7P1_176_MAL7_1417230	NA	NA	NOT FOUND	Y	C	C	T	0.941777778	0.058222222	1
gambia	175457	PF07_0129	7	1424932	PF07_0129_MAL7_1424932	PF07_0129_MAL7_1424932	NA	A	T	W	A	A	T	1	0	1
gambia	175457	PF10_0205	10	850003	PF10_0205_MAL10_850003	PF10_0205_MAL10_850003	NA	G	A	R	G	A	G	0	1	1
gambia	175457	PF11_0342	11	1286935	PF11_0342_MAL11_1286935	PF11_0342_MAL11_1286935	NA	T	A	W	T	A	T	0	1	1
gambia	175457	PF11_0342	11	1287340	PF11_0342_MAL11_1287340	PF11_0342_MAL11_1287340	NA	C	T	Y	C	C	T	1	0	1
gambia	175457	PF11_0344	11	1294353	PF11_0344_MAL11_1294353	PF11_0344_MAL11_1294353	NA	C	A	M	C	A	C	0.035666667	0.964333333	1
gambia	175457	PF14_0048	14	177549	PF14_0048_MAL14_177549	PF14_0048_MAL14_177549	NA	T	G	K	X	G	T	0	1	0
gambia	175457	PF14_0051	14	189655	PF14_0051_MAL14_189655	PF14_0051_MAL14_189655	NA	T	C	Y	T	C	T	0.022555556	0.977444444	1
gambia	175457	PF14_0054	14	197336	PF14_0054_MAL14_197336	PF14_0054_MAL14_197336	NA	C	T	Y	C	C	T	0.990666667	0.009333333	1
gambia	175457	PF14_0152	14	620670	PF14_0152_MAL14_620670	PF14_0152_MAL14_620670	NA	C	T	Y	C	C	T	0.969111111	0.030888889	1
gambia	175457	PF14_0234	14	990676	PF14_0234_MAL14_990676	PF14_0234_MAL14_990676	NA	T	C	Y	T	C	T	0.049555556	0.950444444	1
gambia	175457	PFB0100c	2	103494	PFB0100c_MAL2_103494	PFB0100c_MAL2_103494	NA	T	C	Y	T	C	T	0.036	0.964	1
gambia	175457	PFE0430w	5	358599	PFE0430w_MAL5_358599	PFE0430w_MAL5_358599	NA	C	A	M	C	A	C	0.151222222	0.848777778	1
gambia	175457	MAL7P1_176	7	1414328	PfEBA175_L300L	PfEBA175_L300L_A	NA	NA	NOT FOUND	Y	T	C	T	0.037093023	0.962906977	1
gambia	175457	PFF0225w	6	202293	PFF0225w_MAL6_202293	PFF0225w_MAL6_202293	NA	G	A	R	G	A	G	0.091888889	0.908111111	1
gambia	175457	PFF0325c	6	273921	PFF0325c_MAL6_273921	PFF0325c_MAL6_273921	NA	C	T	Y	C	C	T	0.949764706	0.050235294	1
gambia	175457	PFI0460w	9	431939	PFI0460w_MAL9_431939	PFI0460w_MAL9_431939	NA	T	C	Y	CT	C	T	0.067045455	0.932954545	1
gambia	175457	MAL7P1_176	7	1414254	MAL7P1_176_MAL7_1414254	MAL7P1_176_MAL7_1414254	NA	NA	NOT FOUND	W	T	A	T	0.032222222	0.967777778	1
gambia	175457	MAL7P1_176	7	1414595	MAL7P1_176_MAL7_1414595	MAL7P1_176_MAL7_1414595	NA	NA	NOT FOUND	K	X	G	T	NA	NA	0
gambia	175457	MAL7P1_176	7	1414632	MAL7P1_176_MAL7_1414632	MAL7P1_176_MAL7_1414632	NA	NA	NOT FOUND	W	X	A	T	0.407777778	0.592222222	0
gambia	175457	MAL7P1_176	7	1414637	MAL7P1_176_MAL7_1414637	MAL7P1_176_MAL7_1414637	NA	NA	NOT FOUND	R	X	A	G	0.924222222	0.075777778	0
gambia	175457	MAL7P1_176	7	1415763	MAL7P1_176_MAL7_1415763	MAL7P1_176_MAL7_1415763	NA	NA	NOT FOUND	S	X	C	G	0	1	0
gambia	175457	MAL7P1_176	7	1416201	MAL7P1_176_MAL7_1416201	MAL7P1_176_MAL7_1416201	NA	NA	NOT FOUND	S	G	C	G	0.025222222	0.974777778	1
gambia	175457	MAL7P1_176	7	1417255	MAL7P1_176_MAL7_1417255	MAL7P1_176_MAL7_1417255	NA	NA	NOT FOUND	M	A	A	C	1	0	1
gambia	175457	MAL7P1_176	7	1417279	MAL7P1_176_MAL7_1417279	MAL7P1_176_MAL7_1417279	NA	NA	NOT FOUND	Y	T	C	T	0	1	1
gambia	175457	PF11_0342	11	1284175	PF11_0342_MAL11_1284175	PF11_0342_MAL11_1284175	NA	C	T	Y	C	C	T	1	0	1
gambia	175457	PF11_0344	11	1294376	PF11_0344_MAL11_1294376	PF11_0344_MAL11_1294376	NA	T	G	K	G	G	T	1	0	1
gambia	175457	MAL7P1_176	7	1418020	MAL7P1_176_MAL7_1418020	MAL7P1_176_MAL7_1418020	NA	NA	NOT FOUND	W	A	A	T	1	0	1
gambia	175457	MAL7P1_177	7	1428081	MAL7P1_177_MAL7_1428081	MAL7P1_177_MAL7_1428081	NA	G	A	R	G	A	G	0	1	1
gambia	175457	MAL7P1_206	7	380700	MAL7P1_206_MAL7_380700	MAL7P1_206_MAL7_380700	NA	A	G	R	G	A	G	0.050555556	0.949444444	1
gambia	175457	MAL8P1_23	8	1119579	MAL8P1_23_MAL8_1119579	MAL8P1_23_MAL8_1119579	NA	C	A	M	C	A	C	0.023888889	0.976111111	1
gambia	175457	PF08_0091	8	587383	PF08_0091_MAL8_587383	PF08_0091_MAL8_587383	NA	G	A	R	AG	A	G	0.261	0.739	1
gambia	175457	PF10_0212	10	900946	PF10_0212_MAL10_900946	PF10_0212_MAL10_900946	NA	NA	NOT FOUND	Y	T	C	T	0.041222222	0.958777778	1
gambia	175457	PF10_0347	10	1410437	PF10_0347_MAL10_1410437	PF10_0347_MAL10_1410437	NA	A	G	R	A	A	G	1	0	1
gambia	175457	PF11_0342	11	1281908	PF11_0342_MAL11_1281908	PF11_0342_MAL11_1281908	NA	T	A	W	T	A	T	0	1	1
gambia	175457	PF14_0045	14	166726	PF14_0045_MAL14_166726	PF14_0045_MAL14_166726	NA	G	A	R	G	A	G	0.031444444	0.968555556	1
gambia	175457	PF13_0358	13	2722168	PF13_0358_MAL13_2722168	PF13_0358_MAL13_2722168	NA	C	T	Y	C	C	T	0.948666667	0.051333333	1
gambia	175457	PF14_0153	14	625051	PF14_0153_MAL14_625051	PF14_0153_MAL14_625051	NA	A	T	W	A	A	T	0.992333333	0.007666667	1
gambia	175457	PFC0790w	3	736781	PFC0790w_MAL3_736781	PFC0790w_MAL3_736781	NA	T	C	Y	T	C	T	0.043222222	0.956777778	1
gambia	175457	PFF1185w	6	1001891	PFF1185w_MAL6_1001891	PFF1185w_MAL6_1001891	NA	A	G	R	A	A	G	1	0	1
gambia	175457	PF14_0153	14	628077	PF14_0153_MAL14_628077	PF14_0153_MAL14_628077	NA	G	A	R	G	A	G	0	1	1
gambia	175457	PF14_0154	14	631041	PF14_0154_MAL14_631041	PF14_0154_MAL14_631041	NA	G	A	R	X	A	G	0.117222222	0.882777778	0
gambia	175457	PF11_0344	11	1295620	PF11_0344_MAL11_1295620	PF11_0344_MAL11_1295620	NA	T	A	W	A	A	T	1	0	1
gambia	175457	PF11_0347	11	1305885	PF11_0347_MAL11_1305885	PF11_0347_MAL11_1305885	NA	C	T	Y	C	C	T	1	0	1
gambia	175457	PF11_0351	11	1320850	PF11_0351_MAL11_1320850	PF11_0351_MAL11_1320850	NA	A	G	R	A	A	G	0.933863636	0.066136364	1
gambia	175457	PF11_0351	11	1321749	PF11_0351_MAL11_1321749	PF11_0351_MAL11_1321749	NA	T	C	Y	C	C	T	0.931222222	0.068777778	1
gambia	175457	PF13_0267	13	2023590	PF13_0267_MAL13_2023590	PF13_0267_MAL13_2023590	NA	G	A	R	G	A	G	0.010888889	0.989111111	1
gambia	175457	PF14_0046	14	170444	PF14_0046_MAL14_170444	PF14_0046_MAL14_170444	NA	C	G	S	C	C	G	0.999222222	0.000777778	1
gambia	175457	MAL7P1_176	7	1417547	MAL7P1_176_MAL7_1417547	MAL7P1_176_MAL7_1417547	NA	NA	NOT FOUND	W	X	A	T	1	0	0
gambia	175457	PF14_0048	14	177466	PF14_0048_MAL14_177466	PF14_0048_MAL14_177466	NA	G	T	K	G	G	T	0.942444444	0.057555556	1
gambia	175457	MAL7P1_27	7	459003	PfcrtK76T	PfcrtK76T_D	NA	A	C	M	X	A	C	0	1	0
gambia	175457	PFD0590c	4	535833	PFD0590c_MAL4_535833	PFD0590c_MAL4_535833	NA	A	T	W	A	A	T	0.990666667	0.009333333	1
gambia	175457	PFD0565c	4	523108	PFD0565c_MAL4_523108	PFD0565c_MAL4_523108	NA	G	A	R	G	A	G	0	1	1
gambia	175457	MAL7P1_176	7	1417607	MAL7P1_176_MAL7_1417607	MAL7P1_176_MAL7_1417607	NA	NA	NOT FOUND	R	A	A	G	0.953255814	0.046744186	1
gambia	175457	PFD1145C	4	1087941	PFD1145C_MAL4_1087941	PFD1145c_MAL4_1087941_A	NA	G	C	S	X	C	G	0	1	0
gambia	175457	PFC0430w	3	439999	PFC0430w_MAL3_439999	PFC0430w_MAL3_439999	NA	T	C	Y	T	C	T	0.162666667	0.837333333	1
gambia	175457	PF11_0349	11	1316158	PF11_0349_MAL11_1316158	PF11_0349_MAL11_1316158	NA	C	A	M	X	A	C	0	1	0
gambia	175457	PFL0305c	12	274118	PFL0305c_MAL12_274118	PFL0305c_MAL12_274118	NA	C	T	Y	C	C	T	1	0	1
gambia	175457	PFL2415w	12	2065896	PFL2415w_MAL12_2065896	PFL2415w_MAL12_2065896	NA	NA	NOT FOUND	K	G	G	T	0.952674419	0.047325581	1
gambia	175457	PF11_0349	11	1313978	PF11_0349_MAL11_1313978	PF11_0349_MAL11_1313978	NA	G	T	K	G	G	T	0.935	0.065	1
gambia	175457	PF14_0047	14	173196	PF14_0047_MAL14_173196	PF14_0047_MAL14_173196	NA	C	T	Y	X	C	T	0.981666667	0.018333333	0
gambia	175457	PF14_0052	14	191841	PF14_0052_MAL14_191841	PF14_0052_MAL14_191841	NA	T	A	W	X	A	T	0.004666667	0.995333333	0
gambia	175457	PF14_0053	14	194155	PF14_0053_MAL14_194155	PF14_0053_MAL14_194155	NA	C	T	Y	T	C	T	0	1	1
gambia	175457	PFD0860w	4	792286	PFD0860w_MAL4_792286	PFD0860w_MAL4_792286	NA	C	T	Y	C	C	T	0.933444444	0.066555556	1
gambia	175457	PFE1355c	5	1134201	PFE1355c_MAL5_1134201	PFE1355c_MAL5_1134201	NA	A	G	R	A	A	G	0.977444444	0.022555556	1
gambia	175457	PFF0275c	6	232367	PFF0275c_MAL6_232367	PFF0275c_MAL6_232367	NA	T	C	Y	T	C	T	0.001333333	0.998666667	1
gambia	175457	PFI1120c	9	926808	PFI1120c_MAL9_926808	PFI1120c_MAL9_926808	NA	C	T	Y	C	C	T	1	0	1
gambia	175457	PFE1015c	5	836682	PFE1015c_MAL5_836682	PFE1015c_MAL5_836682	NA	A	C	M	A	A	C	0.999222222	0.000777778	1
gambia	175458	PF10_0212	10	900946	PF10_0212_MAL10_900946	PF10_0212_MAL10_900946	NA	NA	NOT FOUND	Y	X	C	T	0	1	0
gambia	175458	MAL7P1_176	7	1417547	MAL7P1_176_MAL7_1417547	MAL7P1_176_MAL7_1417547	NA	NA	NOT FOUND	W	X	A	T	0.831777778	0.168222222	0
gambia	175458	PF07_0129	7	1425627	PF07_0129_MAL7_1425627	PF07_0129_MAL7_1425627	NA	T	G	K	X	G	T	0	1	0
gambia	175458	PF11_0345	11	1298057	PF11_0345_MAL11_1298057	PF11_0345_MAL11_1298057	NA	G	T	K	G	G	T	0.927333333	0.072666667	1
gambia	175458	PF07_0129	7	1424709	PF07_0129_MAL7_1424709	PF07_0129_MAL7_1424709	NA	T	C	Y	T	C	T	0.064777778	0.935222222	1
gambia	175458	MAL8P1_139	8	268412	MAL8P1_139_MAL8_268412	MAL8P1_139_MAL8_268412	NA	T	C	Y	T	C	T	0	1	1
gambia	175458	MAL7P1_176	7	1416197	Pf_rs45318951	Pf_rs45318951	rs45318951	G	A	R	G	A	G	0	1	1
gambia	175458	PFE1355c	5	1134201	PFE1355c_MAL5_1134201	PFE1355c_MAL5_1134201	NA	A	G	R	AG	A	G	0.670222222	0.329777778	1
gambia	175458	PFF0275c	6	232367	PFF0275c_MAL6_232367	PFF0275c_MAL6_232367	NA	T	C	Y	X	C	T	0	1	0
gambia	175458	PF11_0342	11	1281908	PF11_0342_MAL11_1281908	PF11_0342_MAL11_1281908	NA	T	A	W	A	A	T	1	0	1
gambia	175458	PF11_0342	11	1286935	PF11_0342_MAL11_1286935	PF11_0342_MAL11_1286935	NA	T	A	W	T	A	T	0	1	1
gambia	175458	PF11_0344	11	1295620	PF11_0344_MAL11_1295620	PF11_0344_MAL11_1295620	NA	T	A	W	T	A	T	0	1	1
gambia	175458	MAL7P1_176	7	1414864	MAL7P1_176_MAL7_1414864	MAL7P1_176_MAL7_1414864	NA	A	C	M	A	A	C	0.936888889	0.063111111	1
gambia	175458	MAL7P1_176	7	1414874	MAL7P1_176_MAL7_1414874	MAL7P1_176_MAL7_1414874	NA	T	G	K	T	G	T	0	1	1
gambia	175458	PF11_0348	11	1309072	PF11_0348_MAL11_1309072	PF11_0348_MAL11_1309072	NA	T	A	W	T	A	T	0	1	1
gambia	175458	MAL7P1_176	7	1416046	MAL7P1_176_MAL7_1416046	MAL7P1_176_MAL7_1416046	NA	NA	NOT FOUND	K	X	G	T	1	0	0
gambia	175458	MAL7P1_176	7	1417230	MAL7P1_176_MAL7_1417230	MAL7P1_176_MAL7_1417230	NA	NA	NOT FOUND	Y	CT	C	T	0.753666667	0.246333333	1
gambia	175458	MAL7P1_68	7	715089	MAL7P1_68_MAL7_715089	MAL7P1_68_MAL7_715089	NA	C	T	Y	X	C	T	1	0	0
gambia	175458	MAL7P1_176	7	1416452	MAL7P1_176_MAL7_1416452	MAL7P1_176_MAL7_1416452	NA	NA	NOT FOUND	R	A	A	G	0.974111111	0.025888889	1
gambia	175458	MAL7P1_176	7	1417304	MAL7P1_176_MAL7_1417304	MAL7P1_176_MAL7_1417304	NA	NA	NOT FOUND	K	G	G	T	0.998	0.002	1
gambia	175458	PFI1120c	9	926808	PFI1120c_MAL9_926808	PFI1120c_MAL9_926808	NA	C	T	Y	C	C	T	1	0	1
gambia	175458	MAL7P1_177	7	1428081	MAL7P1_177_MAL7_1428081	MAL7P1_177_MAL7_1428081	NA	G	A	R	G	A	G	0.022222222	0.977777778	1
gambia	175458	PFF0325c	6	273921	PFF0325c_MAL6_273921	PFF0325c_MAL6_273921	NA	C	T	Y	X	C	T	0.328705882	0.671294118	0
gambia	175458	PFF1185w	6	1001891	PFF1185w_MAL6_1001891	PFF1185w_MAL6_1001891	NA	A	G	R	X	A	G	1	0	0
gambia	175458	MAL7P1_176	7	1414637	MAL7P1_176_MAL7_1414637	MAL7P1_176_MAL7_1414637	NA	NA	NOT FOUND	R	G	A	G	0.099222222	0.900777778	1
gambia	175458	PF11_0344	11	1294577	PF11_0344_MAL11_1294577	PF11_0344_MAL11_1294577	NA	G	T	K	X	G	T	0	1	0
gambia	175458	PF11_0344	11	1294751	PF11_0344_MAL11_1294751	PF11_0344_MAL11_1294751	NA	A	G	R	A	A	G	1	0	1
gambia	175458	MAL7P1_176	7	1415755	MAL7P1_176_MAL7_1415755	MAL7P1_176_MAL7_1415755	NA	NA	NOT FOUND	K	G	G	T	0.974	0.026	1
gambia	175458	MAL7P1_176	7	1415763	MAL7P1_176_MAL7_1415763	MAL7P1_176_MAL7_1415763	NA	NA	NOT FOUND	S	X	C	G	0	1	0
gambia	175458	MAL7P1_176	7	1416084	MAL7P1_176_MAL7_1416084	MAL7P1_176_MAL7_1416084	NA	NA	NOT FOUND	W	X	A	T	0	1	0
gambia	175458	MAL7P1_176	7	1416124	MAL7P1_176_MAL7_1416124	MAL7P1_176_MAL7_1416124	NA	NA	NOT FOUND	M	X	A	C	1	0	0
gambia	175458	MAL7P1_176	7	1415888	MAL7P1_176_MAL7_1415888	MAL7P1_176_MAL7_1415888	NA	NA	NOT FOUND	S	X	C	G	1	0	0
gambia	175458	MAL7P1_176	7	1416162	MAL7P1_176_MAL7_1416162	MAL7P1_176_MAL7_1416162	NA	NA	NOT FOUND	S	X	C	G	1	0	0
gambia	175458	MAL7P1_176	7	1417255	MAL7P1_176_MAL7_1417255	MAL7P1_176_MAL7_1417255	NA	NA	NOT FOUND	M	A	A	C	1	0	1
gambia	175458	MAL7P1_176	7	1417279	MAL7P1_176_MAL7_1417279	MAL7P1_176_MAL7_1417279	NA	NA	NOT FOUND	Y	T	C	T	0	1	1
gambia	175458	MAL7P1_172	7	1396237	MAL7P1_172_MAL7_1396237	MAL7P1_172_MAL7_1396237	NA	G	A	R	G	A	G	0	1	1
gambia	175458	MAL7P1_176	7	1413900	MAL7P1_176_MAL7_1413900	MAL7P1_176_MAL7_1413900	NA	A	G	R	X	A	G	0	1	0
gambia	175458	MAL7P1_176	7	1414177	MAL7P1_176_MAL7_1414177	MAL7P1_176_MAL7_1414177	NA	NA	NOT FOUND	Y	X	C	T	0	1	0
gambia	175458	MAL7P1_176	7	1414453	MAL7P1_176_MAL7_1414453	MAL7P1_176_MAL7_1414453	NA	NA	NOT FOUND	K	G	G	T	0.952666667	0.047333333	1
gambia	175458	MAL7P1_176	7	1415949	MAL7P1_176_MAL7_1415949	MAL7P1_176_MAL7_1415949	NA	NA	NOT FOUND	R	X	A	G	1	0	0
gambia	175458	MAL7P1_176	7	1416177	MAL7P1_176_MAL7_1416177	MAL7P1_176_MAL7_1416177	NA	NA	NOT FOUND	M	C	A	C	0.005555556	0.994444444	1
gambia	175458	MAL7P1_176	7	1416423	MAL7P1_176_MAL7_1416423	MAL7P1_176_MAL7_1416423	NA	NA	NOT FOUND	M	AC	A	C	0.112888889	0.887111111	1
gambia	175458	MAL7P1_176	7	1417189	MAL7P1_176_MAL7_1417189	MAL7P1_176_MAL7_1417189	NA	NA	NOT FOUND	Y	T	C	T	0.048888889	0.951111111	1
gambia	175458	MAL7P1_206	7	380700	MAL7P1_206_MAL7_380700	MAL7P1_206_MAL7_380700	NA	A	G	R	X	A	G	0.715888889	0.284111111	0
gambia	175458	MAL8P1_23	8	1119579	MAL8P1_23_MAL8_1119579	MAL8P1_23_MAL8_1119579	NA	C	A	M	C	A	C	0.020555556	0.979444444	1
gambia	175458	MAL8P1_29	8	1090243	MAL8P1_29_MAL8_1090243	MAL8P1_29_MAL8_1090243	NA	G	A	R	G	A	G	0	1	1
gambia	175458	PF10_0205	10	850003	PF10_0205_MAL10_850003	PF10_0205_MAL10_850003	NA	G	A	R	G	A	G	0	1	1
gambia	175458	PF10_0347	10	1410437	PF10_0347_MAL10_1410437	PF10_0347_MAL10_1410437	NA	A	G	R	A	A	G	1	0	1
gambia	175458	PF11_0342	11	1287340	PF11_0342_MAL11_1287340	PF11_0342_MAL11_1287340	NA	C	T	Y	C	C	T	1	0	1
gambia	175458	PF11_0349	11	1316158	PF11_0349_MAL11_1316158	PF11_0349_MAL11_1316158	NA	C	A	M	A	A	C	1	0	1
gambia	175458	PF14_0048	14	177466	PF14_0048_MAL14_177466	PF14_0048_MAL14_177466	NA	G	T	K	G	G	T	0.983666667	0.016333333	1
gambia	175458	PF14_0052	14	192377	PF14_0052_MAL14_192377	PF14_0052_MAL14_192377	NA	A	T	W	X	A	T	1	0	0
gambia	175458	PF14_0053	14	194155	PF14_0053_MAL14_194155	PF14_0053_MAL14_194155	NA	C	T	Y	X	C	T	1	0	0
gambia	175458	PF14_0152	14	620670	PF14_0152_MAL14_620670	PF14_0152_MAL14_620670	NA	C	T	Y	X	C	T	0.331777778	0.668222222	0
gambia	175458	PF14_0152	14	622650	PF14_0152_MAL14_622650	PF14_0152_MAL14_622650	NA	C	A	M	C	A	C	0	1	1
gambia	175458	MAL7P1_27	7	459003	PfcrtK76T	PfcrtK76T_D	NA	A	C	M	X	A	C	0	1	0
gambia	175458	PFD0590c	4	535833	PFD0590c_MAL4_535833	PFD0590c_MAL4_535833	NA	A	T	W	A	A	T	1	0	1
gambia	175458	MAL7P1_176	7	1414328	PfEBA175_L300L	PfEBA175_L300L_A	NA	NA	NOT FOUND	Y	T	C	T	0.018488372	0.981511628	1
gambia	175458	PFF0225w	6	202293	PFF0225w_MAL6_202293	PFF0225w_MAL6_202293	NA	G	A	R	X	A	G	0	1	0
gambia	175458	PFI0460w	9	431939	PFI0460w_MAL9_431939	PFI0460w_MAL9_431939	NA	T	C	Y	T	C	T	0.005909091	0.994090909	1
gambia	175458	PF14_0047	14	173196	PF14_0047_MAL14_173196	PF14_0047_MAL14_173196	NA	C	T	Y	X	C	T	0	1	0
gambia	175458	PF14_0048	14	177549	PF14_0048_MAL14_177549	PF14_0048_MAL14_177549	NA	T	G	K	X	G	T	1	0	0
gambia	175458	PF07_0129	7	1424575	PF07_0129_MAL7_1424575	PF07_0129_MAL7_1424575	NA	G	A	R	G	A	G	0.033333333	0.966666667	1
gambia	175458	PF11_0342	11	1284175	PF11_0342_MAL11_1284175	PF11_0342_MAL11_1284175	NA	C	T	Y	C	C	T	1	0	1
gambia	175458	PF11_0344	11	1294376	PF11_0344_MAL11_1294376	PF11_0344_MAL11_1294376	NA	T	G	K	G	G	T	0.967888889	0.032111111	1
gambia	175458	MAL7P1_176	7	1414954	MAL7P1_176_MAL7_1414954	MAL7P1_176_MAL7_1414954	NA	C	T	Y	C	C	T	0.983295455	0.016704545	1
gambia	175458	MAL7P1_176	7	1415420	MAL7P1_176_MAL7_1415420	MAL7P1_176_MAL7_1415420	NA	C	A	M	A	A	C	1	0	1
gambia	175458	MAL7P1_176	7	1415442	MAL7P1_176_MAL7_1415442	MAL7P1_176_MAL7_1415442	NA	NA	NOT FOUND	R	X	A	G	1	0	0
gambia	175458	MAL7P1_176	7	1415733	MAL7P1_176_MAL7_1415733	MAL7P1_176_MAL7_1415733	NA	G	A	R	AG	A	G	0.934222222	0.065777778	1
gambia	175458	PFD1145C	4	1087941	PFD1145C_MAL4_1087941	PFD1145c_MAL4_1087941_A	NA	G	C	S	X	C	G	0	1	0
gambia	175458	PFL0305c	12	274118	PFL0305c_MAL12_274118	PFL0305c_MAL12_274118	NA	C	T	Y	C	C	T	1	0	1
gambia	175458	PF11_0347	11	1305885	PF11_0347_MAL11_1305885	PF11_0347_MAL11_1305885	NA	C	T	Y	C	C	T	1	0	1
gambia	175458	PF11_0351	11	1320850	PF11_0351_MAL11_1320850	PF11_0351_MAL11_1320850	NA	A	G	R	AG	A	G	0.419318182	0.580681818	1
gambia	175458	PF07_0053	7	687886	PF07_0053_MAL7_687886	PF07_0053_MAL7_687886	NA	G	T	K	G	G	T	0.951777778	0.048222222	1
gambia	175458	PF11_0344	11	1293969	PF11_0344_MAL11_1293969	PF11_0344_MAL11_1293969	NA	G	A	R	A	A	G	1	0	1
gambia	175458	PF14_0051	14	189104	PF14_0051_MAL14_189104	PF14_0051_MAL14_189104	NA	A	G	R	A	A	G	0.981555556	0.018444444	1
gambia	175458	PF14_0054	14	197336	PF14_0054_MAL14_197336	PF14_0054_MAL14_197336	NA	C	T	Y	C	C	T	0.984888889	0.015111111	1
gambia	175458	PF14_0153	14	628077	PF14_0153_MAL14_628077	PF14_0153_MAL14_628077	NA	G	A	R	G	A	G	0	1	1
gambia	175458	PF14_0154	14	631041	PF14_0154_MAL14_631041	PF14_0154_MAL14_631041	NA	G	A	R	X	A	G	0	1	0
gambia	175458	MAL7P1_176	7	1415467	MAL7P1_176_MAL7_1415467	MAL7P1_176_MAL7_1415467	NA	NA	NOT FOUND	R	G	A	G	0.015333333	0.984666667	1
gambia	175458	MAL7P1_176	7	1415845	MAL7P1_176_MAL7_1415845	MAL7P1_176_MAL7_1415845	NA	NA	NOT FOUND	W	X	A	T	0	1	0
gambia	175458	MAL7P1_178	7	1435476	MAL7P1_178_MAL7_1435476	MAL7P1_178_MAL7_1435476	NA	A	G	R	A	A	G	1	0	1
gambia	175458	MAL7P1_178	7	1435585	MAL7P1_178_MAL7_1435585	MAL7P1_178_MAL7_1435585	NA	A	G	R	X	A	G	0.627333333	0.372666667	0
gambia	175458	PF14_0234	14	990676	PF14_0234_MAL14_990676	PF14_0234_MAL14_990676	NA	T	C	Y	T	C	T	0.016666667	0.983333333	1
gambia	175458	PFB0100c	2	103494	PFB0100c_MAL2_103494	PFB0100c_MAL2_103494	NA	T	C	Y	T	C	T	0	1	1
gambia	175458	PFC0430w	3	439999	PFC0430w_MAL3_439999	PFC0430w_MAL3_439999	NA	T	C	Y	T	C	T	0.153222222	0.846777778	1
gambia	175458	PFL2415w	12	2065896	PFL2415w_MAL12_2065896	PFL2415w_MAL12_2065896	NA	NA	NOT FOUND	K	G	G	T	0.891162791	0.108837209	1
gambia	175458	MAL7P1_176	7	1413859	MAL7P1_176_MAL7_1413859	MAL7P1_176_MAL7_1413859	NA	NA	NOT FOUND	K	T	G	T	0.064333333	0.935666667	1
gambia	175458	PF11_0344	11	1294072	PF11_0344_MAL11_1294072	PF11_0344_MAL11_1294072	NA	A	C	M	A	A	C	1	0	1
gambia	175458	PF11_0344	11	1294353	PF11_0344_MAL11_1294353	PF11_0344_MAL11_1294353	NA	C	A	M	A	A	C	1	0	1
gambia	175458	PF11_0344	11	1295037	PF11_0344_MAL11_1295037	PF11_0344_MAL11_1295037	NA	A	G	R	AG	A	G	0.536666667	0.463333333	1
gambia	175458	PF11_0348	11	1309307	PF11_0348_MAL11_1309307	PF11_0348_MAL11_1309307	NA	G	A	R	X	A	G	0	1	0
gambia	175458	PF11_0351	11	1321749	PF11_0351_MAL11_1321749	PF11_0351_MAL11_1321749	NA	T	C	Y	C	C	T	0.958333333	0.041666667	1
gambia	175458	PF13_0267	13	2023590	PF13_0267_MAL13_2023590	PF13_0267_MAL13_2023590	NA	G	A	R	G	A	G	0	1	1
gambia	175458	PF13_0358	13	2722168	PF13_0358_MAL13_2722168	PF13_0358_MAL13_2722168	NA	C	T	Y	C	C	T	0.917	0.083	1
gambia	175458	PF14_0045	14	166726	PF14_0045_MAL14_166726	PF14_0045_MAL14_166726	NA	G	A	R	G	A	G	0	1	1
gambia	175458	PF14_0046	14	170444	PF14_0046_MAL14_170444	PF14_0046_MAL14_170444	NA	C	G	S	C	C	G	1	0	1
gambia	175458	PF14_0153	14	625051	PF14_0153_MAL14_625051	PF14_0153_MAL14_625051	NA	A	T	W	X	A	T	1	0	0
gambia	175458	PFE0430w	5	358599	PFE0430w_MAL5_358599	PFE0430w_MAL5_358599	NA	C	A	M	A	A	C	0.939666667	0.060333333	1
gambia	175458	MAL7P1_173	7	1398568	MAL7P1_173_MAL7_1398568	MAL7P1_173_MAL7_1398568	NA	T	G	K	T	G	T	0	1	1
gambia	175458	PFC0790w	3	736781	PFC0790w_MAL3_736781	PFC0790w_MAL3_736781	NA	T	C	Y	T	C	T	0	1	1
gambia	175458	MAL7P1_176	7	1414254	MAL7P1_176_MAL7_1414254	MAL7P1_176_MAL7_1414254	NA	NA	NOT FOUND	W	T	A	T	0.020333333	0.979666667	1
gambia	175458	MAL7P1_176	7	1414436	MAL7P1_176_MAL7_1414436	MAL7P1_176_MAL7_1414436	NA	G	T	K	G	G	T	0.990333333	0.009666667	1
gambia	175458	MAL7P1_176	7	1416041	MAL7P1_176_MAL7_1416041	MAL7P1_176_MAL7_1416041	NA	NA	NOT FOUND	R	X	A	G	0.024	0.976	0
gambia	175458	MAL7P1_176	7	1416201	MAL7P1_176_MAL7_1416201	MAL7P1_176_MAL7_1416201	NA	NA	NOT FOUND	S	X	C	G	0	1	0
gambia	175458	PF11_0349	11	1313978	PF11_0349_MAL11_1313978	PF11_0349_MAL11_1313978	NA	G	T	K	G	G	T	0.920222222	0.079777778	1
gambia	175458	PF11_0353	11	1329504	PF11_0353_MAL11_1329504	PF11_0353_MAL11_1329504	NA	A	T	W	X	A	T	1	0	0
gambia	175458	PF14_0051	14	189655	PF14_0051_MAL14_189655	PF14_0051_MAL14_189655	NA	T	C	Y	T	C	T	0.018111111	0.981888889	1
gambia	175458	PF14_0052	14	191841	PF14_0052_MAL14_191841	PF14_0052_MAL14_191841	NA	T	A	W	X	A	T	1	0	0
gambia	175458	PF11_0344	11	1295331	PF11_0344_MAL11_1295331	PF11_0344_MAL11_1295331	NA	A	C	M	AC	A	C	0.743333333	0.256666667	1
gambia	175458	PF11_0347	11	1302186	PF11_0347_MAL11_1302186	PF11_0347_MAL11_1302186	NA	G	C	S	G	C	G	0	1	1
gambia	175458	DHPS	8	551238	DHPSA581G	DHPSA581G_B	rs470126	G	C	S	X	C	G	0	1	0
gambia	175458	MAL7P1_172	7	1395055	MAL7P1_172_MAL7_1395055	MAL7P1_172_MAL7_1395055	NA	A	T	W	A	A	T	1	0	1
gambia	175458	MAL7P1_176	7	1414595	MAL7P1_176_MAL7_1414595	MAL7P1_176_MAL7_1414595	NA	NA	NOT FOUND	K	X	G	T	NA	NA	0
gambia	175458	PFD0565c	4	523108	PFD0565c_MAL4_523108	PFD0565c_MAL4_523108	NA	G	A	R	X	A	G	1	0	0
gambia	175458	PFE1015c	5	836682	PFE1015c_MAL5_836682	PFE1015c_MAL5_836682	NA	A	C	M	A	A	C	0.961555556	0.038444444	1
gambia	175458	MAL7P1_176	7	1414352	MAL7P1_176_MAL7_1414352	MAL7P1_176_MAL7_1414352	NA	NA	NOT FOUND	R	A	A	G	1	0	1
gambia	175458	MAL7P1_178	7	1435246	MAL7P1_178_MAL7_1435246	MAL7P1_178_MAL7_1435246	NA	G	A	R	G	A	G	0	1	1
gambia	175458	MAL7P1_176	7	1416450	MAL7P1_176_MAL7_1416450	MAL7P1_176_MAL7_1416450	NA	NA	NOT FOUND	M	A	A	C	0.935444444	0.064555556	1
gambia	175458	MAL7P1_176	7	1417607	MAL7P1_176_MAL7_1417607	MAL7P1_176_MAL7_1417607	NA	NA	NOT FOUND	R	A	A	G	0.954651163	0.045348837	1
gambia	175458	MAL7P1_176	7	1418020	MAL7P1_176_MAL7_1418020	MAL7P1_176_MAL7_1418020	NA	NA	NOT FOUND	W	A	A	T	0.980333333	0.019666667	1
gambia	175458	MAL7P1_176	7	1414207	MAL7P1_176_MAL7_1414207	MAL7P1_176_MAL7_1414207	NA	NA	NOT FOUND	R	G	A	G	0.083666667	0.916333333	1
gambia	175458	PF07_0129	7	1424932	PF07_0129_MAL7_1424932	PF07_0129_MAL7_1424932	NA	A	T	W	A	A	T	1	0	1
gambia	175458	PF08_0091	8	587383	PF08_0091_MAL8_587383	PF08_0091_MAL8_587383	NA	G	A	R	G	A	G	0.019444444	0.980555556	1
gambia	175458	MAL13P1_148	13	1229635	MAL13P1_148_MAL13_1229635	MAL13P1_148_MAL13_1229635	NA	T	C	Y	X	C	T	0	1	0
gambia	175458	MAL7P1_176	7	1414296	MAL7P1_176_MAL7_1414296	MAL7P1_176_MAL7_1414296	NA	NA	NOT FOUND	R	A	A	G	1	0	1
gambia	175458	MAL7P1_176	7	1413814	MAL7P1_176_MAL7_1413814	MAL7P1_176_MAL7_1413814	NA	NA	NOT FOUND	Y	T	C	T	0.011555556	0.988444444	1
gambia	175458	MAL7P1_176	7	1413932	MAL7P1_176_MAL7_1413932	MAL7P1_176_MAL7_1413932	NA	G	C	S	G	C	G	0.041222222	0.958777778	1
gambia	175458	MAL7P1_178	7	1434844	MAL7P1_178_MAL7_1434844	MAL7P1_178_MAL7_1434844	NA	C	T	Y	X	C	T	1	0	0
gambia	175458	MAL7P1_176	7	1414632	MAL7P1_176_MAL7_1414632	MAL7P1_176_MAL7_1414632	NA	NA	NOT FOUND	W	T	A	T	0.040111111	0.959888889	1
gambia	175458	PFD0860w	4	792286	PFD0860w_MAL4_792286	PFD0860w_MAL4_792286	NA	C	T	Y	C	C	T	0.943888889	0.056111111	1
gambia	175459	MAL7P1_176	7	1416423	MAL7P1_176_MAL7_1416423	MAL7P1_176_MAL7_1416423	NA	NA	NOT FOUND	M	C	A	C	0.101666667	0.898333333	1
gambia	175459	MAL7P1_176	7	1414254	MAL7P1_176_MAL7_1414254	MAL7P1_176_MAL7_1414254	NA	NA	NOT FOUND	W	T	A	T	0.019444444	0.980555556	1
gambia	175459	MAL7P1_176	7	1414864	MAL7P1_176_MAL7_1414864	MAL7P1_176_MAL7_1414864	NA	A	C	M	A	A	C	1	0	1
gambia	175459	MAL7P1_176	7	1417189	MAL7P1_176_MAL7_1417189	MAL7P1_176_MAL7_1417189	NA	NA	NOT FOUND	Y	T	C	T	0.068222222	0.931777778	1
gambia	175459	MAL7P1_176	7	1416177	MAL7P1_176_MAL7_1416177	MAL7P1_176_MAL7_1416177	NA	NA	NOT FOUND	M	AC	A	C	0.349555556	0.650444444	1
gambia	175459	MAL7P1_176	7	1414352	MAL7P1_176_MAL7_1414352	MAL7P1_176_MAL7_1414352	NA	NA	NOT FOUND	R	A	A	G	1	0	1
gambia	175459	MAL13P1_148	13	1229635	MAL13P1_148_MAL13_1229635	MAL13P1_148_MAL13_1229635	NA	T	C	Y	T	C	T	0.021744186	0.978255814	1
gambia	175459	MAL7P1_176	7	1414632	MAL7P1_176_MAL7_1414632	MAL7P1_176_MAL7_1414632	NA	NA	NOT FOUND	W	T	A	T	0.013777778	0.986222222	1
gambia	175459	DHPS	8	551238	DHPSA581G	DHPSA581G_B	rs470126	G	C	S	G	C	G	0	1	1
gambia	175459	MAL7P1_176	7	1415733	MAL7P1_176_MAL7_1415733	MAL7P1_176_MAL7_1415733	NA	G	A	R	AG	A	G	0.585111111	0.414888889	1
gambia	175459	MAL7P1_176	7	1415845	MAL7P1_176_MAL7_1415845	MAL7P1_176_MAL7_1415845	NA	NA	NOT FOUND	W	A	A	T	0.999777778	0.000222222	1
gambia	175459	MAL7P1_176	7	1415949	MAL7P1_176_MAL7_1415949	MAL7P1_176_MAL7_1415949	NA	NA	NOT FOUND	R	G	A	G	0.008444444	0.991555556	1
gambia	175459	MAL7P1_176	7	1413900	MAL7P1_176_MAL7_1413900	MAL7P1_176_MAL7_1413900	NA	A	G	R	G	A	G	0	1	1
gambia	175459	MAL7P1_176	7	1414177	MAL7P1_176_MAL7_1414177	MAL7P1_176_MAL7_1414177	NA	NA	NOT FOUND	Y	T	C	T	0.007444444	0.992555556	1
gambia	175459	MAL7P1_176	7	1416046	MAL7P1_176_MAL7_1416046	MAL7P1_176_MAL7_1416046	NA	NA	NOT FOUND	K	X	G	T	1	0	0
gambia	175459	MAL7P1_176	7	1416084	MAL7P1_176_MAL7_1416084	MAL7P1_176_MAL7_1416084	NA	NA	NOT FOUND	W	X	A	T	1	0	0
gambia	175459	MAL7P1_176	7	1415755	MAL7P1_176_MAL7_1415755	MAL7P1_176_MAL7_1415755	NA	NA	NOT FOUND	K	G	G	T	0.978444444	0.021555556	1
gambia	175459	MAL7P1_176	7	1416162	MAL7P1_176_MAL7_1416162	MAL7P1_176_MAL7_1416162	NA	NA	NOT FOUND	S	X	C	G	1	0	0
gambia	175459	MAL7P1_176	7	1416201	MAL7P1_176_MAL7_1416201	MAL7P1_176_MAL7_1416201	NA	NA	NOT FOUND	S	G	C	G	0	1	1
gambia	175459	MAL7P1_176	7	1415763	MAL7P1_176_MAL7_1415763	MAL7P1_176_MAL7_1415763	NA	NA	NOT FOUND	S	X	C	G	0	1	0
gambia	175459	MAL8P1_29	8	1090243	MAL8P1_29_MAL8_1090243	MAL8P1_29_MAL8_1090243	NA	G	A	R	G	A	G	0	1	1
gambia	175459	PF07_0129	7	1424932	PF07_0129_MAL7_1424932	PF07_0129_MAL7_1424932	NA	A	T	W	A	A	T	1	0	1
gambia	175459	PF07_0129	7	1425627	PF07_0129_MAL7_1425627	PF07_0129_MAL7_1425627	NA	T	G	K	T	G	T	0.002888889	0.997111111	1
gambia	175459	PF10_0205	10	850003	PF10_0205_MAL10_850003	PF10_0205_MAL10_850003	NA	G	A	R	G	A	G	0	1	1
gambia	175459	PF11_0342	11	1286935	PF11_0342_MAL11_1286935	PF11_0342_MAL11_1286935	NA	T	A	W	T	A	T	0	1	1
gambia	175459	MAL7P1_176	7	1413859	MAL7P1_176_MAL7_1413859	MAL7P1_176_MAL7_1413859	NA	NA	NOT FOUND	K	T	G	T	0.069777778	0.930222222	1
gambia	175459	MAL7P1_176	7	1413932	MAL7P1_176_MAL7_1413932	MAL7P1_176_MAL7_1413932	NA	G	C	S	G	C	G	0.011888889	0.988111111	1
gambia	175459	MAL7P1_176	7	1414954	MAL7P1_176_MAL7_1414954	MAL7P1_176_MAL7_1414954	NA	C	T	Y	C	C	T	0.935340909	0.064659091	1
gambia	175459	MAL7P1_176	7	1415467	MAL7P1_176_MAL7_1415467	MAL7P1_176_MAL7_1415467	NA	NA	NOT FOUND	R	G	A	G	0.035	0.965	1
gambia	175459	PFF0275c	6	232367	PFF0275c_MAL6_232367	PFF0275c_MAL6_232367	NA	T	C	Y	T	C	T	0.026	0.974	1
gambia	175459	PFL0305c	12	274118	PFL0305c_MAL12_274118	PFL0305c_MAL12_274118	NA	C	T	Y	C	C	T	0.996111111	0.003888889	1
gambia	175459	MAL7P1_178	7	1434844	MAL7P1_178_MAL7_1434844	MAL7P1_178_MAL7_1434844	NA	C	T	Y	C	C	T	1	0	1
gambia	175459	MAL7P1_178	7	1435585	MAL7P1_178_MAL7_1435585	MAL7P1_178_MAL7_1435585	NA	A	G	R	A	A	G	1	0	1
gambia	175459	MAL7P1_206	7	380700	MAL7P1_206_MAL7_380700	MAL7P1_206_MAL7_380700	NA	A	G	R	A	A	G	1	0	1
gambia	175459	MAL8P1_139	8	268412	MAL8P1_139_MAL8_268412	MAL8P1_139_MAL8_268412	NA	T	C	Y	T	C	T	0.008777778	0.991222222	1
gambia	175459	MAL7P1_176	7	1416197	Pf_rs45318951	Pf_rs45318951	rs45318951	G	A	R	G	A	G	0	1	1
gambia	175459	PF07_0129	7	1424575	PF07_0129_MAL7_1424575	PF07_0129_MAL7_1424575	NA	G	A	R	G	A	G	0.056555556	0.943444444	1
gambia	175459	PF07_0129	7	1424709	PF07_0129_MAL7_1424709	PF07_0129_MAL7_1424709	NA	T	C	Y	T	C	T	0.113111111	0.886888889	1
gambia	175459	PF10_0347	10	1410437	PF10_0347_MAL10_1410437	PF10_0347_MAL10_1410437	NA	A	G	R	A	A	G	1	0	1
gambia	175459	PF11_0342	11	1281908	PF11_0342_MAL11_1281908	PF11_0342_MAL11_1281908	NA	T	A	W	A	A	T	1	0	1
gambia	175459	PF11_0342	11	1284175	PF11_0342_MAL11_1284175	PF11_0342_MAL11_1284175	NA	C	T	Y	C	C	T	1	0	1
gambia	175459	PF11_0344	11	1295620	PF11_0344_MAL11_1295620	PF11_0344_MAL11_1295620	NA	T	A	W	T	A	T	0	1	1
gambia	175459	PF11_0347	11	1302186	PF11_0347_MAL11_1302186	PF11_0347_MAL11_1302186	NA	G	C	S	G	C	G	0	1	1
gambia	175459	PF11_0351	11	1320850	PF11_0351_MAL11_1320850	PF11_0351_MAL11_1320850	NA	A	G	R	AG	A	G	0.784772727	0.215227273	1
gambia	175459	MAL7P1_176	7	1414874	MAL7P1_176_MAL7_1414874	MAL7P1_176_MAL7_1414874	NA	T	G	K	T	G	T	0	1	1
gambia	175459	MAL7P1_176	7	1415420	MAL7P1_176_MAL7_1415420	MAL7P1_176_MAL7_1415420	NA	C	A	M	AC	A	C	0.906666667	0.093333333	1
gambia	175459	MAL7P1_176	7	1414453	MAL7P1_176_MAL7_1414453	MAL7P1_176_MAL7_1414453	NA	NA	NOT FOUND	K	G	G	T	0.953777778	0.046222222	1
gambia	175459	MAL7P1_176	7	1415888	MAL7P1_176_MAL7_1415888	MAL7P1_176_MAL7_1415888	NA	NA	NOT FOUND	S	X	C	G	1	0	0
gambia	175459	MAL7P1_176	7	1415442	MAL7P1_176_MAL7_1415442	MAL7P1_176_MAL7_1415442	NA	NA	NOT FOUND	R	A	A	G	0.956666667	0.043333333	1
gambia	175459	MAL7P1_176	7	1417547	MAL7P1_176_MAL7_1417547	MAL7P1_176_MAL7_1417547	NA	NA	NOT FOUND	W	A	A	T	1	0	1
gambia	175459	MAL7P1_176	7	1417607	MAL7P1_176_MAL7_1417607	MAL7P1_176_MAL7_1417607	NA	NA	NOT FOUND	R	A	A	G	0.959883721	0.040116279	1
gambia	175459	MAL7P1_173	7	1398568	MAL7P1_173_MAL7_1398568	MAL7P1_173_MAL7_1398568	NA	T	G	K	T	G	T	0	1	1
gambia	175459	MAL7P1_176	7	1416041	MAL7P1_176_MAL7_1416041	MAL7P1_176_MAL7_1416041	NA	NA	NOT FOUND	R	X	A	G	0.328555556	0.671444444	0
gambia	175459	MAL7P1_176	7	1414637	MAL7P1_176_MAL7_1414637	MAL7P1_176_MAL7_1414637	NA	NA	NOT FOUND	R	G	A	G	0.100777778	0.899222222	1
gambia	175459	PF11_0344	11	1294353	PF11_0344_MAL11_1294353	PF11_0344_MAL11_1294353	NA	C	A	M	A	A	C	1	0	1
gambia	175459	PF11_0344	11	1294376	PF11_0344_MAL11_1294376	PF11_0344_MAL11_1294376	NA	T	G	K	G	G	T	0.998555556	0.001444444	1
gambia	175459	PF11_0347	11	1305885	PF11_0347_MAL11_1305885	PF11_0347_MAL11_1305885	NA	C	T	Y	C	C	T	1	0	1
gambia	175459	PF11_0348	11	1309072	PF11_0348_MAL11_1309072	PF11_0348_MAL11_1309072	NA	T	A	W	X	A	T	0	1	0
gambia	175459	PF11_0351	11	1321749	PF11_0351_MAL11_1321749	PF11_0351_MAL11_1321749	NA	T	C	Y	C	C	T	0.957	0.043	1
gambia	175459	MAL7P1_176	7	1417230	MAL7P1_176_MAL7_1417230	MAL7P1_176_MAL7_1417230	NA	NA	NOT FOUND	Y	C	C	T	0.936777778	0.063222222	1
gambia	175459	MAL7P1_178	7	1435476	MAL7P1_178_MAL7_1435476	MAL7P1_178_MAL7_1435476	NA	A	G	R	A	A	G	1	0	1
gambia	175459	PF14_0045	14	166726	PF14_0045_MAL14_166726	PF14_0045_MAL14_166726	NA	G	A	R	G	A	G	0.002	0.998	1
gambia	175459	PF14_0048	14	177549	PF14_0048_MAL14_177549	PF14_0048_MAL14_177549	NA	T	G	K	T	G	T	0.072222222	0.927777778	1
gambia	175459	PF14_0051	14	189104	PF14_0051_MAL14_189104	PF14_0051_MAL14_189104	NA	A	G	R	A	A	G	0.940777778	0.059222222	1
gambia	175459	PF14_0051	14	189655	PF14_0051_MAL14_189655	PF14_0051_MAL14_189655	NA	T	C	Y	T	C	T	0.025888889	0.974111111	1
gambia	175459	PF14_0152	14	620670	PF14_0152_MAL14_620670	PF14_0152_MAL14_620670	NA	C	T	Y	C	C	T	0.933333333	0.066666667	1
gambia	175459	PFB0100c	2	103494	PFB0100c_MAL2_103494	PFB0100c_MAL2_103494	NA	T	C	Y	T	C	T	0.010888889	0.989111111	1
gambia	175459	MAL7P1_27	7	459003	PfcrtK76T	PfcrtK76T_D	NA	A	C	M	X	A	C	1	0	0
gambia	175459	PFD0860w	4	792286	PFD0860w_MAL4_792286	PFD0860w_MAL4_792286	NA	C	T	Y	C	C	T	0.931666667	0.068333333	1
gambia	175459	PF11_0349	11	1316158	PF11_0349_MAL11_1316158	PF11_0349_MAL11_1316158	NA	C	A	M	C	A	C	0.012666667	0.987333333	1
gambia	175459	MAL7P1_177	7	1428081	MAL7P1_177_MAL7_1428081	MAL7P1_177_MAL7_1428081	NA	G	A	R	G	A	G	0.016444444	0.983555556	1
gambia	175459	MAL7P1_176	7	1416124	MAL7P1_176_MAL7_1416124	MAL7P1_176_MAL7_1416124	NA	NA	NOT FOUND	M	X	A	C	1	0	0
gambia	175459	MAL7P1_176	7	1416450	MAL7P1_176_MAL7_1416450	MAL7P1_176_MAL7_1416450	NA	NA	NOT FOUND	M	AC	A	C	0.385333333	0.614666667	1
gambia	175459	MAL7P1_176	7	1416452	MAL7P1_176_MAL7_1416452	MAL7P1_176_MAL7_1416452	NA	NA	NOT FOUND	R	X	A	G	1	0	0
gambia	175459	MAL7P1_172	7	1395055	MAL7P1_172_MAL7_1395055	MAL7P1_172_MAL7_1395055	NA	A	T	W	A	A	T	1	0	1
gambia	175459	MAL7P1_172	7	1396237	MAL7P1_172_MAL7_1396237	MAL7P1_172_MAL7_1396237	NA	G	A	R	G	A	G	0	1	1
gambia	175459	MAL7P1_176	7	1413814	MAL7P1_176_MAL7_1413814	MAL7P1_176_MAL7_1413814	NA	NA	NOT FOUND	Y	T	C	T	0	1	1
gambia	175459	MAL7P1_176	7	1414207	MAL7P1_176_MAL7_1414207	MAL7P1_176_MAL7_1414207	NA	NA	NOT FOUND	R	G	A	G	0.097777778	0.902222222	1
gambia	175459	MAL7P1_176	7	1414296	MAL7P1_176_MAL7_1414296	MAL7P1_176_MAL7_1414296	NA	NA	NOT FOUND	R	A	A	G	1	0	1
gambia	175459	MAL7P1_176	7	1414436	MAL7P1_176_MAL7_1414436	MAL7P1_176_MAL7_1414436	NA	G	T	K	G	G	T	1	0	1
gambia	175459	MAL7P1_176	7	1414595	MAL7P1_176_MAL7_1414595	MAL7P1_176_MAL7_1414595	NA	NA	NOT FOUND	K	X	G	T	NA	NA	0
gambia	175459	PF11_0344	11	1295037	PF11_0344_MAL11_1295037	PF11_0344_MAL11_1295037	NA	A	G	R	AG	A	G	0.815444444	0.184555556	1
gambia	175459	PF10_0212	10	900946	PF10_0212_MAL10_900946	PF10_0212_MAL10_900946	NA	NA	NOT FOUND	Y	T	C	T	0.042333333	0.957666667	1
gambia	175459	PF14_0046	14	170444	PF14_0046_MAL14_170444	PF14_0046_MAL14_170444	NA	C	G	S	C	C	G	1	0	1
gambia	175459	PF11_0353	11	1329504	PF11_0353_MAL11_1329504	PF11_0353_MAL11_1329504	NA	A	T	W	X	A	T	1	0	0
gambia	175459	PF13_0358	13	2722168	PF13_0358_MAL13_2722168	PF13_0358_MAL13_2722168	NA	C	T	Y	C	C	T	0.977555556	0.022444444	1
gambia	175459	PF14_0053	14	194155	PF14_0053_MAL14_194155	PF14_0053_MAL14_194155	NA	C	T	Y	C	C	T	0.948333333	0.051666667	1
gambia	175459	PF14_0152	14	622650	PF14_0152_MAL14_622650	PF14_0152_MAL14_622650	NA	C	A	M	C	A	C	0	1	1
gambia	175459	PF14_0153	14	625051	PF14_0153_MAL14_625051	PF14_0153_MAL14_625051	NA	A	T	W	A	A	T	1	0	1
gambia	175459	MAL7P1_176	7	1418020	MAL7P1_176_MAL7_1418020	MAL7P1_176_MAL7_1418020	NA	NA	NOT FOUND	W	A	A	T	0.946111111	0.053888889	1
gambia	175459	MAL8P1_23	8	1119579	MAL8P1_23_MAL8_1119579	MAL8P1_23_MAL8_1119579	NA	C	A	M	C	A	C	0.016333333	0.983666667	1
gambia	175459	PF07_0053	7	687886	PF07_0053_MAL7_687886	PF07_0053_MAL7_687886	NA	G	T	K	G	G	T	0.970444444	0.029555556	1
gambia	175459	PF08_0091	8	587383	PF08_0091_MAL8_587383	PF08_0091_MAL8_587383	NA	G	A	R	AG	A	G	0.140666667	0.859333333	1
gambia	175459	PF11_0344	11	1293969	PF11_0344_MAL11_1293969	PF11_0344_MAL11_1293969	NA	G	A	R	A	A	G	1	0	1
gambia	175459	PF11_0344	11	1294072	PF11_0344_MAL11_1294072	PF11_0344_MAL11_1294072	NA	A	C	M	A	A	C	1	0	1
gambia	175459	MAL7P1_68	7	715089	MAL7P1_68_MAL7_715089	MAL7P1_68_MAL7_715089	NA	C	T	Y	C	C	T	0.959333333	0.040666667	1
gambia	175459	PF11_0345	11	1298057	PF11_0345_MAL11_1298057	PF11_0345_MAL11_1298057	NA	G	T	K	X	G	T	0.769222222	0.230777778	0
gambia	175459	PF11_0344	11	1294577	PF11_0344_MAL11_1294577	PF11_0344_MAL11_1294577	NA	G	T	K	G	G	T	0.979777778	0.020222222	1
gambia	175459	PF11_0344	11	1294751	PF11_0344_MAL11_1294751	PF11_0344_MAL11_1294751	NA	A	G	R	A	A	G	1	0	1
gambia	175459	PF11_0344	11	1295331	PF11_0344_MAL11_1295331	PF11_0344_MAL11_1295331	NA	A	C	M	AC	A	C	0.893222222	0.106777778	1
gambia	175459	PFC0790w	3	736781	PFC0790w_MAL3_736781	PFC0790w_MAL3_736781	NA	T	C	Y	T	C	T	0.037555556	0.962444444	1
gambia	175459	PF14_0048	14	177466	PF14_0048_MAL14_177466	PF14_0048_MAL14_177466	NA	G	T	K	G	G	T	0.984777778	0.015222222	1
gambia	175459	PF14_0052	14	192377	PF14_0052_MAL14_192377	PF14_0052_MAL14_192377	NA	A	T	W	A	A	T	1	0	1
gambia	175459	PF14_0054	14	197336	PF14_0054_MAL14_197336	PF14_0054_MAL14_197336	NA	C	T	Y	C	C	T	1	0	1
gambia	175459	PF13_0267	13	2023590	PF13_0267_MAL13_2023590	PF13_0267_MAL13_2023590	NA	G	A	R	G	A	G	0	1	1
gambia	175459	PFD0590c	4	535833	PFD0590c_MAL4_535833	PFD0590c_MAL4_535833	NA	A	T	W	A	A	T	1	0	1
gambia	175459	PFE0430w	5	358599	PFE0430w_MAL5_358599	PFE0430w_MAL5_358599	NA	C	A	M	A	A	C	0.949444444	0.050555556	1
gambia	175459	PFF0325c	6	273921	PFF0325c_MAL6_273921	PFF0325c_MAL6_273921	NA	C	T	Y	C	C	T	0.889764706	0.110235294	1
gambia	175459	MAL7P1_178	7	1435246	MAL7P1_178_MAL7_1435246	MAL7P1_178_MAL7_1435246	NA	G	A	R	G	A	G	0	1	1
gambia	175459	MAL7P1_176	7	1417304	MAL7P1_176_MAL7_1417304	MAL7P1_176_MAL7_1417304	NA	NA	NOT FOUND	K	G	G	T	0.986555556	0.013444444	1
gambia	175459	PF11_0348	11	1309307	PF11_0348_MAL11_1309307	PF11_0348_MAL11_1309307	NA	G	A	R	G	A	G	0	1	1
gambia	175459	PF11_0349	11	1313978	PF11_0349_MAL11_1313978	PF11_0349_MAL11_1313978	NA	G	T	K	G	G	T	0.908777778	0.091222222	1
gambia	175459	MAL7P1_176	7	1414328	PfEBA175_L300L	PfEBA175_L300L_A	NA	NA	NOT FOUND	Y	T	C	T	0.038837209	0.961162791	1
gambia	175459	PFD1145C	4	1087941	PFD1145C_MAL4_1087941	PFD1145c_MAL4_1087941_A	NA	G	C	S	G	C	G	0	1	1
gambia	175459	PFL2415w	12	2065896	PFL2415w_MAL12_2065896	PFL2415w_MAL12_2065896	NA	NA	NOT FOUND	K	G	G	T	0.934418605	0.065581395	1
gambia	175459	PFF1185w	6	1001891	PFF1185w_MAL6_1001891	PFF1185w_MAL6_1001891	NA	A	G	R	A	A	G	1	0	1
gambia	175459	PFE1015c	5	836682	PFE1015c_MAL5_836682	PFE1015c_MAL5_836682	NA	A	C	M	A	A	C	0.976	0.024	1
gambia	175459	PFI1120c	9	926808	PFI1120c_MAL9_926808	PFI1120c_MAL9_926808	NA	C	T	Y	C	C	T	1	0	1
gambia	175459	PFI0460w	9	431939	PFI0460w_MAL9_431939	PFI0460w_MAL9_431939	NA	T	C	Y	T	C	T	0.011477273	0.988522727	1
gambia	175459	PFE1355c	5	1134201	PFE1355c_MAL5_1134201	PFE1355c_MAL5_1134201	NA	A	G	R	A	A	G	0.948222222	0.051777778	1
gambia	175459	PFD0565c	4	523108	PFD0565c_MAL4_523108	PFD0565c_MAL4_523108	NA	G	A	R	A	A	G	1	0	1
gambia	175459	PFF0225w	6	202293	PFF0225w_MAL6_202293	PFF0225w_MAL6_202293	NA	G	A	R	G	A	G	0.100777778	0.899222222	1
gambia	175459	PF14_0052	14	191841	PF14_0052_MAL14_191841	PF14_0052_MAL14_191841	NA	T	A	W	T	A	T	0.002888889	0.997111111	1
gambia	175459	PF14_0153	14	628077	PF14_0153_MAL14_628077	PF14_0153_MAL14_628077	NA	G	A	R	G	A	G	0	1	1
gambia	175459	PF14_0047	14	173196	PF14_0047_MAL14_173196	PF14_0047_MAL14_173196	NA	C	T	Y	C	C	T	0.957777778	0.042222222	1
gambia	175459	MAL7P1_176	7	1417255	MAL7P1_176_MAL7_1417255	MAL7P1_176_MAL7_1417255	NA	NA	NOT FOUND	M	A	A	C	1	0	1
gambia	175459	MAL7P1_176	7	1417279	MAL7P1_176_MAL7_1417279	MAL7P1_176_MAL7_1417279	NA	NA	NOT FOUND	Y	T	C	T	0	1	1
gambia	175459	PF14_0154	14	631041	PF14_0154_MAL14_631041	PF14_0154_MAL14_631041	NA	G	A	R	G	A	G	0.053888889	0.946111111	1
gambia	175459	PF14_0234	14	990676	PF14_0234_MAL14_990676	PF14_0234_MAL14_990676	NA	T	C	Y	T	C	T	0.037222222	0.962777778	1
gambia	175459	PFC0430w	3	439999	PFC0430w_MAL3_439999	PFC0430w_MAL3_439999	NA	T	C	Y	T	C	T	0.008	0.992	1
gambia	175459	PF11_0342	11	1287340	PF11_0342_MAL11_1287340	PF11_0342_MAL11_1287340	NA	C	T	Y	C	C	T	1	0	1
gambia	175460	MAL7P1_176	7	1415733	MAL7P1_176_MAL7_1415733	MAL7P1_176_MAL7_1415733	NA	G	A	R	G	A	G	0.021444444	0.978555556	1
gambia	175460	MAL7P1_176	7	1415763	MAL7P1_176_MAL7_1415763	MAL7P1_176_MAL7_1415763	NA	NA	NOT FOUND	S	G	C	G	0	1	1
gambia	175460	MAL7P1_176	7	1413932	MAL7P1_176_MAL7_1413932	MAL7P1_176_MAL7_1413932	NA	G	C	S	G	C	G	0.014333333	0.985666667	1
gambia	175460	MAL7P1_176	7	1413900	MAL7P1_176_MAL7_1413900	MAL7P1_176_MAL7_1413900	NA	A	G	R	G	A	G	0	1	1
gambia	175460	MAL7P1_176	7	1413814	MAL7P1_176_MAL7_1413814	MAL7P1_176_MAL7_1413814	NA	NA	NOT FOUND	Y	T	C	T	0	1	1
gambia	175460	PFF0275c	6	232367	PFF0275c_MAL6_232367	PFF0275c_MAL6_232367	NA	T	C	Y	T	C	T	0	1	1
gambia	175460	MAL7P1_176	7	1415442	MAL7P1_176_MAL7_1415442	MAL7P1_176_MAL7_1415442	NA	NA	NOT FOUND	R	A	A	G	0.946222222	0.053777778	1
gambia	175460	MAL7P1_172	7	1395055	MAL7P1_172_MAL7_1395055	MAL7P1_172_MAL7_1395055	NA	A	T	W	A	A	T	1	0	1
gambia	175460	MAL7P1_176	7	1416124	MAL7P1_176_MAL7_1416124	MAL7P1_176_MAL7_1416124	NA	NA	NOT FOUND	M	C	A	C	0.057111111	0.942888889	1
gambia	175460	MAL7P1_176	7	1415420	MAL7P1_176_MAL7_1415420	MAL7P1_176_MAL7_1415420	NA	C	A	M	A	A	C	1	0	1
gambia	175460	PFF0325c	6	273921	PFF0325c_MAL6_273921	PFF0325c_MAL6_273921	NA	C	T	Y	CT	C	T	0.756235294	0.243764706	1
gambia	175460	MAL7P1_176	7	1415888	MAL7P1_176_MAL7_1415888	MAL7P1_176_MAL7_1415888	NA	NA	NOT FOUND	S	G	C	G	0.056666667	0.943333333	1
gambia	175460	MAL7P1_176	7	1414864	MAL7P1_176_MAL7_1414864	MAL7P1_176_MAL7_1414864	NA	A	C	M	A	A	C	0.959333333	0.040666667	1
gambia	175460	MAL7P1_176	7	1416162	MAL7P1_176_MAL7_1416162	MAL7P1_176_MAL7_1416162	NA	NA	NOT FOUND	S	G	C	G	0	1	1
gambia	175460	MAL7P1_176	7	1415755	MAL7P1_176_MAL7_1415755	MAL7P1_176_MAL7_1415755	NA	NA	NOT FOUND	K	G	G	T	0.972111111	0.027888889	1
gambia	175460	MAL7P1_176	7	1417255	MAL7P1_176_MAL7_1417255	MAL7P1_176_MAL7_1417255	NA	NA	NOT FOUND	M	A	A	C	1	0	1
gambia	175460	PFL2415w	12	2065896	PFL2415w_MAL12_2065896	PFL2415w_MAL12_2065896	NA	NA	NOT FOUND	K	G	G	T	0.933023256	0.066976744	1
gambia	175460	PF11_0344	11	1294353	PF11_0344_MAL11_1294353	PF11_0344_MAL11_1294353	NA	C	A	M	X	A	C	0.088777778	0.911222222	0
gambia	175460	MAL7P1_176	7	1415467	MAL7P1_176_MAL7_1415467	MAL7P1_176_MAL7_1415467	NA	NA	NOT FOUND	R	G	A	G	0.000222222	0.999777778	1
gambia	175460	MAL7P1_176	7	1417547	MAL7P1_176_MAL7_1417547	MAL7P1_176_MAL7_1417547	NA	NA	NOT FOUND	W	A	A	T	1	0	1
gambia	175460	MAL7P1_176	7	1415845	MAL7P1_176_MAL7_1415845	MAL7P1_176_MAL7_1415845	NA	NA	NOT FOUND	W	A	A	T	1	0	1
gambia	175460	MAL7P1_176	7	1416452	MAL7P1_176_MAL7_1416452	MAL7P1_176_MAL7_1416452	NA	NA	NOT FOUND	R	G	A	G	0	1	1
gambia	175460	MAL7P1_176	7	1416201	MAL7P1_176_MAL7_1416201	MAL7P1_176_MAL7_1416201	NA	NA	NOT FOUND	S	G	C	G	0.039222222	0.960777778	1
gambia	175460	MAL7P1_176	7	1414352	MAL7P1_176_MAL7_1414352	MAL7P1_176_MAL7_1414352	NA	NA	NOT FOUND	R	A	A	G	1	0	1
gambia	175460	MAL7P1_176	7	1414595	MAL7P1_176_MAL7_1414595	MAL7P1_176_MAL7_1414595	NA	NA	NOT FOUND	K	X	G	T	NA	NA	0
gambia	175460	PF14_0052	14	191841	PF14_0052_MAL14_191841	PF14_0052_MAL14_191841	NA	T	A	W	T	A	T	0	1	1
gambia	175460	MAL7P1_176	7	1417304	MAL7P1_176_MAL7_1417304	MAL7P1_176_MAL7_1417304	NA	NA	NOT FOUND	K	G	G	T	0.960333333	0.039666667	1
gambia	175460	PFD0590c	4	535833	PFD0590c_MAL4_535833	PFD0590c_MAL4_535833	NA	A	T	W	A	A	T	1	0	1
gambia	175460	PFD1145C	4	1087941	PFD1145C_MAL4_1087941	PFD1145c_MAL4_1087941_A	NA	G	C	S	G	C	G	0	1	1
gambia	175460	MAL7P1_176	7	1414328	PfEBA175_L300L	PfEBA175_L300L_A	NA	NA	NOT FOUND	Y	T	C	T	0.024767442	0.975232558	1
gambia	175460	PF14_0152	14	622650	PF14_0152_MAL14_622650	PF14_0152_MAL14_622650	NA	C	A	M	C	A	C	0.041222222	0.958777778	1
gambia	175460	DHPS	8	551238	DHPSA581G	DHPSA581G_B	rs470126	G	C	S	G	C	G	0	1	1
gambia	175460	MAL7P1_172	7	1396237	MAL7P1_172_MAL7_1396237	MAL7P1_172_MAL7_1396237	NA	G	A	R	A	A	G	1	0	1
gambia	175460	MAL7P1_176	7	1417607	MAL7P1_176_MAL7_1417607	MAL7P1_176_MAL7_1417607	NA	NA	NOT FOUND	R	AG	A	G	0.929186047	0.070813953	1
gambia	175460	PFF0225w	6	202293	PFF0225w_MAL6_202293	PFF0225w_MAL6_202293	NA	G	A	R	G	A	G	0.100333333	0.899666667	1
gambia	175460	MAL7P1_176	7	1414207	MAL7P1_176_MAL7_1414207	MAL7P1_176_MAL7_1414207	NA	NA	NOT FOUND	R	G	A	G	0.024222222	0.975777778	1
gambia	175460	PF11_0342	11	1286935	PF11_0342_MAL11_1286935	PF11_0342_MAL11_1286935	NA	T	A	W	T	A	T	0	1	1
gambia	175460	PF07_0129	7	1425627	PF07_0129_MAL7_1425627	PF07_0129_MAL7_1425627	NA	T	G	K	T	G	T	0	1	1
gambia	175460	PF10_0205	10	850003	PF10_0205_MAL10_850003	PF10_0205_MAL10_850003	NA	G	A	R	G	A	G	0	1	1
gambia	175460	PF10_0347	10	1410437	PF10_0347_MAL10_1410437	PF10_0347_MAL10_1410437	NA	A	G	R	A	A	G	1	0	1
gambia	175460	PF11_0344	11	1293969	PF11_0344_MAL11_1293969	PF11_0344_MAL11_1293969	NA	G	A	R	AG	A	G	0.120444444	0.879555556	1
gambia	175460	PF11_0344	11	1294577	PF11_0344_MAL11_1294577	PF11_0344_MAL11_1294577	NA	G	T	K	G	G	T	0.942444444	0.057555556	1
gambia	175460	PF11_0344	11	1294751	PF11_0344_MAL11_1294751	PF11_0344_MAL11_1294751	NA	A	G	R	A	A	G	1	0	1
gambia	175460	MAL7P1_176	7	1417279	MAL7P1_176_MAL7_1417279	MAL7P1_176_MAL7_1417279	NA	NA	NOT FOUND	Y	T	C	T	0	1	1
gambia	175460	MAL7P1_176	7	1416450	MAL7P1_176_MAL7_1416450	MAL7P1_176_MAL7_1416450	NA	NA	NOT FOUND	M	AC	A	C	0.356333333	0.643666667	1
gambia	175460	MAL7P1_178	7	1434844	MAL7P1_178_MAL7_1434844	MAL7P1_178_MAL7_1434844	NA	C	T	Y	C	C	T	1	0	1
gambia	175460	MAL7P1_178	7	1435246	MAL7P1_178_MAL7_1435246	MAL7P1_178_MAL7_1435246	NA	G	A	R	G	A	G	0	1	1
gambia	175460	MAL7P1_176	7	1415949	MAL7P1_176_MAL7_1415949	MAL7P1_176_MAL7_1415949	NA	NA	NOT FOUND	R	G	A	G	0.007777778	0.992222222	1
gambia	175460	PF11_0342	11	1281908	PF11_0342_MAL11_1281908	PF11_0342_MAL11_1281908	NA	T	A	W	A	A	T	1	0	1
gambia	175460	PF07_0129	7	1424932	PF07_0129_MAL7_1424932	PF07_0129_MAL7_1424932	NA	A	T	W	A	A	T	1	0	1
gambia	175460	MAL7P1_178	7	1435476	MAL7P1_178_MAL7_1435476	MAL7P1_178_MAL7_1435476	NA	A	G	R	G	A	G	0.057777778	0.942222222	1
gambia	175460	MAL8P1_29	8	1090243	MAL8P1_29_MAL8_1090243	MAL8P1_29_MAL8_1090243	NA	G	A	R	G	A	G	0	1	1
gambia	175460	PF11_0342	11	1284175	PF11_0342_MAL11_1284175	PF11_0342_MAL11_1284175	NA	C	T	Y	C	C	T	1	0	1
gambia	175460	MAL7P1_176	7	1414254	MAL7P1_176_MAL7_1414254	MAL7P1_176_MAL7_1414254	NA	NA	NOT FOUND	W	T	A	T	0.002888889	0.997111111	1
gambia	175460	MAL7P1_176	7	1414436	MAL7P1_176_MAL7_1414436	MAL7P1_176_MAL7_1414436	NA	G	T	K	G	G	T	0.964888889	0.035111111	1
gambia	175460	MAL7P1_176	7	1414453	MAL7P1_176_MAL7_1414453	MAL7P1_176_MAL7_1414453	NA	NA	NOT FOUND	K	GT	G	T	0.807111111	0.192888889	1
gambia	175460	PF11_0345	11	1298057	PF11_0345_MAL11_1298057	PF11_0345_MAL11_1298057	NA	G	T	K	X	G	T	0.841	0.159	0
gambia	175460	PF11_0347	11	1302186	PF11_0347_MAL11_1302186	PF11_0347_MAL11_1302186	NA	G	C	S	G	C	G	0.028333333	0.971666667	1
gambia	175460	PF11_0347	11	1305885	PF11_0347_MAL11_1305885	PF11_0347_MAL11_1305885	NA	C	T	Y	C	C	T	1	0	1
gambia	175460	MAL7P1_68	7	715089	MAL7P1_68_MAL7_715089	MAL7P1_68_MAL7_715089	NA	C	T	Y	C	C	T	0.986222222	0.013777778	1
gambia	175460	MAL7P1_178	7	1435585	MAL7P1_178_MAL7_1435585	MAL7P1_178_MAL7_1435585	NA	A	G	R	A	A	G	1	0	1
gambia	175460	MAL7P1_206	7	380700	MAL7P1_206_MAL7_380700	MAL7P1_206_MAL7_380700	NA	A	G	R	A	A	G	1	0	1
gambia	175460	MAL7P1_177	7	1428081	MAL7P1_177_MAL7_1428081	MAL7P1_177_MAL7_1428081	NA	G	A	R	G	A	G	0.017777778	0.982222222	1
gambia	175460	PF14_0048	14	177466	PF14_0048_MAL14_177466	PF14_0048_MAL14_177466	NA	G	T	K	G	G	T	0.966666667	0.033333333	1
gambia	175460	PF14_0048	14	177549	PF14_0048_MAL14_177549	PF14_0048_MAL14_177549	NA	T	G	K	T	G	T	0.145333333	0.854666667	1
gambia	175460	MAL7P1_176	7	1413859	MAL7P1_176_MAL7_1413859	MAL7P1_176_MAL7_1413859	NA	NA	NOT FOUND	K	T	G	T	0.022777778	0.977222222	1
gambia	175460	PF11_0344	11	1295331	PF11_0344_MAL11_1295331	PF11_0344_MAL11_1295331	NA	A	C	M	A	A	C	1	0	1
gambia	175460	PF11_0348	11	1309072	PF11_0348_MAL11_1309072	PF11_0348_MAL11_1309072	NA	T	A	W	X	A	T	0	1	0
gambia	175460	PF11_0351	11	1321749	PF11_0351_MAL11_1321749	PF11_0351_MAL11_1321749	NA	T	C	Y	C	C	T	0.915111111	0.084888889	1
gambia	175460	MAL7P1_176	7	1414632	MAL7P1_176_MAL7_1414632	MAL7P1_176_MAL7_1414632	NA	NA	NOT FOUND	W	X	A	T	0.22	0.78	0
gambia	175460	MAL7P1_176	7	1414874	MAL7P1_176_MAL7_1414874	MAL7P1_176_MAL7_1414874	NA	T	G	K	G	G	T	0.937333333	0.062666667	1
gambia	175460	MAL7P1_176	7	1416041	MAL7P1_176_MAL7_1416041	MAL7P1_176_MAL7_1416041	NA	NA	NOT FOUND	R	G	A	G	0.017333333	0.982666667	1
gambia	175460	MAL7P1_176	7	1416084	MAL7P1_176_MAL7_1416084	MAL7P1_176_MAL7_1416084	NA	NA	NOT FOUND	W	T	A	T	0	1	1
gambia	175460	MAL8P1_23	8	1119579	MAL8P1_23_MAL8_1119579	MAL8P1_23_MAL8_1119579	NA	C	A	M	C	A	C	0.022444444	0.977555556	1
gambia	175460	PF07_0053	7	687886	PF07_0053_MAL7_687886	PF07_0053_MAL7_687886	NA	G	T	K	G	G	T	0.954555556	0.045444444	1
gambia	175460	PFE1015c	5	836682	PFE1015c_MAL5_836682	PFE1015c_MAL5_836682	NA	A	C	M	A	A	C	1	0	1
gambia	175460	PF08_0091	8	587383	PF08_0091_MAL8_587383	PF08_0091_MAL8_587383	NA	G	A	R	AG	A	G	0.142888889	0.857111111	1
gambia	175460	PF10_0212	10	900946	PF10_0212_MAL10_900946	PF10_0212_MAL10_900946	NA	NA	NOT FOUND	Y	T	C	T	0.051222222	0.948777778	1
gambia	175460	PF11_0344	11	1294072	PF11_0344_MAL11_1294072	PF11_0344_MAL11_1294072	NA	A	C	M	A	A	C	1	0	1
gambia	175460	MAL7P1_176	7	1414177	MAL7P1_176_MAL7_1414177	MAL7P1_176_MAL7_1414177	NA	NA	NOT FOUND	Y	T	C	T	0	1	1
gambia	175460	MAL7P1_176	7	1414296	MAL7P1_176_MAL7_1414296	MAL7P1_176_MAL7_1414296	NA	NA	NOT FOUND	R	A	A	G	1	0	1
gambia	175460	MAL7P1_176	7	1414637	MAL7P1_176_MAL7_1414637	MAL7P1_176_MAL7_1414637	NA	NA	NOT FOUND	R	X	A	G	0.639	0.361	0
gambia	175460	PF13_0267	13	2023590	PF13_0267_MAL13_2023590	PF13_0267_MAL13_2023590	NA	G	A	R	G	A	G	0	1	1
gambia	175460	PF13_0358	13	2722168	PF13_0358_MAL13_2722168	PF13_0358_MAL13_2722168	NA	C	T	Y	C	C	T	0.969444444	0.030555556	1
gambia	175460	MAL7P1_176	7	1418020	MAL7P1_176_MAL7_1418020	MAL7P1_176_MAL7_1418020	NA	NA	NOT FOUND	W	A	A	T	1	0	1
gambia	175460	MAL7P1_176	7	1416046	MAL7P1_176_MAL7_1416046	MAL7P1_176_MAL7_1416046	NA	NA	NOT FOUND	K	G	G	T	0.965888889	0.034111111	1
gambia	175460	PFC0790w	3	736781	PFC0790w_MAL3_736781	PFC0790w_MAL3_736781	NA	T	C	Y	T	C	T	0.052888889	0.947111111	1
gambia	175460	PFD0565c	4	523108	PFD0565c_MAL4_523108	PFD0565c_MAL4_523108	NA	G	A	R	G	A	G	0	1	1
gambia	175460	MAL7P1_176	7	1417189	MAL7P1_176_MAL7_1417189	MAL7P1_176_MAL7_1417189	NA	NA	NOT FOUND	Y	T	C	T	0.067333333	0.932666667	1
gambia	175460	PF11_0351	11	1320850	PF11_0351_MAL11_1320850	PF11_0351_MAL11_1320850	NA	A	G	R	X	A	G	0.953181818	0.046818182	0
gambia	175460	MAL13P1_148	13	1229635	MAL13P1_148_MAL13_1229635	MAL13P1_148_MAL13_1229635	NA	T	C	Y	T	C	T	0.025465116	0.974534884	1
gambia	175460	MAL7P1_173	7	1398568	MAL7P1_173_MAL7_1398568	MAL7P1_173_MAL7_1398568	NA	T	G	K	T	G	T	0	1	1
gambia	175460	MAL7P1_176	7	1416197	Pf_rs45318951	Pf_rs45318951	rs45318951	G	A	R	G	A	G	0	1	1
gambia	175460	PF07_0129	7	1424575	PF07_0129_MAL7_1424575	PF07_0129_MAL7_1424575	NA	G	A	R	AG	A	G	0.127111111	0.872888889	1
gambia	175460	PF11_0342	11	1287340	PF11_0342_MAL11_1287340	PF11_0342_MAL11_1287340	NA	C	T	Y	CT	C	T	0.747	0.253	1
gambia	175460	MAL7P1_176	7	1414954	MAL7P1_176_MAL7_1414954	MAL7P1_176_MAL7_1414954	NA	C	T	Y	C	C	T	0.937386364	0.062613636	1
gambia	175460	PF14_0154	14	631041	PF14_0154_MAL14_631041	PF14_0154_MAL14_631041	NA	G	A	R	G	A	G	0.056444444	0.943555556	1
gambia	175460	PF14_0045	14	166726	PF14_0045_MAL14_166726	PF14_0045_MAL14_166726	NA	G	A	R	G	A	G	0.005555556	0.994444444	1
gambia	175460	PF14_0046	14	170444	PF14_0046_MAL14_170444	PF14_0046_MAL14_170444	NA	C	G	S	C	C	G	1	0	1
gambia	175460	MAL7P1_176	7	1416177	MAL7P1_176_MAL7_1416177	MAL7P1_176_MAL7_1416177	NA	NA	NOT FOUND	M	AC	A	C	0.909222222	0.090777778	1
gambia	175460	MAL7P1_176	7	1416423	MAL7P1_176_MAL7_1416423	MAL7P1_176_MAL7_1416423	NA	NA	NOT FOUND	M	C	A	C	0.103333333	0.896666667	1
gambia	175460	MAL7P1_27	7	459003	PfcrtK76T	PfcrtK76T_D	NA	A	C	M	A	A	C	1	0	1
gambia	175460	PF14_0053	14	194155	PF14_0053_MAL14_194155	PF14_0053_MAL14_194155	NA	C	T	Y	C	C	T	0.890333333	0.109666667	1
gambia	175460	MAL7P1_176	7	1417230	MAL7P1_176_MAL7_1417230	MAL7P1_176_MAL7_1417230	NA	NA	NOT FOUND	Y	C	C	T	0.924888889	0.075111111	1
gambia	175460	MAL8P1_139	8	268412	MAL8P1_139_MAL8_268412	MAL8P1_139_MAL8_268412	NA	T	C	Y	T	C	T	0.014	0.986	1
gambia	175460	PFF1185w	6	1001891	PFF1185w_MAL6_1001891	PFF1185w_MAL6_1001891	NA	A	G	R	A	A	G	1	0	1
gambia	175460	PF11_0348	11	1309307	PF11_0348_MAL11_1309307	PF11_0348_MAL11_1309307	NA	G	A	R	G	A	G	0	1	1
gambia	175460	PF11_0349	11	1316158	PF11_0349_MAL11_1316158	PF11_0349_MAL11_1316158	NA	C	A	M	C	A	C	0.024666667	0.975333333	1
gambia	175460	PF11_0344	11	1294376	PF11_0344_MAL11_1294376	PF11_0344_MAL11_1294376	NA	T	G	K	T	G	T	0	1	1
gambia	175460	PF11_0344	11	1295037	PF11_0344_MAL11_1295037	PF11_0344_MAL11_1295037	NA	A	G	R	A	A	G	0.933666667	0.066333333	1
gambia	175460	PF14_0234	14	990676	PF14_0234_MAL14_990676	PF14_0234_MAL14_990676	NA	T	C	Y	T	C	T	0.058111111	0.941888889	1
gambia	175460	PFB0100c	2	103494	PFB0100c_MAL2_103494	PFB0100c_MAL2_103494	NA	T	C	Y	T	C	T	0.022888889	0.977111111	1
gambia	175460	PFC0430w	3	439999	PFC0430w_MAL3_439999	PFC0430w_MAL3_439999	NA	T	C	Y	T	C	T	0	1	1
gambia	175460	PF14_0047	14	173196	PF14_0047_MAL14_173196	PF14_0047_MAL14_173196	NA	C	T	Y	X	C	T	1	0	0
gambia	175460	PF14_0051	14	189655	PF14_0051_MAL14_189655	PF14_0051_MAL14_189655	NA	T	C	Y	T	C	T	0.021555556	0.978444444	1
gambia	175460	PF11_0344	11	1295620	PF11_0344_MAL11_1295620	PF11_0344_MAL11_1295620	NA	T	A	W	T	A	T	0	1	1
gambia	175460	PF14_0152	14	620670	PF14_0152_MAL14_620670	PF14_0152_MAL14_620670	NA	C	T	Y	C	C	T	0.959555556	0.040444444	1
gambia	175460	PFE1355c	5	1134201	PFE1355c_MAL5_1134201	PFE1355c_MAL5_1134201	NA	A	G	R	A	A	G	0.933	0.067	1
gambia	175460	PFD0860w	4	792286	PFD0860w_MAL4_792286	PFD0860w_MAL4_792286	NA	C	T	Y	C	C	T	0.975444444	0.024555556	1
gambia	175460	PF11_0349	11	1313978	PF11_0349_MAL11_1313978	PF11_0349_MAL11_1313978	NA	G	T	K	G	G	T	0.864777778	0.135222222	1
gambia	175460	PF14_0051	14	189104	PF14_0051_MAL14_189104	PF14_0051_MAL14_189104	NA	A	G	R	A	A	G	0.955777778	0.044222222	1
gambia	175460	PFL0305c	12	274118	PFL0305c_MAL12_274118	PFL0305c_MAL12_274118	NA	C	T	Y	C	C	T	1	0	1
gambia	175460	PFE0430w	5	358599	PFE0430w_MAL5_358599	PFE0430w_MAL5_358599	NA	C	A	M	C	A	C	0.143666667	0.856333333	1
gambia	175460	PF11_0353	11	1329504	PF11_0353_MAL11_1329504	PF11_0353_MAL11_1329504	NA	A	T	W	X	A	T	0.120555556	0.879444444	0
gambia	175460	PF14_0153	14	625051	PF14_0153_MAL14_625051	PF14_0153_MAL14_625051	NA	A	T	W	A	A	T	1	0	1
gambia	175460	PF14_0052	14	192377	PF14_0052_MAL14_192377	PF14_0052_MAL14_192377	NA	A	T	W	A	A	T	1	0	1
gambia	175460	PFI1120c	9	926808	PFI1120c_MAL9_926808	PFI1120c_MAL9_926808	NA	C	T	Y	C	C	T	1	0	1
gambia	175460	PFI0460w	9	431939	PFI0460w_MAL9_431939	PFI0460w_MAL9_431939	NA	T	C	Y	T	C	T	0.022954545	0.977045455	1
gambia	175460	PF14_0153	14	628077	PF14_0153_MAL14_628077	PF14_0153_MAL14_628077	NA	G	A	R	G	A	G	0	1	1
gambia	175460	PF07_0129	7	1424709	PF07_0129_MAL7_1424709	PF07_0129_MAL7_1424709	NA	T	C	Y	T	C	T	0.064	0.936	1
gambia	175460	PF14_0054	14	197336	PF14_0054_MAL14_197336	PF14_0054_MAL14_197336	NA	C	T	Y	C	C	T	0.984555556	0.015444444	1
gambia	175461	MAL7P1_176	7	1413932	MAL7P1_176_MAL7_1413932	MAL7P1_176_MAL7_1413932	NA	G	C	S	G	C	G	0	1	1
gambia	175461	PF14_0048	14	177549	PF14_0048_MAL14_177549	PF14_0048_MAL14_177549	NA	T	G	K	T	G	T	0.111333333	0.888666667	1
gambia	175461	MAL7P1_172	7	1396237	MAL7P1_172_MAL7_1396237	MAL7P1_172_MAL7_1396237	NA	G	A	R	G	A	G	0	1	1
gambia	175461	PF14_0052	14	191841	PF14_0052_MAL14_191841	PF14_0052_MAL14_191841	NA	T	A	W	T	A	T	0	1	1
gambia	175461	MAL7P1_176	7	1414296	MAL7P1_176_MAL7_1414296	MAL7P1_176_MAL7_1414296	NA	NA	NOT FOUND	R	A	A	G	1	0	1
gambia	175461	MAL7P1_176	7	1413814	MAL7P1_176_MAL7_1413814	MAL7P1_176_MAL7_1413814	NA	NA	NOT FOUND	Y	T	C	T	0	1	1
gambia	175461	MAL7P1_176	7	1415420	MAL7P1_176_MAL7_1415420	MAL7P1_176_MAL7_1415420	NA	C	A	M	A	A	C	1	0	1
gambia	175461	MAL7P1_176	7	1414595	MAL7P1_176_MAL7_1414595	MAL7P1_176_MAL7_1414595	NA	NA	NOT FOUND	K	X	G	T	NA	NA	0
gambia	175461	MAL7P1_172	7	1395055	MAL7P1_172_MAL7_1395055	MAL7P1_172_MAL7_1395055	NA	A	T	W	A	A	T	1	0	1
gambia	175461	MAL7P1_176	7	1415888	MAL7P1_176_MAL7_1415888	MAL7P1_176_MAL7_1415888	NA	NA	NOT FOUND	S	G	C	G	0.032555556	0.967444444	1
gambia	175461	MAL7P1_176	7	1414637	MAL7P1_176_MAL7_1414637	MAL7P1_176_MAL7_1414637	NA	NA	NOT FOUND	R	G	A	G	0.112111111	0.887888889	1
gambia	175461	PF14_0048	14	177466	PF14_0048_MAL14_177466	PF14_0048_MAL14_177466	NA	G	T	K	G	G	T	0.941888889	0.058111111	1
gambia	175461	MAL7P1_176	7	1414207	MAL7P1_176_MAL7_1414207	MAL7P1_176_MAL7_1414207	NA	NA	NOT FOUND	R	G	A	G	0.074	0.926	1
gambia	175461	PF11_0344	11	1295037	PF11_0344_MAL11_1295037	PF11_0344_MAL11_1295037	NA	A	G	R	A	A	G	0.952	0.048	1
gambia	175461	MAL7P1_176	7	1416201	MAL7P1_176_MAL7_1416201	MAL7P1_176_MAL7_1416201	NA	NA	NOT FOUND	S	G	C	G	0.037333333	0.962666667	1
gambia	175461	MAL7P1_176	7	1414954	MAL7P1_176_MAL7_1414954	MAL7P1_176_MAL7_1414954	NA	C	T	Y	C	C	T	0.980795455	0.019204545	1
gambia	175461	MAL7P1_176	7	1416041	MAL7P1_176_MAL7_1416041	MAL7P1_176_MAL7_1416041	NA	NA	NOT FOUND	R	G	A	G	0.034777778	0.965222222	1
gambia	175461	MAL7P1_176	7	1416124	MAL7P1_176_MAL7_1416124	MAL7P1_176_MAL7_1416124	NA	NA	NOT FOUND	M	C	A	C	0.058	0.942	1
gambia	175461	PF11_0344	11	1295331	PF11_0344_MAL11_1295331	PF11_0344_MAL11_1295331	NA	A	C	M	A	A	C	1	0	1
gambia	175461	MAL7P1_176	7	1414177	MAL7P1_176_MAL7_1414177	MAL7P1_176_MAL7_1414177	NA	NA	NOT FOUND	Y	T	C	T	0.012777778	0.987222222	1
gambia	175461	MAL7P1_176	7	1414254	MAL7P1_176_MAL7_1414254	MAL7P1_176_MAL7_1414254	NA	NA	NOT FOUND	W	T	A	T	0.026	0.974	1
gambia	175461	MAL7P1_176	7	1415763	MAL7P1_176_MAL7_1415763	MAL7P1_176_MAL7_1415763	NA	NA	NOT FOUND	S	X	C	G	0	1	0
gambia	175461	PF14_0051	14	189104	PF14_0051_MAL14_189104	PF14_0051_MAL14_189104	NA	A	G	R	A	A	G	0.952555556	0.047444444	1
gambia	175461	PF14_0045	14	166726	PF14_0045_MAL14_166726	PF14_0045_MAL14_166726	NA	G	A	R	G	A	G	0	1	1
gambia	175461	PF11_0344	11	1294353	PF11_0344_MAL11_1294353	PF11_0344_MAL11_1294353	NA	C	A	M	C	A	C	0.039222222	0.960777778	1
gambia	175461	PF11_0344	11	1294376	PF11_0344_MAL11_1294376	PF11_0344_MAL11_1294376	NA	T	G	K	T	G	T	0.054222222	0.945777778	1
gambia	175461	MAL7P1_176	7	1414453	MAL7P1_176_MAL7_1414453	MAL7P1_176_MAL7_1414453	NA	NA	NOT FOUND	K	G	G	T	0.957222222	0.042777778	1
gambia	175461	PF14_0153	14	628077	PF14_0153_MAL14_628077	PF14_0153_MAL14_628077	NA	G	A	R	G	A	G	0	1	1
gambia	175461	MAL7P1_176	7	1414864	MAL7P1_176_MAL7_1414864	MAL7P1_176_MAL7_1414864	NA	A	C	M	A	A	C	0.992444444	0.007555556	1
gambia	175461	MAL7P1_176	7	1414874	MAL7P1_176_MAL7_1414874	MAL7P1_176_MAL7_1414874	NA	T	G	K	T	G	T	0	1	1
gambia	175461	MAL7P1_176	7	1415442	MAL7P1_176_MAL7_1415442	MAL7P1_176_MAL7_1415442	NA	NA	NOT FOUND	R	A	A	G	0.964222222	0.035777778	1
gambia	175461	MAL7P1_176	7	1414632	MAL7P1_176_MAL7_1414632	MAL7P1_176_MAL7_1414632	NA	NA	NOT FOUND	W	T	A	T	0.007333333	0.992666667	1
gambia	175461	MAL7P1_178	7	1435246	MAL7P1_178_MAL7_1435246	MAL7P1_178_MAL7_1435246	NA	G	A	R	G	A	G	0	1	1
gambia	175461	MAL7P1_176	7	1416423	MAL7P1_176_MAL7_1416423	MAL7P1_176_MAL7_1416423	NA	NA	NOT FOUND	M	AC	A	C	0.120888889	0.879111111	1
[truncated: 808,331 more rows]
