# Supplementary material for: Micro-epidemiological structuring of Plasmodium falciparum parasite populations in regions with varying transmission intensities in Africa
Source: Wellcome Open Res. 2017 Sep 8;2:10. Originally published 2017 Feb 14. [Version 2] doi: 10.12688/wellcomeopenres.10784.2 (PMC5445974; doi:10.12688/wellcomeopenres.10784.2)
Supplement: Dataset 2: Sequenom assay design information. — Data includes the locus and IPLEX specific primers used in the sequenom reaction to amplify and type the SNPs of interest. Gene product, gene product name; Gene_symbol, gene name; Chromosome, chromosome location of gene; SNP position on chromosome, SNP site; reference allele, 3D7 reference allele; alternative allele, alternative allele; sequence, 3D7 reference sequence spanning the SNP site; first_pcrp, first PCR primer sequence; second_pcrp, second PCR primer sequence; extension_primer, IPLEX extension primer sequence; extension1_call, IPLEX primer with extended SNP; extension1_mass, Mass of the extended IPLEX primer; extension1_sequence, sequence of extended IPLEX primer; extension2_call= IPLEX primer with alternative extended allele; extension2_mass, Mass of the extended IPLEX primer with alternative allele; extension2_sequence, sequence of extended IPLEX primer with alternative allele. [file wellcomeopenres-2-13603-s0001.tgz]

Archive with 1 entries (1 files):
- Dataset2_Sequenomassaydesigninformation.txt
