# Supplementary material for: Micro-epidemiological structuring of Plasmodium falciparum parasite populations in regions with varying transmission intensities in Africa
Source: Wellcome Open Res. 2017 Sep 8;2:10. Originally published 2017 Feb 14. [Version 2] doi: 10.12688/wellcomeopenres.10784.2 (PMC5445974; doi:10.12688/wellcomeopenres.10784.2)
Supplement: Dataset 3: SNP, distance and time differences between P. falciparum parasite pairs in The Gambia population. — Differences were computed for all parasite pairwise comparisons. Sample_id and sample_id_x are unique sample identifiers; snps represent the number of snp differences between parasite pairs; km_distance represents geographical distance, in kilometres, between parasite pairs; time_diff represents the temporal distance, in days, between parasite pairs. [file wellcomeopenres-2-13603-s0002.tgz › Dataset3_SNPdistanceandtimedifferencesbetweenparasitepairsinTheGambia.txt]

sample_id	sample_id_x	snps	km_distance	time_diff
3	175446	175448	10	9.30153349364086	1
5	175446	175450	4	8.27888483466785	3
8	175446	175453	11	7.98501863790594	16
10	175446	175455	9	6.76876974077725	17
12	175446	175457	11	10.3360354755044	17
13	175446	175459	9	9.72902698233322	21
17	175446	175463	11	8.74109471942511	23
26	175446	175472	7	7.20557367705895	4
29	175446	175475	8	7.02860702327445	6
32	175446	175478	8	7.90096490951574	42
34	175446	175480	6	6.94082509182305	10
40	175446	175487	7	4.83839789186727	56
41	175446	175488	9	8.75657236994426	70
51	175446	175499	7	23.3911618363701	18
53	175446	175501	7	18.8230009860472	25
58	175446	175506	6	16.8987265321276	18
64	175446	175514	6	6.16567609883354	37
65	175446	175515	6	19.3165159584003	30
66	175446	175516	6	23.5591862700087	30
67	175446	175517	6	20.1634569049098	29
69	175446	175519	5	6.28870332477789	50
71	175446	175522	6	7.30975463938358	59
77	175446	175528	6	16.6010226230189	35
82	175446	175533	10	6.21357068898618	23
83	175446	175534	5	7.28596325084123	28
85	175446	175536	9	7.81725974906611	8
86	175446	175537	6	6.86019167705107	16
89	175446	175540	7	7.27824985853163	10
90	175446	175541	4	6.58969224791132	17
91	175446	175542	10	16.5139902205049	7
92	175446	175543	7	12.9200700295321	6
100	175446	175551	7	7.32411586733623	24
101	175446	175552	10	8.650927559222	25
102	175446	175553	8	6.94497314169883	28
106	175446	175557	5	8.72295842763263	350
108	175446	175560	8	6.49416869188897	380
109	175446	175561	6	6.30635793817093	358
112	175446	175564	7	6.91085257860123	395
113	175446	175565	12	7.35891235815875	401
119	175446	175573	6	6.88639463982816	380
121	175446	175575	9	19.8259526123625	381
125	175446	175579	9	6.91999754261483	387
128	175446	175583	7	9.28015077713792	400
129	175446	175584	8	8.46788424450787	401
130	175446	175585	7	10.2547751578642	407
132	175446	175587	8	17.6677988904839	337
133	175446	175588	5	7.28596325084123	28
134	175447	175446	6	8.5487883338003	1
136	175447	175448	10	17.5358810581815	0
138	175447	175450	6	0.289709469379622	2
139	175447	175451	6	0.291864192261836	2
140	175447	175452	8	3.76830003885336	9
141	175447	175453	11	2.48153824504842	15
143	175447	175455	9	4.13109051548529	16
144	175447	175456	9	10.9452427517446	16
145	175447	175457	7	6.01643720138292	16
146	175447	175459	11	2.94400963519581	20
147	175447	175460	9	1.49030935555833	20
150	175447	175463	11	3.79048650066771	22
154	175447	175467	11	1.31805487938064	28
158	175447	175471	6	13.373940557105	30
159	175447	175472	7	1.36052517764588	3
160	175447	175473	7	17.2176172579555	34
162	175447	175475	8	1.53677885133325	7
165	175447	175478	8	5.25707899460322	41
166	175447	175479	5	0.774858730233995	50
167	175447	175480	8	5.7352452483856	9
170	175447	175484	10	15.9926929981785	51
173	175447	175487	9	12.7882608717425	55
174	175447	175488	9	1.07796784979302	69
175	175447	175489	8	3.75111774047066	70
177	175447	175491	7	19.1106002806672	1
179	175447	175493	8	20.9362812375985	27
180	175447	175494	7	20.8131165972038	20
181	175447	175495	8	17.1652615939543	20
182	175447	175497	11	17.0354415813821	21
184	175447	175499	7	20.812360594256	19
186	175447	175501	5	17.8812271667394	26
190	175447	175505	9	19.5346108635106	13
191	175447	175506	8	17.5866485174533	19
192	175447	175509	8	18.5098993345089	21
194	175447	175511	8	2.35564315060559	44
197	175447	175514	4	6.19656855344736	36
198	175447	175515	8	21.9936928770852	29
199	175447	175516	6	24.9791369056581	29
200	175447	175517	4	21.4053735509152	28
202	175447	175519	3	3.14044904052085	49
203	175447	175520	9	3.12847237857302	56
204	175447	175522	4	3.11521790642966	58
205	175447	175523	7	2.74465754579556	63
207	175447	175525	3	29.70464597476	56
208	175447	175526	5	1.64372095306452	71
210	175447	175528	8	17.4373688991884	34
212	175447	175530	11	27.2515726741891	62
215	175447	175533	8	3.19837113013592	22
216	175447	175534	5	6.52173086925557	27
218	175447	175536	11	0.887762445228037	7
219	175447	175537	4	3.27539581885214	15
222	175447	175540	7	2.44591582153482	9
223	175447	175541	2	7.96923717601417	16
224	175447	175542	8	16.1577822116614	8
225	175447	175543	7	12.7568966499038	7
226	175447	175544	8	17.862202160564	6
227	175447	175545	5	21.2002997328239	6
228	175447	175546	8	1.79819732596945	20
229	175447	175547	7	12.9890967179375	6
233	175447	175551	5	1.66985180033224	23
234	175447	175552	10	1.64965667500044	24
235	175447	175553	8	5.7314126174521	27
236	175447	175554	7	2.54092260850017	27
238	175447	175556	8	3.38415927449365	346
239	175447	175557	5	2.76224307200332	349
241	175447	175560	8	6.27141297326855	379
242	175447	175561	4	3.50473623184496	357
244	175447	175563	6	2.7429536164016	370
245	175447	175564	7	1.6508136111637	394
246	175447	175565	10	2.29888687008556	400
248	175447	175567	11	2.52830949446496	412
251	175447	175572	10	2.66115776450143	379
252	175447	175573	8	2.52354991494815	379
254	175447	175575	7	21.0827090031923	380
255	175447	175576	7	0.750513345401627	381
256	175447	175577	9	2.94569717398674	385
257	175447	175578	8	7.49696151104999	386
258	175447	175579	7	15.1655676149674	386
260	175447	175582	6	2.08995018215139	398
261	175447	175583	9	1.32143254500267	399
262	175447	175584	8	3.26349045276919	400
263	175447	175585	7	11.2429676260252	406
265	175447	175587	8	23.8506564539313	336
266	175447	175588	5	6.52173086925557	27
271	175448	175450	10	17.2503940159422	2
274	175448	175453	7	17.2718479770644	15
278	175448	175457	11	17.2530192821083	16
279	175448	175459	9	19.0155491880213	20
283	175448	175463	7	16.5566985893313	22
292	175448	175472	7	16.1771753998806	3
298	175448	175478	8	15.0195573260261	41
300	175448	175480	10	13.8722577502663	9
306	175448	175487	7	4.76518719933496	55
307	175448	175488	9	17.5003174711879	69
317	175448	175499	7	26.1081833392816	19
319	175448	175501	9	20.7000503133489	26
324	175448	175506	10	17.5558828018952	19
330	175448	175514	8	12.9452034756896	36
331	175448	175515	10	17.0437774103832	29
332	175448	175516	8	22.0163111378174	29
333	175448	175517	10	19.4222391733707	28
335	175448	175519	9	14.7450556605306	49
343	175448	175528	10	17.1808737312777	34
349	175448	175534	9	13.6865527500417	27
351	175448	175536	7	16.7133445949442	7
352	175448	175537	8	15.0799693439726	15
355	175448	175540	11	15.7457498500676	9
356	175448	175541	8	11.9924426028763	16
357	175448	175542	10	18.3649272786543	8
358	175448	175543	9	15.7764569186626	7
366	175448	175551	7	16.0751720026974	23
368	175448	175553	10	13.8781380196264	27
372	175448	175557	11	18.0175141500662	349
374	175448	175560	10	13.1578902905686	379
375	175448	175561	8	15.6077894070964	357
378	175448	175564	9	15.9708619053571	394
379	175448	175565	10	15.8649799822659	400
385	175448	175573	14	15.4233131528586	379
387	175448	175575	9	19.137902951603	380
391	175448	175579	9	2.38843204876566	386
395	175448	175584	6	17.7692156087223	400
396	175448	175585	9	13.3103784797176	406
398	175448	175587	8	10.8145714718686	336
399	175448	175588	9	13.6865527500417	27
400	175449	175446	9	7.75027731118808	2
401	175449	175447	9	4.9466517710139	1
402	175449	175448	9	15.0415249187583	1
404	175449	175450	11	4.73795248826721	1
405	175449	175451	11	4.73497034554193	1
406	175449	175452	5	8.71436560957764	8
407	175449	175453	8	6.86646927244188	14
409	175449	175455	6	7.66081508475604	15
410	175449	175456	12	10.2469441972711	15
411	175449	175457	8	2.5879758855152	15
412	175449	175459	8	7.85382485682405	19
413	175449	175460	6	5.37931930672946	19
414	175449	175461	5	5.75689286456964	20
415	175449	175462	8	1.69700921204961	21
416	175449	175463	8	1.69723240567724	21
418	175449	175465	8	2.58117498649617	22
419	175449	175466	8	4.88202690786481	22
420	175449	175467	10	6.26468376502886	27
421	175449	175468	10	4.39988919269706	29
422	175449	175469	12	4.34618387144845	9
423	175449	175470	8	4.64471896075436	23
424	175449	175471	5	10.2546478003047	29
425	175449	175472	8	4.31942482428316	2
426	175449	175473	10	14.6041681637196	33
427	175449	175474	5	13.7814882649084	35
428	175449	175475	9	4.68653152808102	8
429	175449	175476	14	8.66444905684094	36
430	175449	175477	8	4.84342095786011	36
431	175449	175478	5	0.325294877641478	40
432	175449	175479	8	4.3852844557345	49
433	175449	175480	11	1.20470740293918	8
434	175449	175481	8	2.43431291910239	13
435	175449	175482	9	4.28997678225983	14
436	175449	175484	7	13.9687441189836	50
438	175449	175486	8	8.08150194885532	13
439	175449	175487	6	10.4017076291591	54
440	175449	175488	6	4.09624470185979	68
441	175449	175489	11	1.21871032949817	69
442	175449	175490	8	11.6855681358992	14
443	175449	175491	10	14.202260915589	2
445	175449	175493	7	16.9869487125976	28
446	175449	175494	8	16.874646582939	21
447	175449	175495	7	12.254942950489	21
448	175449	175497	8	12.1734584194473	22
449	175449	175498	8	19.7026040645251	26
450	175449	175499	8	16.8749399659513	20
451	175449	175500	7	12.7032777462485	23
452	175449	175501	8	13.3046248652965	27
453	175449	175502	7	15.1767141916821	16
454	175449	175503	9	9.23417349390087	12
455	175449	175504	7	12.903817025681	14
456	175449	175505	8	14.6237332672814	14
457	175449	175506	7	12.6991790523259	20
458	175449	175509	7	13.6560321614556	20
459	175449	175510	8	13.8392764304506	21
460	175449	175511	7	3.11598981554388	43
462	175449	175513	10	7.7639402363996	21
463	175449	175514	9	2.10457584682013	35
464	175449	175515	7	17.0553836756139	28
465	175449	175516	7	20.0769561229153	28
466	175449	175517	9	16.4985931251946	27
467	175449	175518	8	2.61157095383865	40
468	175449	175519	10	2.60793950687044	48
469	175449	175520	6	2.57973485552374	55
470	175449	175522	9	1.89547147529495	57
471	175449	175523	4	3.46625068624278	62
473	175449	175525	6	25.7013492399438	55
474	175449	175526	10	3.50151093912906	70
475	175449	175527	9	5.51433872459835	34
476	175449	175528	7	12.5336025674179	33
477	175449	175529	7	11.5058560775447	36
478	175449	175530	8	22.3191367664197	61
479	175449	175531	9	36.2454368151418	48
481	175449	175533	9	2.62627308237465	21
482	175449	175534	8	1.75441101533409	26
483	175449	175535	10	3.50185327942847	70
484	175449	175536	8	4.20968769963788	6
485	175449	175537	7	1.96316675313058	14
486	175449	175538	8	14.554861056393	70
487	175449	175539	11	3.56136137767229	15
488	175449	175540	12	2.60932164888125	8
489	175449	175541	7	3.53738239975972	15
490	175449	175542	7	11.4052048304152	9
491	175449	175543	10	7.88647601365616	8
492	175449	175544	9	13.4924700227765	5
493	175449	175545	10	16.3019119891152	5
494	175449	175546	11	3.79072844316227	19
495	175449	175547	10	8.04253038737792	5
496	175449	175548	5	3.69890115006705	20
498	175449	175550	8	3.56472004030627	20
499	175449	175551	8	3.50188019083916	22
500	175449	175552	5	3.51024655659318	23
501	175449	175553	7	1.19878154428405	26
502	175449	175554	10	2.73204368448614	26
503	175449	175555	8	5.58235418057893	344
504	175449	175556	9	5.50605899571751	345
505	175449	175557	10	7.43596773442395	348
506	175449	175559	11	0.968451078211266	341
507	175449	175560	7	1.9397204772417	378
508	175449	175561	9	6.72516184610764	356
509	175449	175562	8	3.27701439649415	384
510	175449	175563	7	3.31894055430576	369
511	175449	175564	12	4.65215832900237	393
512	175449	175565	9	2.73580809084612	399
513	175449	175566	9	1.03546583676047	369
514	175449	175567	14	3.66367670111107	411
515	175449	175569	7	4.04304014067514	311
516	175449	175570	8	16.0845027139079	373
517	175449	175572	13	2.28870546434481	378
518	175449	175573	11	2.76182968955498	378
519	175449	175574	7	1.64009200272296	379
520	175449	175575	12	16.1726583089947	379
521	175449	175576	12	4.33031516406724	380
522	175449	175577	6	7.0754689093199	384
523	175449	175578	11	6.36261484724525	385
524	175449	175579	8	12.8523444085215	385
525	175449	175581	9	5.63290860919145	386
526	175449	175582	11	2.96350485384849	397
527	175449	175583	10	4.35449172452519	398
528	175449	175584	7	7.76514363518734	399
529	175449	175585	8	6.3090453931893	405
530	175449	175586	10	10.1289701139657	406
531	175449	175587	7	19.6043720996674	335
532	175449	175588	8	1.75441101533409	26
540	175450	175453	11	2.49616060007241	13
544	175450	175457	11	5.91250994327284	14
545	175450	175459	11	3.12236471733903	18
549	175450	175463	11	3.65079716505167	20
558	175450	175472	9	1.07958807430633	1
564	175450	175478	10	5.05207076689276	39
566	175450	175480	8	5.49433806205096	7
572	175450	175487	9	12.5015442348968	53
573	175450	175488	11	1.04955568754293	67
583	175450	175499	9	20.742449758068	21
585	175450	175501	7	17.7462045257104	28
590	175450	175506	8	17.4028864416499	21
596	175450	175514	4	5.93559341032683	34
597	175450	175515	8	21.7719298067605	27
598	175450	175516	6	24.7924545698668	27
599	175450	175517	8	21.2169130423545	26
601	175450	175519	5	2.86177364678072	47
609	175450	175528	8	17.2491998907132	32
615	175450	175534	5	6.28642332324987	25
617	175450	175536	7	0.607125497164726	5
618	175450	175537	6	3.02275302301628	13
621	175450	175540	9	2.20105256303889	7
622	175450	175541	4	7.70968374859523	14
623	175450	175542	12	15.9984123732157	10
624	175450	175543	5	12.5751380838308	9
632	175450	175551	7	1.39704393094657	21
634	175450	175553	10	5.49063772114779	25
638	175450	175557	5	2.85258624642763	347
641	175450	175561	6	3.37569736059522	355
644	175450	175564	7	1.39993578074816	392
651	175450	175573	8	2.25571590787856	377
653	175450	175575	11	20.8931799925942	378
657	175450	175579	11	14.8810357189426	384
661	175450	175584	10	3.3187317062685	398
662	175450	175585	9	11.0214882719687	404
664	175450	175587	10	23.571039095709	334
665	175450	175588	5	6.28642332324987	25
666	175451	175446	4	8.27765410714365	3
668	175451	175448	10	17.2486336783599	2
670	175451	175450	0	0.02	0
673	175451	175453	11	2.49845199465087	13
675	175451	175455	11	4.05281218879468	14
677	175451	175457	11	5.90983680983445	14
678	175451	175459	11	3.12533155942218	18
679	175451	175460	11	1.72719334291354	18
682	175451	175463	11	3.64798036054625	20
691	175451	175472	9	1.0780933020999	1
692	175451	175473	7	16.928997950343	32
694	175451	175475	8	1.28928577896636	9
697	175451	175478	10	5.04909011832963	39
699	175451	175480	8	5.49139519875741	7
705	175451	175487	9	12.4997199505632	53
706	175451	175488	11	1.04757234869196	67
707	175451	175489	8	3.5297119431877	68
714	175451	175497	13	16.8544415909356	23
716	175451	175499	9	20.7399334212335	21
718	175451	175501	7	17.7433789632301	28
723	175451	175506	8	17.3999262277487	21
724	175451	175509	8	18.3310798526537	19
726	175451	175511	10	2.07224570393832	42
729	175451	175514	4	5.93275059593188	34
730	175451	175515	8	21.7689531149068	27
731	175451	175516	6	24.7894891753495	27
732	175451	175517	8	21.213945369062	26
734	175451	175519	5	2.85912374950139	47
736	175451	175522	4	2.88162797947709	56
740	175451	175526	9	1.37067873742308	69
742	175451	175528	8	17.2462329818971	32
747	175451	175533	10	2.91577369366073	20
748	175451	175534	5	6.28346610289162	25
750	175451	175536	7	0.604457597048086	5
751	175451	175537	6	3.01985073472003	13
754	175451	175540	9	2.19811234926117	7
755	175451	175541	4	7.70683293450464	14
756	175451	175542	12	15.995507332347	10
757	175451	175543	5	12.5721822504511	9
760	175451	175546	10	1.79027853103433	18
761	175451	175547	9	12.7757728325212	4
765	175451	175551	7	1.39428615472404	21
766	175451	175552	12	1.55735670514624	22
767	175451	175553	10	5.48769444594233	25
771	175451	175557	5	2.85528782360364	347
773	175451	175560	10	6.01457082527481	377
774	175451	175561	6	3.37670316669315	355
777	175451	175564	7	1.39925779008064	392
778	175451	175565	12	2.05309056224302	398
783	175451	175572	10	2.44628074032488	377
784	175451	175573	8	2.25291647855764	377
786	175451	175575	11	20.8902109128764	378
787	175451	175576	5	0.729266798056122	379
790	175451	175579	11	14.8793209940997	384
793	175451	175583	7	1.39539180492624	397
794	175451	175584	10	3.32124519734235	398
795	175451	175585	9	11.0185105485049	404
797	175451	175587	10	23.5684226176271	334
798	175451	175588	5	6.28346610289162	25
799	175452	175446	8	10.6993966688416	10
801	175452	175448	8	19.994379401024	9
803	175452	175450	10	3.98152352621004	7
804	175452	175451	10	3.98450279618769	7
806	175452	175453	7	2.72987222867148	6
808	175452	175455	3	4.18822138305921	7
810	175452	175457	7	9.58890892141436	7
811	175452	175459	5	1.01197370571807	11
812	175452	175460	5	3.86910109618468	11
815	175452	175463	7	7.49276679528953	13
824	175452	175472	5	4.65722258336934	6
825	175452	175473	7	19.7550935377355	25
827	175452	175475	6	4.47346328302254	16
830	175452	175478	4	9.02535829061729	32
832	175452	175480	10	9.46052096880297	0
838	175452	175487	3	15.3874392044934	46
839	175452	175488	5	4.71272608334256	60
840	175452	175489	12	7.51365118202193	61
847	175452	175497	7	20.7765215317766	30
849	175452	175499	5	24.1038621706029	28
851	175452	175501	5	21.5011890581435	35
856	175452	175506	4	21.3368677213763	28
857	175452	175509	4	22.2462816850597	12
859	175452	175511	6	5.91711193781979	35
862	175452	175514	8	9.83727471811046	27
863	175452	175515	4	25.7530544112663	20
864	175452	175516	6	28.7321015067053	20
865	175452	175517	10	25.16125871883	19
867	175452	175519	7	6.69121023086066	40
869	175452	175522	8	6.86486391870099	49
870	175452	175523	3	6.05207421182614	54
872	175452	175525	5	32.9694450513739	47
873	175452	175526	9	5.30488155896658	62
875	175452	175528	4	21.1936239735586	25
880	175452	175533	8	6.73300383580581	13
881	175452	175534	7	10.2596472615737	18
883	175452	175536	9	4.54390088596412	2
884	175452	175537	8	6.97511609503521	6
887	175452	175540	9	6.17227333413888	0
888	175452	175541	6	11.6092345065704	7
889	175452	175542	6	19.8578968154478	17
890	175452	175543	11	16.5061710952104	16
893	175452	175546	10	5.27237767401897	11
894	175452	175547	9	16.756881267921	3
898	175452	175551	5	5.31830861031202	14
899	175452	175552	2	5.32590799720317	15
900	175452	175553	6	9.45704996677423	18
904	175452	175557	9	1.97688840647128	340
906	175452	175560	6	9.94860832803748	370
907	175452	175561	6	4.40784290664754	348
910	175452	175564	9	4.5694227419466	385
911	175452	175565	8	6.03014557681476	391
916	175452	175572	12	6.42694028451523	370
917	175452	175573	12	6.17094607342347	370
919	175452	175575	11	24.8399685985599	371
920	175452	175576	11	4.4291598105906	372
923	175452	175579	7	17.6079145698311	377
925	175452	175582	10	5.82504111279342	389
926	175452	175583	11	4.65453418984479	390
927	175452	175584	6	2.30546650976018	391
928	175452	175585	5	15.0028737602029	397
930	175452	175587	6	27.2077939585016	327
931	175452	175588	7	10.2596472615737	18
943	175453	175457	6	8.36005666751453	1
944	175453	175459	8	1.74424718811433	5
948	175453	175463	0	6.05111343907317	7
957	175453	175472	12	2.54748330897024	12
971	175453	175487	6	12.6575696869537	40
997	175453	175516	9	26.9060854643154	14
998	175453	175517	11	23.3267127488035	13
1000	175453	175519	12	4.46883620129529	34
1008	175453	175528	7	19.370722532641	19
1014	175453	175534	8	8.18665068673699	12
1016	175453	175536	10	2.79576860027179	8
1017	175453	175537	7	4.94122271359152	0
1021	175453	175541	9	9.309769927615	1
1022	175453	175542	5	18.262516636542	23
1023	175453	175543	10	14.7489714480395	22
1040	175453	175561	9	1.76176615811066	342
1063	175453	175587	11	24.5950021857713	321
1064	175453	175588	8	8.18665068673699	12
1065	175454	175446	6	6.44398066660934	16
1066	175454	175447	6	2.80300093184314	15
1067	175454	175448	6	15.7151945531079	15
1068	175454	175449	3	6.02994205562843	14
1069	175454	175450	8	2.65024337914406	13
1070	175454	175451	8	2.65100456701469	13
1071	175454	175452	4	4.30062634874815	6
1072	175454	175453	5	1.57230258751439	0
1074	175454	175455	3	1.64676778066162	1
1075	175454	175456	9	8.62078072986383	1
1076	175454	175457	5	7.91056958334648	1
1077	175454	175459	5	3.30585133064104	5
1078	175454	175460	7	4.24993168416208	5
1079	175454	175461	4	2.18826470347416	6
1080	175454	175462	5	5.58070886999359	7
1081	175454	175463	5	5.58200049127688	7
1082	175454	175464	6	3.58556119199109	8
1083	175454	175465	5	3.5909733180203	8
1084	175454	175466	5	1.53003593047675	8
1085	175454	175467	7	2.92706422957142	13
1086	175454	175468	7	1.83027711901343	15
1087	175454	175469	9	8.07224393203639	23
1088	175454	175470	5	1.56420524407589	37
1089	175454	175471	2	12.0450074234992	15
1090	175454	175472	7	2.03366232845147	12
1091	175454	175473	7	15.4648086974873	19
1092	175454	175474	2	13.6218601129612	21
1093	175454	175475	6	1.59524390105116	22
1094	175454	175476	11	14.250314802871	22
1095	175454	175477	7	2.36239130740811	22
1096	175454	175478	6	6.35105871235722	26
1097	175454	175479	5	3.42391017982528	35
1098	175454	175480	8	6.31976959078042	6
1099	175454	175481	5	3.61839264977103	1
1100	175454	175482	6	1.91108869201055	0
1101	175454	175484	4	13.9951296867956	36
1103	175454	175486	5	13.3541886780296	1
1104	175454	175487	3	11.0878995467909	40
1105	175454	175488	3	3.61702453075671	54
1106	175454	175489	8	4.88263270545537	55
1107	175454	175490	9	16.9411715921439	0
1108	175454	175491	7	19.9978872185013	16
1109	175454	175492	4	11.6406416199033	43
1110	175454	175493	4	22.8764734584083	42
1111	175454	175494	5	22.7592731242086	35
1112	175454	175495	4	18.0598448708232	35
1113	175454	175497	5	18.0691287975405	36
1114	175454	175498	5	25.6938151827924	40
1115	175454	175499	5	22.7591248501165	34
1116	175454	175500	4	18.5553167129285	37
1117	175454	175501	7	19.3334459992027	41
1118	175454	175502	4	21.063945798175	30
1119	175454	175503	6	15.2578274864325	26
1120	175454	175504	6	18.737212841702	28
1121	175454	175505	7	20.4096618439589	28
1122	175454	175506	4	18.5511313088502	34
1123	175454	175509	4	19.553805658506	6
1124	175454	175510	5	19.7574331605575	7
1125	175454	175511	4	2.94473068672051	29
1126	175454	175512	6	24.9053170997356	7
1127	175454	175513	7	13.0000046058339	7
1128	175454	175514	6	6.3784038027753	21
1129	175454	175515	4	22.4333656709439	14
1130	175454	175516	4	25.8583325859865	14
1131	175454	175517	6	22.2845223823449	13
1132	175454	175518	5	3.42312912271115	26
1133	175454	175519	7	3.45184046208434	34
1134	175454	175520	3	3.47398161934321	41
1135	175454	175522	6	4.23510552680808	43
1136	175454	175523	1	2.59488621752171	48
1138	175454	175525	3	31.6293866870559	41
1139	175454	175526	9	2.85469107339788	56
1140	175454	175527	6	11.2791140524149	20
1141	175454	175528	4	18.352694109578	19
1142	175454	175529	4	17.4812709066999	22
1143	175454	175530	7	27.9828343203089	47
1144	175454	175531	6	42.0622714177312	34
1145	175454	175532	5	27.9204085263845	29
1146	175454	175533	6	3.45066598304187	7
1147	175454	175534	5	7.12386759789282	12
1148	175454	175535	9	2.85736158361394	56
1149	175454	175536	7	2.59562306091166	8
1150	175454	175537	4	4.06918057669744	0
1151	175454	175538	9	20.5813421582188	56
1152	175454	175539	8	2.63930601617248	1
1153	175454	175540	9	3.59162371244613	6
1154	175454	175541	4	8.04913159408285	1
1155	175454	175542	4	17.3954591369647	23
1156	175454	175543	7	13.8065155217217	22
1157	175454	175544	6	17.3200486833988	9
1158	175454	175545	7	22.1096105770039	9
1159	175454	175546	8	4.33499047038693	5
1160	175454	175547	7	13.6930345477983	9
1161	175454	175548	6	2.41375387779882	6
1162	175454	175549	9	2.4418407626799	7
1163	175454	175550	7	2.59541614707898	6
1164	175454	175551	5	2.82732318490555	8
1165	175454	175552	4	3.9466564917981	9
1166	175454	175553	4	6.31835465754916	12
1167	175454	175554	7	3.34463509756849	12
1168	175454	175555	5	4.31496212784154	330
1169	175454	175556	8	1.1253909216132	331
1170	175454	175557	7	2.33953626300655	334
1171	175454	175559	8	6.46599026910448	327
1172	175454	175560	4	6.58481330082592	364
1173	175454	175561	6	0.769707973829598	342
1174	175454	175562	5	3.07300684872245	370
1175	175454	175563	6	5.17306755296761	355
1176	175454	175564	9	1.55849613827495	379
1177	175454	175565	8	3.51963818967425	385
1178	175454	175566	8	5.14743840180677	355
1179	175454	175567	11	2.37358380208215	397
1180	175454	175569	4	2.23467132371985	297
1181	175454	175570	5	19.0789332138552	359
1182	175454	175572	10	4.07609688509192	364
1183	175454	175573	10	3.31383660990145	364
1184	175454	175574	8	6.31468415954637	365
1185	175454	175575	9	21.951466734482	365
1186	175454	175576	9	3.34032867896349	366
1187	175454	175577	5	1.35485565422424	370
1188	175454	175578	8	5.69448892515921	371
1189	175454	175579	5	13.3270342638881	371
1190	175454	175581	6	1.86813918688728	372
1191	175454	175582	8	4.08641300381491	383
1192	175454	175583	9	4.03712206215106	384
1193	175454	175584	4	2.2584775983132	385
1194	175454	175585	7	11.8350469206804	391
1195	175454	175586	7	10.7514232221163	392
1196	175454	175587	6	23.0764831147349	321
1197	175454	175588	5	7.12386759789282	12
1200	175455	175448	7	16.042653707214	16
1202	175455	175450	11	4.05132316786859	14
1205	175455	175453	6	1.9151259903488	1
1209	175455	175457	6	9.55034887394997	0
1210	175455	175459	4	3.36806908692566	4
1214	175455	175463	6	7.21863754814734	6
1223	175455	175472	6	3.63519623128813	13
1229	175455	175478	5	7.97999325050119	25
1231	175455	175480	9	7.88849078139291	7
1237	175455	175487	2	11.5830801878545	39
1238	175455	175488	2	5.08320623350082	53
1248	175455	175499	4	24.4050889185234	35
1250	175455	175501	6	20.9575905103084	42
1255	175455	175506	5	20.1020390934571	35
1261	175455	175514	7	7.86770382399712	20
1262	175455	175515	5	23.8436874424304	13
1263	175455	175516	5	27.3766490403881	13
1264	175455	175517	9	23.8091308254727	12
1266	175455	175519	8	5.06572142838583	33
1274	175455	175528	5	19.8942256827147	18
1280	175455	175534	6	8.6813472262935	11
1282	175455	175536	8	4.13231838955017	9
1283	175455	175537	7	5.7049155724771	1
1286	175455	175540	8	5.2373416698746	7
1287	175455	175541	7	9.47211701287819	0
1288	175455	175542	5	18.9955141300671	24
1289	175455	175543	10	15.3870953280649	23
1297	175455	175551	6	4.45573403961145	7
1299	175455	175553	5	7.88748895279384	11
1303	175455	175557	8	2.36903293954845	333
1305	175455	175560	5	8.09768563011336	363
1306	175455	175561	7	0.944823094790451	341
1309	175455	175564	8	3.17716155213451	378
1310	175455	175565	9	5.16283443741132	384
1316	175455	175573	11	4.95949903076985	363
1318	175455	175575	10	23.4744455395966	364
1322	175455	175579	6	13.6729310802562	370
1326	175455	175584	5	1.88963836751012	384
1327	175455	175585	6	13.3368816701016	390
1329	175455	175587	5	24.0027527399853	320
1330	175455	175588	6	8.6813472262935	11
1331	175456	175446	7	2.54329910779435	17
1333	175456	175448	9	7.67073973220719	16
1335	175456	175450	5	10.6856074448809	14
1336	175456	175451	5	10.6846186206536	14
1337	175456	175452	9	12.7320190319836	7
1338	175456	175453	10	10.0878991349143	1
1340	175456	175455	10	8.61004550261569	0
1342	175456	175457	14	12.8241298361175	0
1343	175456	175459	8	11.8086737202572	4
1344	175456	175460	10	12.4044338745017	4
1347	175456	175463	10	11.2815985563647	6
1356	175456	175472	8	9.62717193157442	13
1357	175456	175473	12	7.59217878454825	18
1359	175456	175475	7	9.41029034469152	23
1362	175456	175478	9	10.3805215636547	25
1364	175456	175480	7	9.37532009070807	7
1370	175456	175487	8	4.10768506703573	39
1371	175456	175488	12	11.2303950921454	53
1372	175456	175489	13	9.99680644354634	54
1379	175456	175497	12	18.1801036821439	37
1381	175456	175499	10	25.3956161968302	35
1383	175456	175501	8	20.6051663941937	42
1388	175456	175506	11	18.37627711268	35
1389	175456	175509	11	19.49362604969	5
1391	175456	175511	13	9.2455495558648	28
1394	175456	175514	7	8.54986684850326	20
1395	175456	175515	11	20.1549058672199	13
1396	175456	175516	7	24.6578693717713	13
1397	175456	175517	11	21.3937332615947	12
1399	175456	175519	6	8.82471254778672	33
1401	175456	175522	7	9.85247998666002	42
1402	175456	175523	10	8.56700273245711	47
1404	175456	175525	6	33.6927595127774	40
1405	175456	175526	12	9.85663552762241	55
1407	175456	175528	11	18.0531382675408	18
1412	175456	175533	9	8.75000562282406	6
1413	175456	175534	10	9.64266134544449	11
1415	175456	175536	8	10.258560569139	9
1416	175456	175537	7	9.40313214807777	1
1419	175456	175540	10	9.80741899598523	7
1420	175456	175541	7	8.6996072344159	0
1421	175456	175542	11	18.2439581632047	24
1422	175456	175543	8	14.7641693354667	23
1425	175456	175546	13	11.6884296877741	4
1426	175456	175547	10	13.6612804246336	10
1430	175456	175551	6	9.81104130427852	7
1431	175456	175552	9	11.1563479017038	8
1432	175456	175553	11	9.37983969999489	11
1435	175456	175556	9	7.66090264456919	330
1436	175456	175557	8	10.7814947770965	333
1438	175456	175560	11	8.8698388598616	363
1439	175456	175561	7	8.33982153849102	341
1442	175456	175564	8	9.29500005270763	378
1443	175456	175565	11	9.8838089371882	384
1448	175456	175572	11	10.1957650574723	363
1449	175456	175573	13	9.41146694299169	363
1451	175456	175575	8	21.0618408236886	364
1452	175456	175576	6	11.1124795749008	365
1455	175456	175579	10	5.43213952089288	370
1457	175456	175582	7	10.8834871165492	382
1458	175456	175583	10	11.7537779588219	383
1459	175456	175584	7	10.4390395246659	384
1460	175456	175585	8	12.0318829069198	390
1462	175456	175587	7	17.1776046621063	320
1463	175456	175588	10	9.64266134544449	11
1476	175457	175459	8	8.90571835398013	4
1480	175457	175463	6	2.33447730193418	6
1489	175457	175472	12	5.93922934131474	13
1529	175457	175516	9	19.3491387606608	13
1530	175457	175517	7	15.818195992285	12
1532	175457	175519	8	4.80488397977667	33
1540	175457	175528	7	11.8886890728949	18
1546	175457	175534	6	3.56757037143901	11
1548	175457	175536	12	5.56677266891976	9
1553	175457	175541	7	5.30981399670555	0
1554	175457	175542	5	10.3316127915604	24
1555	175457	175543	10	7.22360241756235	23
1572	175457	175561	7	8.66454722515967	341
1595	175457	175587	11	20.7550423993741	320
1596	175457	175588	6	3.56757037143901	11
1613	175459	175463	8	6.72807435533305	2
1622	175459	175472	10	3.69868950316439	17
1662	175459	175516	9	27.9147906322902	9
1679	175459	175534	8	9.35159822262521	7
1688	175459	175543	10	15.6962973442814	27
1729	175459	175588	8	9.35159822262521	7
1730	175460	175446	9	9.97989533038163	21
1732	175460	175448	9	18.8557140018948	20
1734	175460	175450	11	1.72649219388931	18
1737	175460	175453	12	3.60942072616958	5
1739	175460	175455	8	5.43555440934197	4
1741	175460	175457	12	5.7810968103005	4
1742	175460	175459	10	3.36151504006321	0
1746	175460	175463	12	3.88182687044976	2
1755	175460	175472	6	2.77827104449995	17
1758	175460	175475	9	3.01578488472374	27
1761	175460	175478	5	5.65242618037688	21
1763	175460	175480	11	6.36859992098047	11
1769	175460	175487	8	14.0944881267106	35
1770	175460	175488	10	1.42072781526073	49
1780	175460	175499	8	20.2484606074452	39
1782	175460	175501	6	17.6755121859938	46
1787	175460	175506	9	17.6817047036976	39
1793	175460	175514	9	6.98700035547863	16
1794	175460	175515	9	22.3434941919477	9
1795	175460	175516	7	25.0722262806907	9
1796	175460	175517	11	21.5188071860844	8
1798	175460	175519	8	4.1994378276729	29
1800	175460	175522	9	3.80386221626986	38
1806	175460	175528	9	17.5622508642797	14
1811	175460	175533	7	4.26920029456926	2
1812	175460	175534	10	7.09198511398532	7
1814	175460	175536	6	2.16754577615217	13
1815	175460	175537	9	4.10327811707392	5
1818	175460	175540	10	3.28984643594796	11
1819	175460	175541	7	8.7173022062066	4
1820	175460	175542	11	16.1044948975857	28
1821	175460	175543	12	12.8660783063104	27
1825	175460	175547	10	13.2913531909068	14
1829	175460	175551	6	2.78613217867935	3
1830	175460	175552	7	1.9030105525621	4
1831	175460	175553	11	6.36385177028258	7
1835	175460	175557	10	3.6178841505008	329
1837	175460	175560	11	6.99780693513813	359
1838	175460	175561	7	4.9118463901432	337
1841	175460	175564	10	3.1264135764504	374
1842	175460	175565	7	3.14700202610106	380
1848	175460	175573	13	3.52047713193308	359
1850	175460	175575	12	21.2042174841554	360
1854	175460	175579	10	16.499050046395	366
1857	175460	175583	10	1.03040665898413	379
1858	175460	175584	7	4.21114337362739	380
1859	175460	175585	6	11.6405627789966	386
1861	175460	175587	7	24.7646441629988	316
1862	175460	175588	10	7.09198511398532	7
1863	175461	175446	10	8.3969336610534	22
1864	175461	175447	10	0.991879587726021	21
1865	175461	175448	8	17.5489049312665	21
1867	175461	175450	12	1.07523506255313	19
1868	175461	175451	12	1.07800579442766	19
1869	175461	175452	2	3.03639122006475	12
1870	175461	175453	7	1.51117343591546	6
1872	175461	175455	3	3.27610967100481	5
1873	175461	175456	9	10.6947715982713	5
1874	175461	175457	7	6.98485414932698	5
1875	175461	175459	3	2.10847123108513	1
1876	175461	175460	7	2.16042848612243	1
1879	175461	175463	7	4.72519789974817	1
1883	175461	175467	9	0.826588417176026	7
1885	175461	175469	9	8.86842684325587	29
1887	175461	175471	4	13.5726879206044	9
1888	175461	175472	7	1.63095649054349	18
1889	175461	175473	9	17.2595132257968	13
1891	175461	175475	8	1.52171720035759	28
1894	175461	175478	4	6.07567951495228	20
1895	175461	175479	9	1.7664811047124	29
1896	175461	175480	10	6.43867443073939	12
1899	175461	175484	4	15.9217804185675	30
1902	175461	175487	3	12.8386808859436	34
1903	175461	175488	5	2.06824044859982	48
1904	175461	175489	12	4.5412006427296	49
1906	175461	175491	9	19.9563031025778	22
1908	175461	175493	6	21.9235019817187	48
1909	175461	175494	7	21.8005990873323	41
1910	175461	175495	6	18.0092441138914	41
1911	175461	175497	5	17.905705426795	42
1913	175461	175499	7	21.7998716439353	40
1915	175461	175501	7	18.8199748363037	47
1918	175461	175504	10	18.6533261809738	34
1919	175461	175505	7	20.3785227922839	34
1920	175461	175506	6	18.4448798568083	40
1921	175461	175509	6	19.3842659548828	0
1923	175461	175511	6	2.88085408578503	23
1926	175461	175514	10	6.80101052393958	15
1927	175461	175515	6	22.7477635789531	8
1928	175461	175516	8	25.8298067975975	8
1929	175461	175517	10	22.2524774604428	7
1931	175461	175519	9	3.65748750827976	28
1932	175461	175520	5	3.65551463536548	35
1933	175461	175522	10	3.87504442832374	37
1934	175461	175523	3	3.06057830164826	42
1936	175461	175525	7	30.6923466790872	35
1937	175461	175526	11	2.2846402728601	50
1938	175461	175527	6	11.2662786249494	14
1939	175461	175528	6	18.2858933782556	13
1941	175461	175530	7	28.0747707228357	41
1944	175461	175533	8	3.70116343708113	1
1945	175461	175534	7	7.24352474744984	6
1947	175461	175536	9	1.5472175730627	14
1948	175461	175537	8	3.95116368965657	6
1951	175461	175540	11	3.16842479491012	12
1952	175461	175541	8	8.57347462029021	5
1953	175461	175542	6	17.0621673218184	29
1954	175461	175543	11	13.6206686417987	28
1955	175461	175544	8	18.3430742584204	15
1956	175461	175545	11	22.0529871941139	15
1957	175461	175546	12	2.78917789918215	1
1958	175461	175547	9	13.7827197502062	15
1962	175461	175551	7	2.29434576003262	2
1963	175461	175552	0	2.62289331047834	3
1964	175461	175553	6	6.43539052338897	6
1965	175461	175554	9	3.16250521227344	6
1967	175461	175556	8	3.03387103471136	325
1968	175461	175557	11	1.7802587506385	328
1970	175461	175560	6	6.91348129917727	358
1971	175461	175561	8	2.78323738869015	336
1973	175461	175563	6	3.7347317202372	349
1974	175461	175564	11	1.63327209215141	373
1975	175461	175565	6	3.03181672456708	379
1977	175461	175567	13	2.80745850145078	391
1980	175461	175572	12	3.477064310158	358
1981	175461	175573	14	3.13887103884194	358
1983	175461	175575	9	21.9274044976377	359
1984	175461	175576	11	1.73990273993458	360
1985	175461	175577	7	2.0116268604477	364
1986	175461	175578	10	7.46563942312646	365
1987	175461	175579	7	15.1651261763401	365
1989	175461	175582	10	3.02149346097906	377
1990	175461	175583	13	2.28577600784511	378
1991	175461	175584	6	2.27163593976969	379
1992	175461	175585	7	12.0039097883451	385
1994	175461	175587	4	24.2697938017371	315
1995	175461	175588	7	7.24352474744984	6
1996	175462	175446	11	8.73993732792406	23
1997	175462	175447	11	3.78951215735226	22
1998	175462	175448	7	16.5559259565801	22
2000	175462	175450	11	3.64976159102535	20
2001	175462	175451	11	3.64694455472601	20
2002	175462	175452	7	7.49192329732754	13
2003	175462	175453	0	6.04996343859249	7
2005	175462	175455	6	7.21735751441304	6
2006	175462	175456	10	11.2804495318005	6
2007	175462	175457	6	2.33573178500788	6
2008	175462	175459	8	6.72713651263996	2
2009	175462	175460	12	3.8812800717174	2
2010	175462	175461	7	4.72415356091389	1
2012	175462	175463	0	0.02	0
2016	175462	175467	8	5.06533933026932	6
2018	175462	175469	12	6.01464799347155	30
2019	175462	175470	10	4.03646247156894	44
2020	175462	175471	5	11.8484915374003	8
2021	175462	175472	12	3.60384098261512	19
2022	175462	175473	10	16.1380865716304	12
2024	175462	175475	5	4.03452531051426	29
2026	175462	175477	8	3.83357069913552	15
2027	175462	175478	9	1.8928124346969	19
2028	175462	175479	10	3.09706470608851	28
2029	175462	175480	11	2.87799448623997	13
2030	175462	175481	10	2.18042178527099	8
2032	175462	175484	5	15.3817559035029	29
2034	175462	175486	8	9.6062514980539	8
2035	175462	175487	6	11.8578329138341	33
2036	175462	175488	6	2.77972514378879	47
2037	175462	175489	13	1.28601926035565	48
2038	175462	175490	12	13.172561617166	7
2039	175462	175491	10	15.3976242340071	23
2041	175462	175493	7	17.3305698500177	49
2042	175462	175494	8	17.2112668051379	42
2043	175462	175495	7	13.4587594851254	42
2044	175462	175497	6	13.287879347454	43
2045	175462	175498	10	20.6213174496232	47
2046	175462	175499	8	17.2109186157342	41
2048	175462	175501	12	14.0966168559715	48
2051	175462	175504	9	14.0765070507562	35
2052	175462	175505	10	15.8239693896044	35
2053	175462	175506	7	13.8558987961658	41
2054	175462	175509	7	14.7554299673408	1
2056	175462	175511	7	2.73412116543833	22
2059	175462	175514	9	3.72258416531925	14
2060	175462	175515	7	18.4626659182946	7
2061	175462	175516	9	21.2520349959743	7
2062	175462	175517	11	17.6870429777477	6
2063	175462	175518	10	2.56271908436166	19
2064	175462	175519	12	2.67011701197944	27
2065	175462	175520	4	2.62979534671843	34
2066	175462	175522	9	1.55964024450584	36
2067	175462	175523	4	3.34754562342947	41
2069	175462	175525	8	26.0951981192577	34
2070	175462	175526	12	2.74222106649946	49
2071	175462	175527	9	6.86892005314151	13
2072	175462	175528	7	13.722528998599	12
2073	175462	175529	7	12.5071597036111	15
2074	175462	175530	8	23.567036356823	40
2077	175462	175533	9	2.72976815290332	0
2078	175462	175534	8	3.44074619744073	5
2079	175462	175535	12	2.74020868858257	49
2080	175462	175536	10	3.25471388300519	15
2081	175462	175537	7	1.96253858162525	7
2084	175462	175540	14	2.02353898043799	13
2085	175462	175541	9	5.23405079217088	6
2086	175462	175542	5	12.3751712679683	30
2087	175462	175543	10	9.02762330930747	29
2088	175462	175544	7	15.1789121290283	16
2089	175462	175545	12	17.4735076286444	16
2090	175462	175546	13	2.28895990343417	2
2091	175462	175547	12	9.41011403795793	16
2092	175462	175548	7	3.18012731223545	1
2095	175462	175551	10	2.76427350646072	1
2096	175462	175552	7	2.16716125757728	2
2097	175462	175553	5	2.87222385309122	5
2098	175462	175554	10	2.35459736395087	5
2100	175462	175556	11	5.37311154271809	324
2101	175462	175557	10	6.49383329650144	327
2103	175462	175560	7	3.6043052236678	357
2104	175462	175561	9	6.33859200996923	335
2105	175462	175562	8	2.51511321879979	363
2106	175462	175563	11	1.65293176163888	348
2107	175462	175564	12	4.04299606647182	372
2108	175462	175565	13	2.07130112177639	378
2110	175462	175567	12	3.44091113555626	390
2112	175462	175570	10	17.7800677287188	352
2113	175462	175572	13	1.51791467623677	357
2114	175462	175573	15	2.38292724117899	357
2116	175462	175575	10	17.3686364132059	358
2117	175462	175576	12	3.0739152259955	359
2118	175462	175577	6	6.373543290976	363
2119	175462	175578	11	7.38857274800135	364
2120	175462	175579	6	14.3171509934607	364
2122	175462	175582	11	1.70364076432863	376
2123	175462	175583	14	2.90064553981351	377
2124	175462	175584	7	6.92094636337186	378
2125	175462	175585	12	7.77639083097941	384
2126	175462	175586	12	11.57004335431	385
2127	175462	175587	11	21.2956067981796	314
2128	175462	175588	8	3.44074619744073	5
2154	175463	175472	12	3.6050844098334	19
2194	175463	175516	9	21.251262141818	7
2220	175463	175543	10	9.02686759364259	29
2261	175463	175588	8	3.44086221093101	5
2262	175464	175446	8	7.21874966220347	24
2263	175464	175447	8	2.49183301459929	23
2264	175464	175448	6	15.6816263911826	23
2265	175464	175449	7	2.58661795097395	22
2266	175464	175450	10	2.24396060969979	21
2267	175464	175451	10	2.24103184562079	21
2268	175464	175452	4	6.21101421714628	14
2269	175464	175453	9	4.28435260531493	8
2271	175464	175455	5	5.23196689818534	7
2272	175464	175456	9	9.74869861033	7
2273	175464	175457	9	4.34387634842953	7
2274	175464	175459	7	5.31006689372229	3
2275	175464	175460	7	3.35026314168576	3
2276	175464	175461	6	3.20209672134173	2
2277	175464	175462	9	2.04548898966407	1
2278	175464	175463	9	2.04682826398975	1
2280	175464	175465	1	0.02	0
2281	175464	175466	5	2.30777275730673	0
2282	175464	175467	7	3.78788906732208	5
2283	175464	175468	9	1.83967053377958	7
2284	175464	175469	9	5.9363373294567	31
2285	175464	175470	7	2.0972715775575	45
2286	175464	175471	4	11.2537005206812	7
2287	175464	175472	5	1.73743348341413	20
2288	175464	175473	7	15.3153698790235	11
2289	175464	175474	6	14.0380017947859	13
2290	175464	175475	4	2.12411113759841	30
2291	175464	175476	15	11.1902640990038	14
2292	175464	175477	9	2.30068460749317	14
2293	175464	175478	6	2.91076491834179	18
2294	175464	175479	9	2.12709905063135	27
2295	175464	175480	10	3.25173335581366	14
2296	175464	175481	7	0.401174771097225	9
2297	175464	175482	6	1.73451818336836	8
2298	175464	175484	6	14.3095610761225	28
2300	175464	175486	3	10.5031505951223	9
2301	175464	175487	5	10.918953456034	32
2302	175464	175488	7	1.92954689030891	46
2303	175464	175489	12	1.37129441347059	47
2304	175464	175490	9	14.1254121865933	8
2305	175464	175491	7	16.7819744103253	24
2306	175464	175492	8	8.5656064654854	51
2307	175464	175493	6	19.2909408806295	50
2308	175464	175494	3	19.1738084202628	43
2309	175464	175495	6	14.8346628084911	43
2310	175464	175497	9	14.760055333992	44
2311	175464	175498	7	22.2715775443057	48
2312	175464	175499	3	19.1736685988262	42
2313	175464	175500	6	15.2880456692216	45
2314	175464	175501	7	15.8338068484049	49
2315	175464	175502	6	17.7633178582131	38
2316	175464	175503	8	11.7823781430624	34
2317	175464	175504	10	15.4870747915497	36
2318	175464	175505	7	17.2024425732303	36
2319	175464	175506	6	15.2839392710572	42
2320	175464	175509	6	16.2426446849322	2
2321	175464	175510	9	16.4253203626974	1
2322	175464	175511	6	0.689653288135128	21
2323	175464	175512	8	21.8573247926873	1
2324	175464	175513	5	10.1693749902504	1
2325	175464	175514	8	3.71622672714874	13
2326	175464	175515	6	19.5479955164561	6
2327	175464	175516	6	22.657259505294	6
2328	175464	175517	10	19.0781983491902	5
2329	175464	175518	7	0.7754759485854	18
2330	175464	175519	7	0.95096508102159	26
2331	175464	175520	7	0.916761850312114	33
2332	175464	175522	8	0.69235198249309	35
2333	175464	175523	5	1.34537942776675	40
2335	175464	175525	5	28.0443712357264	33
2336	175464	175526	9	0.921130964451725	48
2337	175464	175527	10	8.07368991798486	12
2338	175464	175528	6	15.1151975582839	11
2339	175464	175529	6	14.0843415684216	14
2340	175464	175530	9	24.8829948089088	39
2341	175464	175531	6	38.4849566731977	26
2342	175464	175532	7	24.3389747405219	21
2343	175464	175533	8	1.02770173680409	1
2344	175464	175534	7	4.04863623541935	4
2345	175464	175535	9	0.921967379071947	48
2346	175464	175536	9	1.66717153427509	16
2347	175464	175537	8	0.78653027571525	8
2348	175464	175538	9	17.0468822937221	48
2349	175464	175539	8	0.987436665661402	7
2350	175464	175540	9	0.0641354482953907	14
2351	175464	175541	6	5.48415225209889	7
2352	175464	175542	8	13.9786143804482	31
2353	175464	175543	11	10.4730939611557	30
2354	175464	175544	8	15.4200142045537	17
2355	175464	175545	9	18.883892598924	17
2356	175464	175546	10	2.0677101043276	3
2357	175464	175547	9	10.5833366075547	17
2358	175464	175548	8	1.17360368626851	2
2359	175464	175549	11	1.20211324758942	1
2360	175464	175550	11	1.00675634653395	2
2361	175464	175551	5	0.917766888705901	0
2362	175464	175552	6	1.55693752126218	1
2363	175464	175553	8	3.24812113874403	4
2364	175464	175554	7	0.341923178901281	4
2365	175464	175555	7	3.54445723380023	322
2366	175464	175556	10	3.32864572122766	323
2367	175464	175557	9	4.85072181022816	326
2368	175464	175559	10	2.88806177153085	319
2369	175464	175560	8	3.78061476248762	356
2370	175464	175561	6	4.32908499743397	334
2371	175464	175562	7	0.708428567179262	362
2372	175464	175563	8	2.33457086411959	347
2373	175464	175564	9	2.1044720470236	371
2374	175464	175565	10	0.20439876112707	377
2375	175464	175566	8	1.96756158364485	347
2376	175464	175567	13	1.40373645644591	389
2377	175464	175569	6	1.46411482908337	289
2378	175464	175570	9	17.7075545173223	351
2379	175464	175572	12	0.539609093734732	356
2380	175464	175573	10	0.363732155588377	356
2381	175464	175574	8	3.44268499388272	357
2382	175464	175575	11	18.7512310562766	357
2383	175464	175576	11	2.03808262206415	358
2384	175464	175577	5	4.51897581978441	362
2385	175464	175578	10	5.95584825816991	363
2386	175464	175579	7	13.357907829066	363
2387	175464	175581	8	3.05507361827788	364
2388	175464	175582	10	1.15389114323798	375
2389	175464	175583	9	2.37975636028282	376
2390	175464	175584	6	5.18197812260466	377
2391	175464	175585	7	8.80212578246448	383
2392	175464	175586	11	10.6067296373872	384
2393	175464	175587	8	21.4452144458652	313
2394	175464	175588	7	4.04863623541935	4
2395	175465	175446	7	7.22006729745673	24
2396	175465	175447	7	2.49622152129312	23
2397	175465	175448	5	15.6809292838221	23
2399	175465	175450	9	2.24855669408532	21
2400	175465	175451	9	2.24562714539868	21
2401	175465	175452	3	6.21587392076731	14
2402	175465	175453	8	4.28986517406544	8
2404	175465	175455	4	5.2373889206416	7
2405	175465	175456	8	9.75018262097845	7
2406	175465	175457	8	4.33869276648992	7
2407	175465	175459	6	5.31512748208925	3
2408	175465	175460	6	3.35285499891877	3
2409	175465	175461	5	3.20718295662977	2
2410	175465	175462	8	2.04063688501634	1
2411	175465	175463	8	2.04197635848535	1
2414	175465	175466	4	2.31332152596582	0
2415	175465	175467	6	3.79252956834181	5
2416	175465	175468	8	1.84522938295133	7
2417	175465	175469	8	5.93300324066406	31
2418	175465	175470	6	2.10282273633481	45
2419	175465	175471	3	11.2520575156714	7
2420	175465	175472	4	1.74295922732136	20
2421	175465	175473	6	15.3145082174907	11
2422	175465	175474	5	14.0380776031595	13
2423	175465	175475	3	2.1296707589849	30
2425	175465	175477	8	2.30563350362872	14
2426	175465	175478	5	2.90531091339803	18
2427	175465	175479	8	2.13029349424864	27
2428	175465	175480	9	3.24700398358061	14
2429	175465	175481	6	0.399796100670016	9
2430	175465	175482	5	1.74007333947102	8
2431	175465	175484	5	14.3094654108423	28
2433	175465	175486	2	10.4983205683567	9
2434	175465	175487	4	10.9183220632062	32
2435	175465	175488	6	1.93215247396836	46
2436	175465	175489	11	1.36580325728946	47
2437	175465	175490	8	14.1205647806019	8
2438	175465	175491	6	16.7766195770255	24
2440	175465	175493	5	19.2855346137387	50
2441	175465	175494	2	19.1684069134694	43
2442	175465	175495	5	14.8293067320598	43
2443	175465	175497	8	14.7546163480962	44
2444	175465	175498	6	22.2660430516403	48
2445	175465	175499	2	19.1682675436492	42
2446	175465	175500	5	15.2826447597005	45
2447	175465	175501	6	15.8282476057935	49
2448	175465	175502	5	17.7578781850773	38
2449	175465	175503	7	11.7768261636962	34
2450	175465	175504	9	15.4816901711695	36
2451	175465	175505	8	17.1970951073425	36
2452	175465	175506	5	15.2785384549364	42
2453	175465	175509	5	16.2371993948093	2
2454	175465	175510	8	16.4198563152647	1
2455	175465	175511	5	0.694333627714054	21
2457	175465	175513	4	10.1645829328442	1
2458	175465	175514	7	3.71229943855192	13
2459	175465	175515	5	19.5430069389505	6
2460	175465	175516	5	22.6519025105948	6
2461	175465	175517	9	19.072845401054	5
2462	175465	175518	6	0.775979670205336	18
2463	175465	175519	6	0.951220184458221	26
2464	175465	175520	6	0.916885563196219	33
2465	175465	175522	7	0.686859101151313	35
2466	175465	175523	4	1.34911104096372	40
2468	175465	175525	4	28.0389367006592	33
2469	175465	175526	8	0.92637313122509	48
2470	175465	175527	9	8.06842139137881	12
2471	175465	175528	5	15.1098273712582	11
2472	175465	175529	5	14.0788313018354	14
2473	175465	175530	8	24.877736475196	39
2474	175465	175531	5	38.4796486286256	26
2476	175465	175533	7	1.02796426667856	1
2477	175465	175534	6	4.04377366289566	4
2478	175465	175535	8	0.927199828602956	48
2479	175465	175536	8	1.67205196155245	16
2480	175465	175537	7	0.782515157181884	8
2481	175465	175538	8	17.0413283350728	48
2482	175465	175539	7	0.99299554676917	7
2483	175465	175540	8	0.0651728427356993	14
2484	175465	175541	5	5.48008750523043	7
2485	175465	175542	7	13.9730906738966	31
2486	175465	175543	10	10.4676507588195	30
2487	175465	175544	7	15.4164602080651	17
2488	175465	175545	8	18.8785208015935	17
2489	175465	175546	9	2.06837651471218	3
2490	175465	175547	8	10.5781514333899	17
2491	175465	175548	7	1.17906822693093	2
2493	175465	175550	10	1.01229976732881	2
2494	175465	175551	4	0.923094145594412	0
2495	175465	175552	5	1.5580763012439	1
2496	175465	175553	7	3.24338751378616	4
2497	175465	175554	6	0.345025611946646	4
2498	175465	175555	6	3.54713522110943	322
2499	175465	175556	9	3.33338804927566	323
2500	175465	175557	8	4.85611515097113	326
2501	175465	175559	9	2.88255159160132	319
2502	175465	175560	7	3.77636009833396	356
2503	175465	175561	5	4.33442596476734	334
2504	175465	175562	6	0.713414557637623	362
2505	175465	175563	7	2.33294284806875	347
2506	175465	175564	8	2.11002352184589	371
2507	175465	175565	9	0.207527579981321	377
2508	175465	175566	7	1.9628984334875	347
2509	175465	175567	12	1.40816401050453	389
2510	175465	175569	5	1.46965817489778	289
2511	175465	175570	8	17.7047370010988	351
2512	175465	175572	11	0.535337136645024	356
2513	175465	175573	11	0.367110087731123	356
2514	175465	175574	7	3.43835746801574	357
2515	175465	175575	10	18.7458853367191	357
2516	175465	175576	10	2.04142106730722	358
2517	175465	175577	6	4.5245349367883	362
2518	175465	175578	9	5.95668409691946	363
2519	175465	175579	6	13.3574218139983	363
2520	175465	175581	7	3.06035672422529	364
2521	175465	175582	9	1.15347521408526	375
2522	175465	175583	10	2.38172867929606	376
2523	175465	175584	5	5.18748205748911	377
2524	175465	175585	6	8.79707798660943	383
2525	175465	175586	10	10.6061633719875	384
2526	175465	175587	7	21.4419385193198	313
2527	175465	175588	6	4.04377366289566	4
2528	175466	175446	9	7.1827383457683	24
2529	175466	175447	9	1.42729949640444	23
2530	175466	175448	7	16.2726831667501	23
2532	175466	175450	11	1.20625840751061	21
2533	175466	175451	11	1.20618341309264	21
2534	175466	175452	5	4.24561075977435	14
2535	175466	175453	8	1.98800707067367	8
2537	175466	175455	4	3.08697468844181	7
2538	175466	175456	8	9.54462825909921	7
2539	175466	175457	6	6.51155711917167	7
2540	175466	175459	4	3.25953654782194	3
2541	175466	175460	8	2.9170983102348	3
2542	175466	175461	3	1.30892736575459	2
2543	175466	175462	8	4.1771327334681	1
2544	175466	175463	8	4.17836563907085	1
2548	175466	175467	8	2.12391119224318	5
2549	175466	175468	10	0.495797051808152	7
2550	175466	175469	8	7.63833329722685	31
2551	175466	175470	6	0.333845256250934	45
2552	175466	175471	5	12.2640301527665	7
2553	175466	175472	8	0.578397658650683	20
2554	175466	175473	8	15.9749938676924	11
2555	175466	175474	5	14.3378549270543	13
2556	175466	175475	7	0.228447482645559	30
2558	175466	175477	8	0.940624233310175	14
2559	175466	175478	5	5.20724791343136	18
2560	175466	175479	10	1.93029285826402	27
2561	175466	175480	9	5.39800178468178	14
2562	175466	175481	6	2.46354031288272	9
2563	175466	175482	7	0.608965823977797	8
2564	175466	175484	5	14.6753622016456	28
2566	175466	175486	4	12.6166428708887	9
2567	175466	175487	4	11.5501318280652	32
2568	175466	175488	6	2.0978379603054	46
2569	175466	175489	11	3.6752510658439	47
2570	175466	175490	10	16.2353204370567	8
2571	175466	175491	6	19.045276945488	24
2573	175466	175493	7	21.5076943090277	50
2574	175466	175494	6	21.3883951246649	43
2575	175466	175495	7	17.0990037658198	43
2576	175466	175497	4	17.0465581060487	44
2577	175466	175498	8	24.5782440370788	48
2578	175466	175499	6	21.3880446132541	42
2579	175466	175500	7	17.5645001478571	45
2580	175466	175501	8	18.1389762354455	49
2582	175466	175503	9	14.0900516813717	34
2583	175466	175504	9	17.7590653543175	36
2584	175466	175505	8	19.4635168537644	36
2585	175466	175506	7	17.5603698244518	42
2586	175466	175509	7	18.530483499079	2
2587	175466	175510	10	18.7177793019554	1
2588	175466	175511	7	1.79958920705933	21
2590	175466	175513	8	12.2723693428407	1
2591	175466	175514	9	5.65633251416445	13
2592	175466	175515	7	21.696588091388	6
2593	175466	175516	7	24.9197598248918	6
2594	175466	175517	9	21.340305236355	5
2595	175466	175518	8	2.41644658945593	18
2596	175466	175519	8	2.51319866409706	26
2597	175466	175520	6	2.51985535150813	33
2598	175466	175522	9	2.99787620451559	35
2599	175466	175523	4	1.80870448483212	40
2601	175466	175525	6	30.2718647759831	33
2602	175466	175526	10	1.44429759989685	48
2603	175466	175527	7	10.3198727504263	12
2604	175466	175528	7	17.3833457396919	11
2605	175466	175529	7	16.387153672525	14
2606	175466	175530	6	27.1152119505928	39
2607	175466	175531	7	40.6494069119715	26
2609	175466	175533	7	2.54314140936147	1
2610	175466	175534	6	6.21275202345772	4
2611	175466	175535	10	1.44567627695938	48
2612	175466	175536	8	1.06571866885739	16
2613	175466	175537	7	2.9536122715588	8
2615	175466	175539	9	1.32217404431738	7
2616	175466	175540	10	2.29539592750772	14
2617	175466	175541	7	7.41332751945385	7
2618	175466	175542	7	16.2837982884572	31
2619	175466	175543	10	12.7617181732929	30
2620	175466	175544	7	17.086258523038	17
2621	175466	175545	10	21.1514240780117	17
2622	175466	175546	11	2.80704548578589	3
2623	175466	175547	8	12.8025424333806	17
2624	175466	175548	7	1.20514238876811	2
2626	175466	175550	8	1.31816688366063	2
2627	175466	175551	6	1.42903750484655	0
2628	175466	175552	3	2.41930545177151	1
2629	175466	175553	7	5.39541547753826	4
2630	175466	175554	6	2.15751650908648	4
2631	175466	175555	8	3.02276983699252	322
2632	175466	175556	9	1.95746737786781	323
2633	175466	175557	10	2.61522856263091	326
2634	175466	175559	9	5.17123583230345	319
2635	175466	175560	5	5.80119831765495	356
2636	175466	175561	7	2.29288715725215	334
2637	175466	175562	8	1.67712188568847	362
2638	175466	175563	7	3.64592520326306	347
2639	175466	175564	10	0.327900893366034	371
2640	175466	175565	7	2.19027743390296	377
2641	175466	175566	7	4.13665409948542	347
2642	175466	175567	12	1.54815763997273	389
2644	175466	175570	8	19.095470764755	351
2645	175466	175572	11	2.72634322185977	356
2646	175466	175573	13	2.12883608855342	356
2647	175466	175574	7	5.49095826512576	357
2648	175466	175575	8	21.0113430637871	357
2649	175466	175576	10	1.83831298095896	358
2650	175466	175577	8	2.2168675860341	362
2651	175466	175578	9	6.19560363366193	363
2652	175466	175579	6	13.8921683268476	363
2653	175466	175581	7	1.00616809872576	364
2654	175466	175582	9	2.59530211311459	375
2655	175466	175583	12	2.54337470910068	376
2656	175466	175584	5	2.88720388191452	377
2657	175466	175585	8	10.9856389379865	383
2658	175466	175586	10	11.2188857430421	384
2659	175466	175587	5	22.9878573494062	313
2660	175466	175588	6	6.21275202345772	4
2661	175467	175446	9	9.2163250875779	29
2663	175467	175448	7	18.3754925484686	28
2665	175467	175450	7	1.54451858231287	26
2666	175467	175451	7	1.547465872137	26
2667	175467	175452	9	2.45115978415655	19
2668	175467	175453	8	1.87760487628297	13
2670	175467	175455	8	3.78132155579851	12
2671	175467	175456	10	11.4968151759922	12
2672	175467	175457	10	7.22982920878332	12
2673	175467	175459	8	1.6759032303963	8
2674	175467	175460	12	1.82590114535896	8
2677	175467	175463	8	5.06624057973306	6
2685	175467	175471	7	14.3845238874008	2
2686	175467	175472	10	2.37689558082228	25
2687	175467	175473	8	18.0857889021902	6
2689	175467	175475	5	2.3283768911328	35
2692	175467	175478	9	6.57478595227794	13
2693	175467	175479	10	1.9709645895495	22
2694	175467	175480	13	7.03880587721011	19
2697	175467	175484	7	16.7456415389594	23
2700	175467	175487	8	13.6644240743217	27
2701	175467	175488	8	2.29072349273553	41
2702	175467	175489	11	5.06803557892653	42
2704	175467	175491	8	20.4206636546469	29
2707	175467	175494	6	21.9270326072222	48
2708	175467	175495	7	18.4760493241777	48
2709	175467	175497	10	18.3372881568933	49
2711	175467	175499	6	21.9260616208644	47
2713	175467	175501	12	19.1290902726087	54
2717	175467	175505	12	20.8451103488333	41
2718	175467	175506	7	18.8930394065913	47
2719	175467	175509	7	19.8095990908538	7
2721	175467	175511	7	3.56620576499839	16
2724	175467	175514	9	7.46579220786711	8
2725	175467	175515	7	23.3105160580852	1
2726	175467	175516	7	26.2871301254518	1
2727	175467	175517	11	22.7147795381525	0
2729	175467	175519	12	4.35437335875326	21
2730	175467	175520	6	4.34784610628084	28
2731	175467	175522	9	4.42683863284289	30
2732	175467	175523	6	3.82472916806011	35
2734	175467	175525	8	30.8129789126102	28
2735	175467	175526	12	2.90231927442039	43
2737	175467	175528	7	18.746866783401	6
2739	175467	175530	8	28.5660699088141	34
2742	175467	175533	9	4.40468363675457	6
2743	175467	175534	6	7.83059674629238	1
2745	175467	175536	6	2.13103696600152	21
2746	175467	175537	9	4.56414825298865	13
2749	175467	175540	14	3.74547613377218	19
2750	175467	175541	9	9.24087982085377	12
2751	175467	175542	9	17.4404328741434	36
2752	175467	175543	10	14.062505393084	35
2753	175467	175544	9	19.0774380705848	22
2754	175467	175545	10	22.508023559717	22
2755	175467	175546	9	2.91592026811329	8
2756	175467	175547	12	14.3070757856595	22
2760	175467	175551	8	2.92116590969141	5
2761	175467	175552	9	2.89974752876993	4
2762	175467	175553	7	7.03511450275549	1
2763	175467	175554	10	3.80273612290711	1
2765	175467	175556	13	3.83948255846955	318
2766	175467	175557	10	1.79240704381298	321
2768	175467	175560	9	7.55595269275185	351
2769	175467	175561	11	3.4382608053798	329
2771	175467	175563	11	3.84969305794114	342
2772	175467	175564	12	2.44313467327806	366
2773	175467	175565	13	3.60055599645366	372
2775	175467	175567	14	3.57881835156812	384
2778	175467	175572	13	3.97889668092378	351
2779	175467	175573	13	3.78233755958807	351
2781	175467	175575	14	22.392827541138	352
2782	175467	175576	10	1.99175886463386	353
2783	175467	175577	8	2.43909005533932	357
2784	175467	175578	9	8.29220384973303	358
2785	175467	175579	8	15.9916709018712	358
2787	175467	175582	13	3.38228579763907	370
2788	175467	175583	10	2.32315191282055	371
2789	175467	175584	9	2.39056423707135	372
2790	175467	175585	12	12.5597147198705	378
2792	175467	175587	11	25.0293848092425	308
2793	175467	175588	6	7.83059674629238	1
2794	175468	175446	7	6.98416749013078	31
2795	175468	175447	7	1.56708123137218	30
2796	175468	175448	13	15.9869787068931	30
2798	175468	175450	7	1.29474708786753	28
2799	175468	175451	7	1.29353572141438	28
2800	175468	175452	7	4.70921165121313	21
2801	175468	175453	8	2.47921926501458	15
2803	175468	175455	8	3.45195375976575	14
2804	175468	175456	10	9.39571588741672	14
2805	175468	175457	8	6.10336860011311	14
2806	175468	175459	10	3.73323727189263	10
2807	175468	175460	12	3.00888488545328	10
2808	175468	175461	9	1.7152956315813	9
2809	175468	175462	8	3.76823935373819	8
2810	175468	175463	8	3.76950762775366	8
2814	175468	175467	10	2.49657604779197	2
2816	175468	175469	12	7.171836198947	38
2817	175468	175470	8	0.268488600630225	52
2818	175468	175471	5	11.900099497961	0
2819	175468	175472	10	0.249471968090344	27
2820	175468	175473	6	15.6765930263245	4
2822	175468	175475	7	0.286644194945069	37
2824	175468	175477	10	1.10010100976682	7
2825	175468	175478	9	4.72518277454206	11
2826	175468	175479	4	1.87799271041768	20
2827	175468	175480	9	4.90223582599823	21
2828	175468	175481	8	1.97408649117877	16
2830	175468	175484	5	14.4285474569726	21
2832	175468	175486	10	12.1223525883905	16
2833	175468	175487	8	11.2477525005335	25
2834	175468	175488	8	1.97326301246605	39
2835	175468	175489	9	3.19914467191176	40
2836	175468	175490	8	15.7415432385772	15
2837	175468	175491	8	18.5527829952945	31
2839	175468	175493	3	21.0905851609188	57
2840	175468	175494	8	20.972134121938	50
2841	175468	175495	3	16.6067321161958	50
2842	175468	175497	10	16.5582970005155	51
2843	175468	175498	6	24.1006281750878	55
2844	175468	175499	8	20.9718671322054	49
2846	175468	175501	8	17.6728094746115	56
2848	175468	175503	9	13.6182424302863	41
2849	175468	175504	9	17.2678309886227	43
2850	175468	175505	8	18.970745746268	43
2851	175468	175506	3	17.0698948833896	49
2852	175468	175509	3	18.0424930755837	9
2854	175468	175511	7	1.30542542077744	14
2857	175468	175514	7	5.1667528165877	6
2858	175468	175515	3	21.201565641473	1
2859	175468	175516	9	24.426983818092	1
2860	175468	175517	9	20.847583777037	2
2861	175468	175518	6	1.92089731902874	11
2862	175468	175519	8	2.01987604763428	19
2863	175468	175520	4	2.02572807656335	26
2864	175468	175522	7	2.52465598008991	28
2865	175468	175523	6	1.34778211690395	33
2867	175468	175525	6	29.8510445680768	26
2868	175468	175526	8	1.02847742431168	41
2869	175468	175527	7	9.82637921948534	5
2870	175468	175528	3	16.8915623627635	4
2871	175468	175529	3	15.905715722306	7
2872	175468	175530	12	26.6201199146317	32
2875	175468	175533	13	2.05158821490859	8
2876	175468	175534	4	5.71701690594384	3
2877	175468	175535	8	1.03085613747295	41
2878	175468	175536	12	0.911852931411767	23
2879	175468	175537	5	2.46255264895747	15
2882	175468	175540	10	1.83255378086425	21
2883	175468	175541	5	6.92713995323192	14
2884	175468	175542	7	15.8044665305695	38
2885	175468	175543	10	12.2744093505416	37
2886	175468	175544	7	16.6343120060006	24
2887	175468	175545	6	20.6593890023182	24
2888	175468	175546	11	2.62383772950779	10
2889	175468	175547	8	12.307299848328	24
2890	175468	175548	9	0.710702748263656	9
2893	175468	175551	10	1.00426361127273	7
2894	175468	175552	9	2.17690220750937	6
2895	175468	175553	5	4.89965557978473	3
2896	175468	175554	8	1.66998798613912	3
2897	175468	175555	8	3.14099563575248	315
2898	175468	175556	9	1.97854953001296	316
2899	175468	175557	4	3.11059592365144	319
2901	175468	175560	9	5.30806725663442	349
2902	175468	175561	7	2.59855668775514	327
2903	175468	175562	4	1.2531334702764	355
2904	175468	175563	9	3.39062116854373	340
2905	175468	175564	6	0.274883192971281	364
2906	175468	175565	13	1.73794682749228	370
2908	175468	175567	16	1.09255525555333	382
2910	175468	175570	8	18.6821534748248	344
2911	175468	175572	13	2.28610704152836	349
2912	175468	175573	9	1.64081021980573	349
2914	175468	175575	10	20.5184086936217	350
2915	175468	175576	10	1.77281977901556	351
2916	175468	175577	8	2.68072621700349	355
2917	175468	175578	7	5.93379060937081	356
2918	175468	175579	8	13.6126688034597	356
2920	175468	175582	9	2.26151216394253	368
2921	175468	175583	10	2.46735265085532	369
2922	175468	175584	9	3.37785842296594	370
2923	175468	175585	10	10.489847495613	376
2924	175468	175586	8	10.9188762279836	377
2925	175468	175587	11	22.5545581200624	306
2926	175468	175588	4	5.71701690594384	3
2927	175469	175446	13	5.73598718703358	7
2928	175469	175447	9	8.36641393121998	8
2929	175469	175448	11	10.9251597370961	8
2931	175469	175450	13	8.09248550213039	10
2932	175469	175451	13	8.08977403707427	10
2933	175469	175452	9	11.8807766614926	17
2934	175469	175453	12	9.44159416463834	23
2936	175469	175455	8	9.3790723655704	24
2937	175469	175456	14	7.71710291756328	24
2938	175469	175457	8	6.33744180493047	24
2939	175469	175459	8	10.8976774628425	28
2940	175469	175460	12	9.2594625038517	28
2943	175469	175463	12	6.01507438169097	30
2947	175469	175467	10	9.58807181003215	36
2951	175469	175471	9	6.00572625051107	38
2952	175469	175472	12	7.23752913191057	11
2953	175469	175473	8	10.4482613692853	42
2955	175469	175475	11	7.40996491409877	1
2958	175469	175478	9	4.24410480203968	49
2959	175469	175479	12	8.062610579151	58
2960	175469	175480	11	3.14303468655949	17
2963	175469	175484	9	10.1161127199501	59
2966	175469	175487	8	6.52491160278183	63
2967	175469	175488	10	7.84795488331808	77
2968	175469	175489	13	5.0436209323119	78
2970	175469	175491	8	12.6044450217602	7
2972	175469	175493	11	17.7899605242047	19
2973	175469	175494	10	17.7000222541277	12
2974	175469	175495	11	10.7577226457974	12
2975	175469	175497	12	11.0088375935462	13
2977	175469	175499	10	17.7019155605281	11
2979	175469	175501	10	13.091965698584	18
2983	175469	175505	10	12.9844804672837	5
2984	175469	175506	11	11.341443679981	11
2985	175469	175509	11	12.4344349795621	29
2987	175469	175511	9	6.02481386929537	52
2990	175469	175514	11	2.31719419245905	44
2991	175469	175515	11	14.5071906736402	37
2992	175469	175516	11	18.3168948939444	37
2993	175469	175517	9	14.8128938864803	36
2995	175469	175519	8	5.23559214200456	57
2996	175469	175520	10	5.24405645798066	64
2997	175469	175522	11	5.46207807793737	66
2998	175469	175523	8	5.82977920423034	71
3000	175469	175525	10	26.1271132853969	64
3001	175469	175526	10	6.72278508893255	79
3003	175469	175528	11	11.0703059824215	42
3005	175469	175530	10	20.2487663067682	70
3008	175469	175533	9	5.18368641695016	30
3009	175469	175534	8	2.78753817214687	35
3011	175469	175536	12	7.48571277035688	15
3012	175469	175537	9	5.16224294503758	23
3015	175469	175540	12	5.99275431716066	17
3016	175469	175541	9	1.10434087367408	24
3017	175469	175542	9	10.8001045449597	0
3018	175469	175543	12	7.18582137805297	1
3019	175469	175544	7	9.49581198158142	14
3020	175469	175545	12	14.6847830396555	14
3021	175469	175546	11	7.79503429418373	28
3022	175469	175547	10	6.37752991633243	14
3026	175469	175551	8	6.69674210765129	31
3027	175469	175552	9	7.37541391540633	32
3028	175469	175553	11	3.14891599674856	35
3029	175469	175554	10	5.8305635966304	35
3031	175469	175556	11	7.07303469038339	354
3032	175469	175557	12	10.1724855548532	357
3034	175469	175560	9	2.41108970305601	387
3035	175469	175561	9	8.49587717483638	365
3037	175469	175563	9	7.54964148766108	378
3038	175469	175564	12	7.31811588870911	402
3039	175469	175565	11	6.14041566108934	408
3041	175469	175567	12	6.09018119222946	420
3044	175469	175572	11	5.98636791868026	387
3045	175469	175573	13	5.84615664749389	387
3047	175469	175575	10	14.4737753673024	388
3048	175469	175576	14	7.97441977277	389
3049	175469	175577	12	9.40374034900542	393
3050	175469	175578	9	4.59790561006713	394
3051	175469	175579	8	8.8852726996065	394
3053	175469	175582	9	6.8457336733435	406
3054	175469	175583	14	8.24875265080567	407
3055	175469	175584	9	10.2756881271449	408
3056	175469	175585	12	4.55579432822434	414
3058	175469	175587	11	15.5096009362667	344
3059	175469	175588	8	2.78753817214687	35
3060	175470	175446	3	6.9086519002457	21
3061	175470	175447	7	1.65201585813971	22
3062	175470	175448	7	15.9672680238032	22
3064	175470	175450	7	1.40042857152376	24
3065	175470	175451	7	1.39973500702183	24
3066	175470	175452	7	4.5759743400335	31
3067	175470	175453	10	2.25650240470673	37
3069	175470	175455	6	3.18347994155843	38
3070	175470	175456	8	9.29360586927074	38
3071	175470	175457	10	6.37143815827782	38
3072	175470	175459	8	3.58664242614281	42
3073	175470	175460	8	3.12692055378687	42
3074	175470	175461	7	1.63852929102985	43
3076	175470	175463	10	4.03773213311919	44
3080	175470	175467	8	2.44792555251797	50
3082	175470	175469	10	7.31132548442148	14
3084	175470	175471	7	11.9370301928263	52
3085	175470	175472	6	0.479109316821391	25
3086	175470	175473	8	15.6654382728247	56
3088	175470	175475	9	0.122174099704303	15
3091	175470	175478	5	4.96990051714924	63
3092	175470	175479	6	2.05326580064613	72
3093	175470	175480	5	5.11514112565869	31
3096	175470	175484	5	14.3836645649299	73
3099	175470	175487	6	11.2389261634277	77
3100	175470	175488	8	2.17684361856859	91
3101	175470	175489	5	3.44994334095641	92
3102	175470	175490	8	15.9344495186635	37
3103	175470	175491	10	18.7799035821047	21
3105	175470	175493	7	21.3575878830524	5
3106	175470	175494	8	21.2392259314921	2
3107	175470	175495	7	16.8344919865932	2
3108	175470	175497	10	16.7936174610733	1
3109	175470	175498	6	24.3472078998258	3
3110	175470	175499	8	21.2389674408271	3
3112	175470	175501	6	17.926922517414	4
3115	175470	175504	7	17.497883694858	9
3116	175470	175505	8	19.1971319339573	9
3117	175470	175506	7	17.3014607457006	3
3118	175470	175509	7	18.2781502197426	43
3120	175470	175511	9	1.536056661819	66
3123	175470	175514	7	5.34789017440258	58
3124	175470	175515	7	21.4006140606796	51
3125	175470	175516	7	24.6531896285075	51
3126	175470	175517	5	21.0740339639262	50
3127	175470	175518	6	2.13030357368687	63
3128	175470	175519	6	2.21621472952834	71
3129	175470	175520	6	2.22549263812297	78
3130	175470	175522	7	2.77819138995966	80
3131	175470	175523	6	1.48378868253556	85
3133	175470	175525	4	30.1175595370725	78
3134	175470	175526	8	1.29694815481764	93
3135	175470	175527	9	10.0513810748483	57
3136	175470	175528	7	17.1204475900787	56
3137	175470	175529	7	16.1492135223742	59
3138	175470	175530	10	26.8376033584091	84
3141	175470	175533	7	2.24169546237042	44
3142	175470	175534	4	5.9303060565859	49
3143	175470	175535	8	1.29931359324241	93
3144	175470	175536	6	1.11204077569273	29
3145	175470	175537	5	2.69740329202734	37
3148	175470	175540	6	2.09248220039348	31
3149	175470	175541	5	7.09971013282506	38
3150	175470	175542	9	16.0498904223313	14
3151	175470	175543	8	12.5113981127299	15
3152	175470	175544	9	16.7546580037218	28
3153	175470	175545	6	20.8875455222692	28
3154	175470	175546	9	2.85011451370363	42
3155	175470	175547	6	12.5244438952216	28
3156	175470	175548	9	0.946014305285009	43
3159	175470	175551	6	1.27268508571575	45
3160	175470	175552	7	2.41895850578692	46
3161	175470	175553	7	5.11273741782507	49
3162	175470	175554	10	1.91267527685249	49
3164	175470	175556	7	1.78530810860659	368
3165	175470	175557	6	2.91442065065907	371
3167	175470	175560	9	5.50000753790793	401
3168	175470	175561	5	2.33323250112987	379
3169	175470	175562	8	1.5214154258901	407
3170	175470	175563	5	3.63862485753497	392
3171	175470	175564	6	0.02	416
3172	175470	175565	9	2.00149022506674	422
3174	175470	175567	8	1.22242639814423	434
3177	175470	175572	7	2.55161170323836	401
3178	175470	175573	7	1.88291725911093	401
3180	175470	175575	6	20.7442975371211	402
3181	175470	175576	8	1.95247070495572	403
3182	175470	175577	10	2.43094560705209	407
3183	175470	175578	7	5.89640014280855	408
3184	175470	175579	8	13.5886415887226	408
3186	175470	175582	7	2.52382661499018	420
3187	175470	175583	8	2.65554966980061	421
3188	175470	175584	5	3.15211765561792	422
3189	175470	175585	6	10.7001955959454	428
3190	175470	175586	4	10.9083694819155	429
3191	175470	175587	5	22.6541682319425	358
3192	175470	175588	4	5.9303060565859	49
3193	175471	175446	6	6.27121693621065	31
3195	175471	175448	8	4.99572037219157	30
3197	175471	175450	8	13.0842495026688	28
3198	175471	175451	8	13.0820788212199	28
3199	175471	175452	2	16.3170951291594	21
3200	175471	175453	5	13.6105136652796	15
3202	175471	175455	3	12.7709837076366	14
3203	175471	175456	9	6.0806768909237	14
3204	175471	175457	5	12.3409074536578	14
3205	175471	175459	5	15.3072376003656	10
3206	175471	175460	7	14.5603149643994	10
3209	175471	175463	5	11.849127047892	8
3218	175471	175472	7	12.0533583663682	27
3219	175471	175473	5	4.48186727139067	4
3221	175471	175475	4	12.0562067610283	37
3224	175471	175478	6	10.1970844535296	11
3226	175471	175480	10	9.05945559112441	21
3229	175471	175484	4	4.70478925322448	21
3232	175471	175487	3	2.08778530138765	25
3233	175471	175488	3	13.1547264705674	39
3234	175471	175489	10	10.7194391464835	40
3239	175471	175494	3	21.6305846186229	50
3240	175471	175495	2	12.8871855257983	50
3241	175471	175497	5	13.514637831977	51
3243	175471	175499	3	21.6338776424623	49
3245	175471	175501	7	16.3697643049525	56
3249	175471	175505	7	14.5342617758444	43
3250	175471	175506	2	13.5441268133588	49
3251	175471	175509	2	14.6329510215487	9
3253	175471	175511	4	11.0883117335759	14
3256	175471	175514	6	8.15151158025574	6
3257	175471	175515	2	14.3699406873508	1
3258	175471	175516	4	19.0884592351258	1
3259	175471	175517	8	16.0486839448536	2
3261	175471	175519	7	10.3631425083998	19
3262	175471	175520	3	10.3873139051342	26
3263	175471	175522	6	10.9672598908783	28
3264	175471	175523	1	10.6294151833998	33
3266	175471	175525	3	29.2886789141172	26
3267	175471	175526	7	11.8274655018942	41
3269	175471	175528	2	13.1844459177703	4
3271	175471	175530	7	20.3822735893847	32
3274	175471	175533	8	10.2923410796017	8
3275	175471	175534	5	8.79124146097009	3
3277	175471	175536	9	12.5042602439222	23
3278	175471	175537	6	10.5738966905371	15
3281	175471	175540	9	11.317071716377	21
3282	175471	175541	4	7.04324729431807	14
3283	175471	175542	4	13.9820162638841	38
3284	175471	175543	9	11.056536491733	37
3285	175471	175544	6	6.62366727467394	24
3286	175471	175545	7	16.0362592445235	24
3287	175471	175546	8	13.2927126137148	10
3288	175471	175547	9	9.53259691994043	24
3292	175471	175551	5	11.7899072876856	7
3293	175471	175552	4	12.804378541896	6
3294	175471	175553	4	9.06540496591292	3
3297	175471	175556	10	10.9197731600265	316
3298	175471	175557	7	14.3815170970806	319
3300	175471	175560	4	8.32937286024562	349
3301	175471	175561	6	12.1328465231634	327
3304	175471	175564	9	11.9419478443447	364
3305	175471	175565	10	11.4499248364271	370
3310	175471	175572	12	11.470173595949	349
3311	175471	175573	10	11.0452428743238	349
3313	175471	175575	11	15.7320343104887	350
3314	175471	175576	9	13.1910192448573	351
3316	175471	175578	8	6.438380291463	356
3317	175471	175579	5	3.34522019197396	356
3319	175471	175582	10	12.3336709292205	368
3320	175471	175583	9	13.6297641013328	369
3321	175471	175584	6	14.2613316714682	370
3322	175471	175585	7	8.46340140572565	376
3324	175471	175587	8	11.3976860935197	306
3325	175471	175588	5	8.79124146097009	3
3391	175472	175516	5	24.3740347784597	26
3417	175472	175543	10	12.2039017141519	10
3458	175472	175588	8	5.69160278905526	24
3459	175473	175446	7	9.08603362913454	35
3461	175473	175448	11	0.590602539232963	34
3463	175473	175450	7	16.9308275183148	32
3466	175473	175453	10	17.027882672313	19
3468	175473	175455	8	15.8480520891332	18
3470	175473	175457	8	16.7830729555175	18
3471	175473	175459	10	18.7695040648474	14
3472	175473	175460	10	18.5180959920714	14
3475	175473	175463	10	16.1388307576672	12
3484	175473	175472	10	15.861618810856	31
3487	175473	175475	7	15.7875106802601	41
3490	175473	175478	9	14.5736154953011	7
3492	175473	175480	11	13.4273391206301	25
3498	175473	175487	8	4.42940062572794	21
3499	175473	175488	8	17.1518057696459	35
3509	175473	175499	6	25.5190259273732	53
3511	175473	175501	8	20.1096735940746	60
3516	175473	175506	5	16.9664713516637	53
3519	175473	175511	7	15.0495935279266	10
3522	175473	175514	7	12.5033634473886	2
3523	175473	175515	5	16.4992843302786	5
3524	175473	175516	7	21.465364649234	5
3525	175473	175517	7	18.8497187503627	6
3527	175473	175519	8	14.3843555314814	15
3529	175473	175522	7	15.1183604547037	24
3535	175473	175528	5	16.5915563479508	0
3540	175473	175533	11	14.3096823229819	12
3541	175473	175534	4	13.2197246956345	7
3543	175473	175536	10	16.3856921960694	27
3544	175473	175537	7	14.6987369170647	19
3547	175473	175540	8	15.3795017936149	25
3548	175473	175541	5	11.5063882367121	18
3549	175473	175542	9	17.7752412559176	42
3550	175473	175543	8	15.1991037057761	41
3554	175473	175547	10	13.5698180643872	28
3558	175473	175551	8	15.7337019503707	11
3559	175473	175552	9	16.8706282227172	10
3560	175473	175553	7	13.4332435078563	7
3564	175473	175557	6	17.779313188679	315
3566	175473	175560	9	12.7082382624411	345
3567	175473	175561	7	15.3839891541177	323
3570	175473	175564	8	15.669242517075	360
3571	175473	175565	11	15.5013325455694	366
3577	175473	175573	7	15.0649454908398	345
3579	175473	175575	12	18.5640051868057	346
3583	175473	175579	8	2.18604417837054	352
3586	175473	175583	8	17.6516206806085	365
3587	175473	175584	9	17.5483792921566	366
3588	175473	175585	8	12.7458260511527	372
3590	175473	175587	11	10.4939840777406	302
3591	175473	175588	4	13.2197246956345	7
3592	175474	175446	8	7.18552934832167	37
3593	175474	175447	6	15.6690336865079	36
3594	175474	175448	8	2.63974198374441	36
3596	175474	175450	10	15.3909933175398	34
3597	175474	175451	10	15.3895210943336	34
3598	175474	175452	4	17.8415879440236	27
3599	175474	175453	5	15.14741834051	21
3601	175474	175455	3	13.7848135627278	20
3602	175474	175456	11	5.22990878247855	20
3603	175474	175457	3	16.1717000471472	20
3604	175474	175459	5	16.8877626260738	16
3605	175474	175460	9	17.0569937495671	16
3606	175474	175461	4	15.573724102905	15
3607	175474	175462	5	15.1632311697161	14
3608	175474	175463	5	15.1641519624705	14
3612	175474	175467	7	16.3957887918082	8
3613	175474	175468	7	14.1028931862243	6
3614	175474	175469	7	10.0162885599809	44
3615	175474	175470	7	14.0506787210596	58
3616	175474	175471	2	4.81347299829903	6
3617	175474	175472	9	14.3114612871188	33
3618	175474	175473	7	2.78823286388165	2
3620	175474	175475	6	14.1720885172586	43
3622	175474	175477	7	15.2002862506899	1
3623	175474	175478	6	13.8122317903495	5
3624	175474	175479	7	15.8126543432292	14
3625	175474	175480	10	12.6778279278152	27
3626	175474	175481	7	13.6518632446778	22
3628	175474	175484	4	0.514574491205172	15
3630	175474	175486	5	12.8389172724753	22
3631	175474	175487	3	3.49528284401528	19
3632	175474	175488	3	15.7585629209152	33
3633	175474	175489	10	13.9084809035554	34
3634	175474	175490	9	14.3904373973234	21
3635	175474	175491	7	18.9242053530553	37
3637	175474	175493	4	26.5063603163851	63
3638	175474	175494	5	26.4418462880757	56
3639	175474	175495	4	17.6319808164188	56
3640	175474	175497	5	18.290314509394	57
3641	175474	175498	5	25.3392164387596	61
3642	175474	175499	5	26.4451044122564	55
3644	175474	175501	9	21.1785811532133	62
3646	175474	175503	6	17.9719548898035	47
3647	175474	175504	8	18.2856441817512	49
3648	175474	175505	7	19.1602304458344	49
3649	175474	175506	4	18.2883121497943	55
3650	175474	175509	4	19.3624711787852	15
3652	175474	175511	4	13.6688517343415	8
3655	175474	175514	8	11.7499336622252	0
3656	175474	175515	4	18.535899110058	7
3657	175474	175516	6	23.420371834708	7
3658	175474	175517	6	20.5746593493893	8
3659	175474	175518	7	13.2647551157804	5
3660	175474	175519	7	13.0874818342923	13
3661	175474	175520	3	13.121256353977	20
3662	175474	175522	8	13.9575126169063	22
3663	175474	175523	1	13.0575268394839	27
3665	175474	175525	5	34.0579881359865	20
3666	175474	175526	7	14.3605036661975	35
3667	175474	175527	4	13.8845183117134	1
3668	175474	175528	4	17.923065190035	2
3669	175474	175529	4	18.658515702868	1
3670	175474	175530	5	24.4599899383958	26
3671	175474	175531	6	44.870072795951	13
3673	175474	175533	6	13.0108362199164	14
3674	175474	175534	5	12.6381819573427	9
3675	175474	175535	7	14.3652729386282	35
3676	175474	175536	9	14.8910371182979	29
3677	175474	175537	6	13.5153616082041	21
3679	175474	175539	10	14.0756140399608	20
3680	175474	175540	11	14.1013348432053	27
3681	175474	175541	6	11.120020256335	20
3682	175474	175542	2	18.7930656437787	44
3683	175474	175543	9	15.8360512504544	43
3684	175474	175544	6	10.281338204283	30
3685	175474	175545	9	20.5896800934468	30
3686	175474	175546	8	16.0899644469229	16
3687	175474	175547	9	14.339761140587	30
3688	175474	175548	6	13.8537432012272	15
3691	175474	175551	5	14.3167177112429	13
3692	175474	175552	4	15.5617389748702	12
3693	175474	175553	4	12.6834509658872	9
3694	175474	175554	7	13.7517212841587	9
3695	175474	175555	7	17.2110171180771	309
3696	175474	175556	10	12.5804618696411	310
3697	175474	175557	9	15.8711682517851	313
3699	175474	175560	2	12.0070813422654	343
3700	175474	175561	8	13.4338453705976	321
3701	175474	175562	5	14.3581720072725	349
3702	175474	175563	8	16.2916933517796	334
3703	175474	175564	11	14.0534466563462	358
3704	175474	175565	10	14.2071706962992	364
3705	175474	175566	6	13.0965081263265	334
3706	175474	175567	11	13.219046627594	376
3708	175474	175570	7	9.24636960712042	338
3709	175474	175572	12	14.3933988011022	343
3710	175474	175573	12	13.7465387283654	343
3712	175474	175575	9	20.2702270804759	344
3713	175474	175576	11	15.7018430060729	345
3714	175474	175577	5	14.7478342823946	349
3715	175474	175578	8	8.17852715286993	350
3716	175474	175579	3	1.54286145436087	350
3718	175474	175582	8	15.1897202721276	362
3719	175474	175583	11	16.2757394934487	363
3720	175474	175584	6	15.5734736153094	364
3721	175474	175585	9	13.1918350065608	370
3722	175474	175586	9	3.71020271392552	371
3723	175474	175587	8	13.2416439616492	300
3724	175474	175588	5	12.6381819573427	9
3727	175475	175448	6	16.0894373629588	7
3729	175475	175450	8	1.28986634856584	9
3732	175475	175453	5	2.19500518750602	22
3734	175475	175455	7	3.19615771378439	23
3736	175475	175457	9	6.37025496360516	23
3737	175475	175459	9	3.48796615161986	27
3741	175475	175463	5	4.03578070964168	29
3750	175475	175472	7	0.44007295085417	10
3756	175475	175478	8	5.01182529910396	48
3758	175475	175480	10	5.18158215903396	16
3764	175475	175487	7	11.3609304487917	62
3765	175475	175488	7	2.09613107082047	76
3775	175475	175499	3	21.2426330103642	12
3777	175475	175501	9	17.9578142758108	19
3782	175475	175506	6	17.3552520442016	12
3788	175475	175514	6	5.43081096173796	43
3789	175475	175515	6	21.4754984190032	36
3790	175475	175516	6	24.7111336822032	36
3791	175475	175517	10	21.1317831326956	35
3793	175475	175519	9	2.29073737673756	56
3801	175475	175528	6	17.1763391414899	41
3807	175475	175534	7	5.99660069405657	34
3809	175475	175536	9	1.03568440516413	14
3810	175475	175537	6	2.74809307851647	22
3813	175475	175540	11	2.11570171389311	16
3814	175475	175541	6	7.18651570420858	23
3815	175475	175542	6	16.0910647840189	1
3816	175475	175543	9	12.5606244499087	0
3824	175475	175551	7	1.27194303357441	30
3826	175475	175553	6	5.17907039752899	34
3830	175475	175557	7	2.83644188183808	356
3832	175475	175560	8	5.57793326374267	386
3833	175475	175561	8	2.36480914729967	364
3836	175475	175564	9	0.118826261723702	401
3837	175475	175565	12	2.01795599753596	407
3843	175475	175573	12	1.92723767897817	386
3845	175475	175575	11	20.8024596125494	387
3849	175475	175579	5	13.7108136434513	393
3852	175475	175583	11	2.56660714642117	406
3853	175475	175584	6	3.09314659434568	407
3854	175475	175585	9	10.7685257336645	413
3856	175475	175587	10	22.7637310718607	343
3857	175475	175588	7	5.99660069405657	34
3858	175476	175446	9	12.3327450969844	38
3859	175476	175447	11	13.6102423735738	37
3860	175476	175448	11	14.0088970076972	37
3862	175476	175450	7	13.3959595580615	35
3863	175476	175451	7	13.3929774936454	35
3864	175476	175452	15	17.3763806249721	28
3865	175476	175453	10	15.3657083255878	22
3867	175476	175455	14	15.747272768019	21
[truncated: 6,779 more rows]
