# Supplementary material for: Micro-epidemiological structuring of Plasmodium falciparum parasite populations in regions with varying transmission intensities in Africa
Source: Wellcome Open Res. 2017 Sep 8;2:10. Originally published 2017 Feb 14. [Version 2] doi: 10.12688/wellcomeopenres.10784.2 (PMC5445974; doi:10.12688/wellcomeopenres.10784.2)
Supplement: Dataset 4: SNP, distance and time differences between P. falciparum parasite pairs in the Kilifi population. — Differences were computed for all parasite pairwise comparisons. Sample_id and sample_id_x are unique sample identifiers; snps represent the number of snp differences between parasite pairs; km_distance represents geographical distance, in kilometres, between parasite pairs; time_diff represents the temporal distance, in days, between parasite pairs. [file wellcomeopenres-2-13603-s0003.tgz]

Archive with 1 entries (1 files):
- Dataset4_SNPdistanceandtimedifferencesbetweenparasitepairsinKilifi.txt
