# Supplementary material for: Micro-epidemiological structuring of Plasmodium falciparum parasite populations in regions with varying transmission intensities in Africa
Source: Wellcome Open Res. 2017 Sep 8;2:10. Originally published 2017 Feb 14. [Version 2] doi: 10.12688/wellcomeopenres.10784.2 (PMC5445974; doi:10.12688/wellcomeopenres.10784.2)
Supplement: Dataset 4: SNP, distance and time differences between P. falciparum parasite pairs in the Kilifi population. — Differences were computed for all parasite pairwise comparisons. Sample_id and sample_id_x are unique sample identifiers; snps represent the number of snp differences between parasite pairs; km_distance represents geographical distance, in kilometres, between parasite pairs; time_diff represents the temporal distance, in days, between parasite pairs. [file wellcomeopenres-2-13603-s0003.tgz › Dataset4_SNPdistanceandtimedifferencesbetweenparasitepairsinKilifi.txt]

sample_id	sample_id_x	snps	km_distance	time_diff
3	120632	120679	13	14.5621139622974	107
5	120632	126343	17	26.1521050565754	1428
7	120632	126345	12	11.2513532824836	1372
8	120632	126346	17	26.8791558071565	1371
30	120632	126384	16	3.5282154916558	1238
32	120632	126386	16	29.1964135384813	1209
33	120632	126387	13	16.6450250472492	1453
35	120632	126390	12	4.06686565789197	1377
45	120632	126405	16	5.52611045381115	1421
53	120632	126419	12	29.0122219787836	1213
58	120632	126424	15	13.7290738345336	1001
66	120632	126439	17	2.68670440613144	1322
75	120632	126456	18	1.93693709348766	1240
89	120632	126479	16	11.0790792897919	1289
97	120632	126491	12	5.99643618348721	1202
109	120632	126508	15	2.91073753079309	1528
131	120632	126539	13	27.0265607742695	1480
132	120632	126540	12	5.57645514019003	1497
133	120632	126541	11	9.5131001617304	1503
147	120632	126563	19	4.99631889725168	1540
149	120632	126565	13	14.8085358653175	1355
154	120632	126570	13	4.00774259266726	1526
161	120632	126583	18	4.06686565789197	1580
162	120632	126584	13	13.8576149923438	1587
168	120632	126593	15	9.5131001617304	1580
184	120632	126614	16	12.2678450897375	1583
188	120632	126621	13	20.0808839304527	1643
189	120632	126622	12	11.6467549939904	1553
190	120632	126623	12	4.69349348772422	1585
198	120632	126631	10	14.1069630494159	1628
201	120632	126634	15	15.2513073178059	1573
206	120632	126640	13	34.4434157599797	1572
212	120632	126649	9	14.2928720016274	1581
218	120632	126659	12	16.0799956292199	1620
219	120632	126661	14	7.10258045677676	1663
220	120632	126662	13	14.5621139622974	1565
223	120632	126666	16	11.4471765891709	1594
228	120632	126675	16	33.6076945549462	1732
231	120632	126681	11	1.89639999517699	1697
247	120632	126719	15	2.5	1684
257	120632	126739	9	14.4608890744638	2099
262	120632	126745	15	2.5	1819
263	120632	126747	12	1.4587960732667	1887
265	120632	126750	18	3.96302787974345	1687
269	120632	126759	13	1.96501161184476	2121
281	120632	126783	18	13.3704144637912	2453
286	120632	126792	13	33.6076945549462	2459
300	120632	126816	14	16.9016611734402	2364
306	120632	126826	18	4.06686565789197	2471
309	120632	126832	14	2.89392004355012	2263
313	120632	126839	12	8.71066698200009	2519
317	120632	126844	16	6.95565283959185	2717
339	120632	126885	22	36.6336259726403	2603
341	120632	126888	13	14.5621139622974	2706
342	120632	126890	13	16.2851329130863	2815
347	120632	126897	16	5.84730148644687	2707
348	120632	126898	14	23.490318970519	2759
352	120632	126906	16	5.22903146054376	2708
360	120632	126922	12	5.82323107033604	1176
371	120632	126942	14	4.06686565789197	1718
374	120632	126946	17	36.7382536212329	2479
376	120632	126949	17	33.6076945549462	1693
378	120632	126955	13	20.0742668314118	2738
388	120632	126971	13	16.462967917176	1740
405	120632	127004	12	21.9091258899348	1894
413	120632	127016	19	24.4535007651392	1743
434	120632	127051	15	21.2912660384844	1935
435	120632	127052	20	16.4169466688751	1745
441	120632	127059	13	30.9615048229448	1940
452	120632	127076	15	30.1151787215788	1892
458	120632	127083	13	20.6890691099556	1715
471	120632	127105	14	29.0122219787836	1957
483	120632	172936	9	27.9024865590005	1782
492	120632	172955	11	29.5435523186453	1784
499	120632	172971	12	27.8275154692706	1784
509	120632	173004	10	31.97942726313	1785
514	120632	173017	13	32.098361619363	1785
518	120632	173035	19	33.9235410283477	1786
519	120632	173038	14	32.7524206738027	1786
539	120632	173093	12	32.1843599786544	1789
542	120632	173096	14	32.1843599786544	1789
544	120632	173098	13	31.3484313102009	1789
551	120632	173110	16	29.0081710648282	1790
552	120632	173111	10	29.8303622394606	1790
557	120632	173149	15	27.8945198093556	1791
558	120632	173150	15	28.6914720162506	1791
560	120632	173160	18	30.9482982864009	1791
571	120632	173224	9	28.4948718338515	1818
578	120632	173247	13	27.896443527728	1860
599	120632	173406	10	27.41428502245	1859
613	120632	173492	15	29.8244055439758	1862
617	120632	173515	14	32.3685233027567	1965
622	120632	173531	15	33.6732133673688	1869
634	120632	173593	14	33.9060224391832	1869
646	120632	173674	19	29.4919715023825	1867
665	120632	173780	12	28.488063494101	1860
670	120632	173829	15	31.607679408919	1958
671	120632	173853	19	27.8945198093556	1968
673	120632	173898	16	13.0202470939392	1415
674	120632	173899	13	15.9017270503607	1608
675	120632	173901	14	3.57465539259367	1361
676	120632	173904	19	17.1894193648625	1335
677	120632	173909	15	30.8351961354914	1561
678	120632	173912	16	3.21854196938497	1420
679	120632	173915	13	30.9615048229448	1940
680	120632	173916	12	10.7366953186737	1924
681	120632	173918	12	4.22055117464463	1720
682	120632	173921	13	31.0253315068878	1719
683	120632	173922	15	2.3990558531554	1719
684	120632	173923	16	15.6075825763193	2066
685	120632	173924	11	15.7795337242236	1953
686	120632	173926	14	4.44358223586176	1968
687	120632	173930	18	11.7789964986763	1946
688	120632	173932	12	18.2472885566797	2140
689	120632	173933	16	14.3142096721198	2133
690	120632	173934	11	17.9892186970502	2104
691	120632	173936	17	7.90125038155963	2135
692	120632	173940	12	15.6859268219019	2073
693	120632	173944	12	11.8732739181937	2242
694	120632	173947	14	9.81842173992302	2231
695	120632	173949	12	5.2690992069755	2148
696	120632	173950	16	16.2851329130863	2269
697	120632	173953	17	21.1091969256387	2286
698	120632	173954	14	25.9348658776012	2249
699	120632	173955	11	16.0361646338947	2242
700	120632	173958	12	24.8145864949236	2270
701	120632	173959	21	20.7923453913625	2320
702	120632	173960	16	12.616116569858	2319
703	120632	173963	15	13.3303339495535	2270
704	120632	173964	13	11.6562777211746	2300
705	120632	173965	8	15.7530775505448	2300
706	120632	173966	11	22.1630035210943	2577
707	120632	173968	14	3.31872008608117	2226
708	120632	173969	14	12.9950053212262	2236
709	120632	173974	15	10.1253085140383	2412
710	120632	173977	9	1.78174691489146	2372
711	120632	173978	12	4.95827626530581	2307
712	120632	173979	14	12.5384181043498	2306
713	120632	173980	16	13.0834228673766	1361
714	120632	173981	20	2.52307053861695	2314
715	120632	173982	17	4.99036266224884	1566
716	120632	173984	13	6.28581991394401	2448
717	120632	173994	15	11.7789964986763	1917
718	120632	174005	16	9.81842173992302	2231
719	120632	174015	18	2.37444161291658	2470
720	120632	174034	9	4.74033295227592	2128
721	120632	174035	16	12.616116569858	2282
722	120632	174039	12	2.37444161291658	2366
723	120632	174041	13	29.1367144940317	1236
724	120632	174042	16	28.355797625077	2507
725	120632	174043	14	13.1014355637295	2518
726	120632	174044	14	4.55918177411075	2235
727	120632	174047	15	15.0922383989725	2258
728	120632	174049	18	13.4385483126729	2287
729	120632	174061	14	3.5282154916558	1238
730	120632	174062	12	19.242101102904	1237
731	120632	174063	20	4.25737226474085	1238
732	120632	174064	15	3.88853421262439	1294
733	120632	174067	15	21.0588429261731	2236
734	120632	174071	20	24.8145864949236	2342
735	120632	174072	11	6.5832248407305	2318
736	120632	174073	15	12.7805796999343	2608
737	120632	174074	18	31.9078238135062	2645
738	120632	174076	14	27.2435103947625	2667
739	120632	174077	18	17.9045181842253	2644
740	120632	174079	12	3.3262434391661	1951
741	120632	174082	12	6.5832248407305	1956
742	120632	174083	18	6.74341640253438	1948
743	120632	174084	14	11.384511152615	1975
744	120632	174087	14	4.18057255237359	2112
745	120632	174091	14	4.33783581475224	1966
746	120632	174092	13	13.7290738345336	1584
747	120632	174093	14	14.0924676581688	1608
748	120632	174094	14	32.7657589264477	1582
749	120632	174095	16	36.3890621977701	1540
750	120632	174105	21	21.81181982594	2524
751	120632	174106	9	4.10033104634297	2491
752	120632	174109	12	31.4020724792161	2601
753	120632	174111	13	32.7524206738027	2597
754	120632	174112	11	31.4029750130119	3289
755	120632	174113	13	29.4919715023825	3606
756	120632	174114	15	32.6077727676699	3063
757	120632	174115	11	34.0574747969147	3195
758	120632	174116	15	31.6565269496908	2602
759	120632	174118	15	32.6077727676699	2597
760	120632	174120	13	31.4020724792161	2601
761	120632	174122	11	33.9060224391832	3247
762	120632	174126	9	29.8303622394606	3330
763	120632	174129	10	33.3579475374161	3321
764	120632	174162	9	27.8275154692706	3481
765	120632	174163	12	30.955609200932	3408
766	120632	174167	11	27.8275154692706	3481
767	120632	174168	12	30.955609200932	3408
768	120632	174175	19	25.0286284164522	3151
769	120632	174208	15	5.22903146054376	2708
770	120632	174249	16	13.0202470939392	1415
771	120632	174250	18	4.35359956417716	1350
772	120632	174253	16	3.21854196938497	1420
773	120632	174255	12	15.7795337242236	1953
774	120632	174258	16	14.3142096721198	2133
775	120632	174261	11	15.6859268219019	2073
776	120632	174266	14	3.31872008608117	2226
777	120632	174270	15	10.1253085140383	2412
778	120632	174273	12	1.78174691489146	2372
779	120632	174274	12	6.28581991394401	2448
780	120632	174278	13	29.1367144940317	1236
781	120632	174279	15	28.355797625077	2507
782	120632	174280	14	13.1014355637295	2518
798	120632	37389	18	15.0031782607555	907
824	120632	37418	15	13.8594492292328	995
825	120632	37419	14	2.18216967054695	996
829	120632	37423	22	6.48373039045093	998
849	120632	37452	17	5.1415959203585	1217
870	120632	37483	15	8.26886211973538	831
875	120632	37489	16	20.2977747968307	844
879	120632	37494	15	14.5621139622974	861
901	120632	37529	19	17.6757897875299	976
912	120632	37545	10	16.5975398503291	984
937	120632	37579	17	24.1489141484063	1048
938	120632	37580	17	19.6728037065735	1052
943	120632	37594	17	18.1044936212216	1105
949	120632	37605	21	9.5131001617304	1128
957	120632	37619	15	14.8664873880293	1142
960	120632	37622	20	23.490318970519	1145
961	120632	37624	13	35.4674750962481	1147
962	120632	37628	12	14.5597526597549	1158
978	120632	37652	17	15.6859268219019	1177
983	120632	37660	14	16.40580476438	1188
997	120632	37676	13	12.7909190134975	1196
1008	120632	37691	14	20.8781730591309	1205
1019	120632	37708	14	7.75834276260411	1215
1022	120632	37715	14	34.3418152993839	1221
1028	120632	37723	14	5.5482871486314	299
1039	120632	37739	15	2.5	431
1045	120632	37746	16	2.5	448
1050	120632	37751	12	14.5621139622974	453
1065	120632	37780	15	2.5	490
1067	120632	37783	15	2.5	493
1082	120632	37806	12	14.5621139622974	547
1083	120632	37811	11	14.5621139622974	576
1085	120632	37814	16	14.9589037431809	600
1130	120632	37890	18	2.5	302
1151	120632	37925	16	2.5	372
1161	120632	37941	16	29.0122219787836	398
1191	120632	37977	12	14.5621139622974	426
1192	120632	37978	15	14.5621139622974	427
1206	120632	37996	15	2.5	437
1210	120632	38000	17	5.5482871486314	441
1217	120632	38009	20	2.5	449
1222	120632	38015	20	33.6076945549462	452
1243	120632	38047	12	2.5	514
1248	120632	38056	14	2.5	533
1256	120632	38072	21	2.5	602
1263	120632	38082	15	2.5	622
1265	120632	38084	17	2.5	624
1273	120632	38092	13	2.5	632
1274	120632	38095	15	2.5	635
1278	120632	38100	14	9.5131001617304	644
1280	120632	38102	11	14.5621139622974	645
1281	120632	38105	10	9.5131001617304	647
1285	120632	38112	11	24.8008365036311	655
1306	120632	38144	15	2.5	727
1312	120632	38152	11	14.9589037431809	750
1315	120632	38159	18	5.5482871486314	760
1317	120632	40909	17	14.9589037431809	295
1322	120632	40927	15	2.5	288
1326	120632	40946	15	2.5	278
1339	120632	40991	9	33.6076945549462	235
1360	120632	41078	11	14.9589037431809	258
1373	120632	41121	13	14.9589037431809	80
1380	120632	41150	14	14.9589037431809	67
1408	120632	41221	23	29.0122219787836	75
1409	120632	41222	15	14.9589037431809	73
1419	120632	41255	13	14.5621139622974	71
1427	120632	41280	11	14.5621139622974	126
1433	120632	41303	22	14.9589037431809	17
1434	120632	41304	14	2.5	84
1445	120632	41346	16	2.5	138
1446	120632	41347	15	2.5	214
1463	120632	41391	14	9.5131001617304	49
1464	120632	41394	10	14.5621139622974	61
1465	120632	41395	14	14.9589037431809	61
1466	120632	41397	15	2.5	72
1476	120632	41443	20	14.9589037431809	274
1490	120632	41478	15	29.0122219787836	229
1495	120632	41483	13	2.5	200
1497	120632	41487	8	9.5131001617304	128
1505	120632	41499	12	14.5621139622974	11
1506	120632	41500	12	14.5621139622974	35
1509	120632	41504	17	9.5131001617304	74
1510	120632	41507	8	14.5621139622974	77
1515	120632	41515	13	14.5621139622974	120
1528	120632	41565	19	14.5621139622974	150
1532	120632	41584	16	14.9589037431809	110
1536	120632	41613	13	29.0122219787836	87
1538	120632	41621	14	29.0122219787836	447
1557	120632	41713	12	14.9589037431809	528
1574	120632	41818	15	33.6076945549462	736
1578	120632	41902	18	20.4558630488977	843
1590	120632	42108	21	9.5131001617304	481
1603	120662	120632	18	29.0122219787837	100
1605	120662	120679	21	14.4713744269512	7
1606	120662	120847	12	14.4713744269512	563
1607	120662	126343	17	9.96435871630402	1328
1608	120662	126344	16	24.417229815157	1294
1609	120662	126345	14	39.648838476726	1272
1610	120662	126346	17	2.76196613088047	1271
1611	120662	126348	23	9.58326801543967	1126
1612	120662	126349	13	9.43978629391422	1113
1613	120662	126350	15	14.0373422491078	1106
1614	120662	126353	14	34.4303947260272	1289
1615	120662	126354	10	3.33705472576272	1275
1616	120662	126356	18	28.0403289517544	1261
1617	120662	126358	23	6.98566542796705	1114
1618	120662	126359	15	50.4799930817814	1106
1619	120662	126360	17	4.96018217007411	1343
1620	120662	126363	18	17.8490740298738	1276
1621	120662	126364	18	26.1425545560127	1267
1622	120662	126365	19	13.2378112854794	1260
1623	120662	126366	19	47.9991354873574	1137
1624	120662	126367	19	30.7209713425592	1115
1625	120662	126373	18	29.6821628464932	1263
1626	120662	126374	23	15.7020699737864	1259
1627	120662	126375	15	32.9750368208575	1138
1628	120662	126377	20	16.9428454653987	1109
1629	120662	126378	18	34.0884971159491	1346
1630	120662	126379	20	9.36083858233803	1360
1631	120662	126381	12	23.7917653744803	1276
1632	120662	126384	12	25.4874555160203	1138
1633	120662	126385	17	10.8813696532655	1116
1634	120662	126386	18	8.90395433988328	1109
1635	120662	126387	17	12.4144351417647	1353
1636	120662	126389	17	2.5	1286
1637	120662	126390	16	25.4667275286806	1277
1638	120662	126391	17	7.55706614692022	1262
1639	120662	126392	14	29.0122219787837	1122
1640	120662	126393	17	14.4713744269512	1138
1641	120662	126394	20	34.4973143388655	1119
1642	120662	126397	12	14.747872508793	1302
1643	120662	126400	18	9.03059982852825	1262
1644	120662	126401	14	43.8791799589502	1123
1645	120662	126402	22	30.4698451574022	1112
1646	120662	126403	19	30.4698451574022	1119
1647	120662	126405	14	23.6907530544604	1321
1648	120662	126409	21	17.2839843358266	1262
1649	120662	126411	17	49.7129748882734	1112
1650	120662	126412	11	26.8715951321581	1105
1651	120662	126414	15	35.4548588196887	1327
1652	120662	126415	12	4.96018217007411	1295
1653	120662	126417	12	16.9428454653987	1261
1654	120662	126418	19	15.5152600166958	1124
1655	120662	126419	12	2.5	1113
1656	120662	126420	14	30.693945118919	1106
1657	120662	126421	16	30.3211750926484	1105
1658	120662	126422	23	46.1174471917738	1235
1659	120662	126423	13	33.4029054942496	1251
1660	120662	126424	21	15.3236743727286	901
1661	120662	126425	16	39.3055480932032	1197
1662	120662	126428	18	25.4667275286806	1099
1663	120662	126430	18	4.01034787733795	1214
1664	120662	126431	13	8.61590263633509	1237
1665	120662	126433	17	5.85679463679965	1214
1666	120662	126436	18	2.82418284636449	1166
1667	120662	126437	15	6.28773882829417	1094
1668	120662	126439	13	26.972716754959	1222
1669	120662	126440	15	4.75020165771498	1237
1670	120662	126441	15	26.8204754089619	1252
1671	120662	126445	14	34.1114052975956	1100
1672	120662	126447	13	6.05911461303784	1140
1673	120662	126448	15	7.19217545302897	1227
1674	120662	126449	15	9.33191513025042	1241
1675	120662	126451	15	7.53200690983008	1208
1676	120662	126454	16	29.1729864596585	1102
1677	120662	126456	20	27.2982663623193	1140
1678	120662	126458	20	12.9563877761022	1241
1679	120662	126459	17	17.1926679895497	1254
1680	120662	126460	13	25.2528729902471	1207
1681	120662	126461	13	25.5747906298837	1194
1682	120662	126462	17	8.42663956858032	1173
1683	120662	126466	10	26.8715951321581	1228
1684	120662	126467	14	11.3665640268933	1250
1685	120662	126468	15	31.3454671447021	1255
1686	120662	126473	16	17.3453102040411	1104
1687	120662	126474	15	6.14482290591143	1141
1688	120662	126476	14	52.8000107820701	1250
1689	120662	126477	17	31.5481630920995	1255
1690	120662	126478	15	25.4667275286806	1206
1691	120662	126479	16	30.0671758468642	1189
1692	120662	126480	11	13.1059922028878	1169
1693	120662	126481	19	6.94678045954131	1098
1694	120662	126483	19	9.19308322145395	1143
1695	120662	126484	14	54.7535950682895	1233
1696	120662	126485	16	6.23718635273985	1250
1697	120662	126487	17	16.5587941580018	1203
1698	120662	126489	14	14.1904374607375	1169
1699	120662	126491	16	35.0015192781204	1102
1700	120662	126492	17	53.9546252634996	1143
1701	120662	126494	18	27.2708735121131	1251
1702	120662	126496	16	24.9777417528846	1201
1703	120662	126497	14	34.4973143388655	1182
1704	120662	126498	14	9.26738526980896	1167
1705	120662	126499	14	14.4129494536106	1097
1706	120662	126500	18	25.1676975844611	1138
1707	120662	126502	12	19.5006564108264	1158
1708	120662	126505	15	17.6674702130304	1401
1709	120662	126506	15	35.9704722020234	1409
1710	120662	126507	9	16.9628856286818	1415
1711	120662	126508	13	31.9219724077395	1428
1712	120662	126509	14	15.8177450721548	1437
1713	120662	126510	13	14.8852704085433	1146
1714	120662	126511	12	31.4617465824351	1158
1715	120662	126513	17	25.4667275286806	1393
1716	120662	126514	17	49.6503240181032	1181
1717	120662	126515	15	45.1012844297208	1409
1718	120662	126516	16	15.7612893009538	1416
1719	120662	126519	23	29.0122219787837	1147
1720	120662	126520	16	14.4713744269512	1158
1721	120662	126523	15	4.96018217007411	1207
1722	120662	126524	14	45.1012844297208	1409
1723	120662	126525	20	4.96018217007411	1417
1724	120662	126526	11	4.96018217007411	1431
1725	120662	126527	14	8.22824780468202	1439
1726	120662	126528	13	12.7884759409569	1147
1727	120662	126529	13	23.8766343613165	1159
1728	120662	126530	13	26.9191528010631	1376
1729	120662	126531	22	25.7009895535325	1397
1730	120662	126532	19	4.96018217007411	1402
1732	120662	126538	12	29.0122219787837	1160
1733	120662	126539	13	2.66736912656499	1380
1734	120662	126540	18	23.9223090768027	1397
1735	120662	126541	17	33.5689874084292	1403
1736	120662	126542	13	4.77540632237013	1410
1737	120662	126543	20	6.89374323616128	1421
1738	120662	126544	14	25.061614392837	1432
1739	120662	126546	12	13.4098983843097	1154
1740	120662	126548	17	17.3614487093976	1384
1741	120662	126550	16	4.96018217007411	1403
1742	120662	126552	10	33.5689874084292	1422
1743	120662	126554	19	7.39958137126955	1440
1744	120662	126557	16	2.5	1388
1745	120662	126558	16	46.3030919271555	1400
1746	120662	126560	13	5.84298420117449	1411
1747	120662	126561	16	8.66279545998976	1425
1748	120662	126562	19	29.8751569758085	1433
1749	120662	126563	13	24.3631930302485	1440
1750	120662	126564	20	33.8833627116056	1155
1751	120662	126565	13	35.507245898585	1255
1752	120662	126566	19	32.7702519465131	1389
1753	120662	126567	14	13.2016434590455	1401
1754	120662	126568	17	6.25079440336365	1404
1755	120662	126569	18	8.77601049900538	1411
1756	120662	126570	15	31.8689436806557	1426
1757	120662	126571	20	3.72373115870797	1433
1758	120662	126574	14	14.0111063213892	1257
1759	120662	126575	13	30.5737276035241	1390
1760	120662	126578	13	13.4138959913398	1413
1761	120662	126579	14	13.9126694261607	1428
1762	120662	126582	18	4.75987057976281	1465
1763	120662	126583	14	25.4667275286806	1480
1764	120662	126584	15	15.3916474168326	1487
1765	120662	126587	12	12.9563877761022	1505
1766	120662	126588	13	33.5689874084292	1513
1767	120662	126589	17	25.4667275286806	1522
1768	120662	126591	12	51.9949590293657	1448
1769	120662	126592	18	33.1795652474539	1466
1770	120662	126593	15	33.5689874084292	1480
1771	120662	126594	14	17.8490740298738	1487
1772	120662	126597	16	12.218180035412	1507
1773	120662	126598	17	11.1644179097545	1514
1774	120662	126599	14	27.0710628945421	1523
1775	120662	126601	16	12.9951715992841	1449
1776	120662	126602	11	17.968101624282	1467
1777	120662	126603	14	3.86845943629797	1482
1778	120662	126604	15	4.52384203851678	1488
1779	120662	126605	14	13.8889109596607	1497
1780	120662	126606	14	13.8889109596607	1497
1781	120662	126607	20	14.3317280126865	1508
1782	120662	126608	14	14.3317280126865	1508
1783	120662	126609	16	4.96018217007411	1514
1784	120662	126612	14	13.8889109596607	1449
1785	120662	126613	19	4.96018217007411	1468
1786	120662	126614	18	34.0352858390363	1483
1787	120662	126615	18	31.2869313091021	1489
1789	120662	126618	18	14.9301100378525	1508
1790	120662	126621	19	9.07725006815481	1543
1791	120662	126622	14	22.5216165232206	1453
1792	120662	126623	12	28.8755268773006	1485
1793	120662	126624	12	15.3236743727286	1484
1794	120662	126625	18	14.9301100378525	1491
1795	120662	126626	18	14.9301100378525	1491
1796	120662	126627	17	29.0122219787837	1501
1797	120662	126628	17	29.0122219787837	1501
1798	120662	126629	18	19.1699348964804	1512
1799	120662	126630	13	30.8197237510392	1517
1800	120662	126631	16	18.6299773746282	1528
1801	120662	126632	16	15.9962011482129	1546
1802	120662	126633	14	4.96018217007411	1455
1803	120662	126634	15	13.9176404957968	1473
1804	120662	126635	13	14.4713744269512	1485
1805	120662	126636	15	15.7870214890922	1491
1806	120662	126637	13	15.7870214890922	1491
1807	120662	126639	13	25.565255075016	1502
1808	120662	126640	11	5.50293581647996	1472
1809	120662	126641	14	6.28773882829417	1517
1810	120662	126643	17	27.0710628945421	1547
1811	120662	126644	18	14.3370514350319	1456
1812	120662	126646	10	25.4667275286806	1485
1813	120662	126647	13	8.57495366963275	1492
1814	120662	126649	15	14.8794845279887	1481
1815	120662	126650	16	14.4713744269512	1518
1816	120662	126653	11	33.8148568154011	1460
1817	120662	126654	18	9.60594455789755	1476
1818	120662	126656	19	25.4600269277404	1492
1819	120662	126657	17	15.9747063261332	1503
1820	120662	126659	12	13.5592016661983	1520
1821	120662	126661	16	24.4088434832781	1563
1822	120662	126662	11	14.4713744269512	1465
1823	120662	126663	16	46.4773196789641	1477
1824	120662	126665	16	18.2572708049673	1494
1825	120662	126666	18	18.2572708049673	1494
1826	120662	126669	19	7.32439285463888	1521
1827	120662	126670	18	14.4713744269512	1534
1828	120662	126672	12	33.5689874084292	1588
1829	120662	126674	16	12.9287563707483	1623
1830	120662	126675	16	4.96018217007411	1632
1831	120662	126676	15	15.2113308723313	1728
1832	120662	126679	18	29.0122219787837	1987
1833	120662	126681	11	29.360432037077	1597
1834	120662	126682	17	13.0346725625944	1601
1835	120662	126684	12	16.9428454653987	1637
1836	120662	126690	18	4.96018217007411	1597
1837	120662	126692	21	2.5	1624
1838	120662	126696	15	4.96018217007411	1905
1839	120662	126697	18	32.4452966827775	1989
1840	120662	126698	16	30.936849106443	1583
1841	120662	126699	14	3.14785718137646	1600
1842	120662	126700	14	14.0329375426498	1602
1843	120662	126703	13	4.96018217007411	1637
1844	120662	126709	15	30.936849106443	1583
1845	120662	126710	19	2.3467209775962	1600
1846	120662	126714	17	14.869097953472	1651
1847	120662	126716	14	29.0122219787837	1781
1848	120662	126718	16	14.4713744269512	1994
1849	120662	126719	15	29.0122219787837	1584
1850	120662	126721	19	34.4973143388655	1615
1851	120662	126723	16	37.8796316031628	1627
1852	120662	126724	16	37.8796316031628	1627
1853	120662	126725	15	16.7343815452808	1654
1854	120662	126729	20	20.5287121456038	1997
1855	120662	126731	16	4.96018217007411	1601
1856	120662	126734	15	28.5079498135046	1630
1857	120662	126736	16	4.96018217007411	1766
1858	120662	126737	16	26.9142302534224	1786
1859	120662	126739	11	15.5132482747365	1999
1860	120662	126740	15	4.96018217007411	1586
1861	120662	126741	17	13.0346725625944	1601
1862	120662	126742	14	26.8204754089619	1616
1863	120662	126743	12	26.8204754089619	1616
1864	120662	126745	13	29.0122219787837	1719
1865	120662	126747	16	29.0650739885647	1787
1866	120662	126749	20	14.4713744269512	2002
1867	120662	126750	20	25.2810459918043	1587
1868	120662	126751	14	33.5689874084292	1601
1869	120662	126756	18	29.0122219787837	1772
1870	120662	126758	19	4.96018217007411	1969
1871	120662	126759	17	27.2599511908029	2021
1872	120662	126761	17	24.2812524977915	2177
1873	120662	126762	16	19.5006564108264	2193
1874	120662	126763	13	22.8822757054232	2272
1875	120662	126764	17	5.87480251745933	2323
1876	120662	126766	18	6.94152568812149	2380
1877	120662	126767	12	22.1856495034095	2403
1878	120662	126769	19	33.5689874084292	2131
1879	120662	126775	15	48.0352510831027	2380
1880	120662	126778	14	8.29532207656128	2136
1881	120662	126780	22	29.0122219787837	2238
1882	120662	126782	15	9.72709849993161	2333
1883	120662	126783	20	16.9548663992575	2353
1884	120662	126786	25	43.9403789882055	2055
1885	120662	126788	17	35.7771285016209	2179
1886	120662	126790	17	29.0122219787837	2314
1887	120662	126791	16	21.1203221475823	2335
1888	120662	126792	13	4.96018217007411	2359
1889	120662	126793	15	31.1061269437957	2391
1890	120662	126796	12	13.2016434590455	2142
1891	120662	126799	18	16.1641265475275	2367
1892	120662	126801	16	4.96018217007411	2363
1893	120662	126802	17	15.1667578454172	2393
1894	120662	126803	16	35.4211486228069	2410
1895	120662	126806	16	4.96018217007411	2185
1896	120662	126807	17	6.33912686143721	2250
1897	120662	126808	14	13.1878783452837	2369
1898	120662	126810	15	29.3660517678389	2369
1899	120662	126811	16	28.2544006706127	2393
1900	120662	126812	19	13.730753498714	2412
1901	120662	126814	16	25.4667275286806	2142
1902	120662	126816	16	14.8784693423172	2264
1903	120662	126817	17	4.40298217971896	2366
1904	120662	126818	19	43.9403789882055	2338
1905	120662	126820	16	24.417229815157	2397
1906	120662	126822	17	14.4713744269512	2117
1907	120662	126823	22	13.785699761292	2200
1908	120662	126826	18	25.4667275286806	2371
1909	120662	126828	18	4.96018217007411	2376
1910	120662	126829	21	4.52384203851678	2399
1911	120662	126832	12	28.4245477165098	2163
1912	120662	126835	19	9.9228107224915	2369
1913	120662	126836	20	16.784342252098	2348
1914	120662	126838	20	16.2043259270565	2399
1915	120662	126839	18	22.5120682358722	2419
1916	120662	126840	17	13.4275034982078	2488
1917	120662	126841	15	17.4613460373885	2517
1918	120662	126843	19	4.96018217007411	2588
1919	120662	126844	20	26.6401643986545	2617
1920	120662	126846	18	18.4989736237676	2740
1921	120662	126848	18	16.2475653716271	2424
1922	120662	126850	17	10.7983450064889	2520
1923	120662	126852	17	17.4613460373885	2599
1924	120662	126853	20	20.9051258290275	2635
1925	120662	126855	11	33.5689874084292	2740
1926	120662	126857	16	4.96018217007411	2426
1927	120662	126859	18	8.57966329368912	2521
1928	120662	126860	17	14.7201434629734	2560
1929	120662	126863	18	33.5689874084292	2697
1930	120662	126865	14	3.18283010801767	2762
1931	120662	126866	14	6.92777954212608	2427
1932	120662	126868	17	34.94016109422	2526
1933	120662	126870	16	30.8957930512588	2602
1934	120662	126874	13	16.2551038204862	2410
1935	120662	126876	16	28.1574604510709	2492
1936	120662	126877	18	46.9160409034001	2544
1937	120662	126879	13	9.28727561736566	2606
1938	120662	126880	14	22.5216165232206	2647
1939	120662	126881	19	2.66045683857224	2707
1940	120662	126884	17	8.42788092424386	2431
1941	120662	126885	22	7.91790496373377	2503
1942	120662	126887	15	35.6385315559304	2566
1943	120662	126888	17	14.4713744269512	2606
1944	120662	126890	9	13.542679432236	2715
1945	120662	126891	14	19.5536917168582	2749
1946	120662	126894	16	17.1666985189639	2508
1947	120662	126895	18	1.78980371214892	2567
1948	120662	126896	16	12.1186885758705	2570
1949	120662	126897	18	34.3436619484152	2607
1950	120662	126898	20	5.54196956850933	2659
1951	120662	126899	16	25.4667275286806	2728
1952	120662	126901	15	13.2341811288385	2385
1953	120662	126904	20	3.25503826863875	2545
1954	120662	126906	16	34.237095765102	2608
1955	120662	126907	14	31.3739339278507	2675
1956	120662	126910	19	6.94729109526258	2517
1957	120662	126911	11	13.7005471779983	2470
1958	120662	126915	16	24.6938302068224	2610
1959	120662	126916	19	26.9723952397053	2683
1960	120662	126919	17	27.9583741676314	2522
1961	120662	126920	21	16.661336983152	2620
1962	120662	126922	10	32.6026138127937	1076
1963	120662	126923	13	13.434203652467	1607
1964	120662	126925	21	6.82107540070355	1620
1965	120662	126927	15	25.7779661635915	1639
1966	120662	126929	18	16.0855736174803	2756
1967	120662	126931	14	14.2527989866977	1593
1968	120662	126935	12	28.5073692466709	1634
1969	120662	126936	16	26.789788442736	1639
1970	120662	126937	17	25.3350849686395	2404
1971	120662	126938	18	18.7849279344107	1567
1972	120662	126941	16	29.0122219787837	1608
1973	120662	126942	16	25.4667275286806	1618
1974	120662	126943	11	2.91687306051567	1621
1975	120662	126944	20	4.96018217007411	1634
1976	120662	126946	15	8.01098297694262	2379
1978	120662	126949	19	4.96018217007411	1593
1979	120662	126952	15	4.96018217007411	1622
1980	120662	126955	15	16.879218342054	2638
1981	120662	126956	21	17.2924033824828	2419
1982	120662	126958	17	4.96018217007411	1598
1983	120662	126959	22	9.58326801543967	1608
1984	120662	126960	19	8.70102774178456	1618
1985	120662	126961	18	53.117486815677	1624
1986	120662	126962	13	33.6080208164141	1636
1987	120662	126963	13	33.5689874084292	1640
1988	120662	126964	13	29.3942729776463	2399
1989	120662	126969	15	8.46642776291997	1619
1990	120662	126971	13	45.4734787140983	1640
1991	120662	126972	18	30.0092951119022	2744
1992	120662	126973	13	25.2805323105466	1445
1993	120662	126975	18	14.7201253440073	1603
1994	120662	126977	15	16.059664589526	1620
1996	120662	126981	20	33.5689874084292	2559
1997	120662	126984	17	4.96018217007411	1605
1998	120662	126985	16	4.96018217007411	1611
1999	120662	126986	13	9.53922328494045	1620
2000	120662	126987	18	19.5553848100078	1625
2001	120662	126989	13	14.34474745114	1642
2002	120662	126991	15	0.89940387994403	1105
2003	120662	126993	17	9.440466020219	1606
2004	120662	126994	13	4.96018217007411	1611
2005	120662	126998	15	7.31572403852505	1642
2006	120662	127002	16	4.96018217007411	1664
2007	120662	127004	14	13.0346725625944	1794
2008	120662	127005	16	4.96018217007411	1817
2009	120662	127006	19	32.6844529438409	1830
2010	120662	127008	29	29.5435853001779	1646
2011	120662	127010	14	9.40738118146913	1659
2012	120662	127011	17	29.0122219787837	1664
2013	120662	127013	18	25.5767577218409	1794
2014	120662	127014	14	25.4314299296053	1848
2015	120662	127016	19	10.3096835362023	1643
2016	120662	127019	18	46.7703169976964	1661
2017	120662	127021	19	23.3843145917444	1683
2018	120662	127022	19	28.2204917085198	1795
2019	120662	127023	11	10.4108981506888	1820
2020	120662	127026	15	11.0810076862731	1647
2021	120662	127027	16	54.2073809393818	1649
2022	120662	127028	16	26.904387783245	1661
2023	120662	127029	11	16.4635950989036	1667
2024	120662	127032	14	26.5738838208978	1851
2025	120662	127034	12	17.2518653158334	1644
2026	120662	127036	9	4.96018217007411	1651
2027	120662	127037	14	2.88968363367497	1661
2028	120662	127038	18	22.5216165232206	1667
2029	120662	127039	10	25.2143070910162	1689
2031	120662	127043	16	18.0551761379888	1644
2032	120662	127044	14	30.5195374975809	1647
2033	120662	127045	15	33.5689874084292	1652
2034	120662	127048	16	4.96018217007411	1770
2035	120662	127050	18	35.7755891388212	1823
2036	120662	127051	17	12.6033194122801	1835
2037	120662	127052	18	12.9506272575573	1645
2038	120662	127053	16	4.96018217007411	1647
2039	120662	127054	14	16.5516011375905	1653
2040	120662	127055	14	16.5516011375905	1653
2041	120662	127057	17	17.2796335673835	1673
2042	120662	127058	11	17.6125288372042	1789
2043	120662	127059	19	3.10740882116691	1840
2044	120662	127060	19	33.5689874084292	1825
2045	120662	127061	21	28.8755093685383	1836
2046	120662	127062	16	25.7637088409764	1645
2047	120662	127066	17	8.69135598978058	1677
2048	120662	127068	21	29.0122219787837	1817
2049	120662	127070	12	15.8111908088545	1839
2050	120662	127071	20	9.64954678579521	1645
2051	120662	127072	15	24.4602728347804	1648
2052	120662	127073	17	4.96018217007411	1656
2053	120662	127074	20	25.4667275286806	1664
2054	120662	127076	19	1.70963849264763	1792
2055	120662	127077	19	17.4567999233275	1846
2056	120662	127078	12	31.4021397173417	1856
2057	120662	127079	17	33.5689874084292	1840
2058	120662	127080	16	19.2422782472682	1875
2059	120662	127082	14	8.57966329368912	1615
2060	120662	127083	13	8.57966329368912	1615
2061	120662	127084	21	2.5	1842
2062	120662	127086	19	27.4544796332682	1877
2063	120662	127087	12	4.96018217007411	1616
2064	120662	127089	13	19.5482743988062	1865
2065	120662	127091	16	12.119588948105	1845
2066	120662	127092	13	27.6458347716766	1866
2067	120662	127093	17	24.3657852050213	1847
2068	120662	127096	13	2.5	1626
2069	120662	127097	26	7.23075358896609	1851
2070	120662	127098	20	27.7494000446689	1873
2071	120662	127102	14	4.96018217007411	1855
2072	120662	127104	15	34.4973143388655	1633
2073	120662	127105	16	2.5	1857
2074	120662	127107	16	15.0271115803352	1614
2075	120662	142333	17	29.0122219787837	410
2076	120662	165899	21	18.4989736237676	2740
2077	120662	165900	11	33.5689874084292	2740
2079	120662	165904	15	25.4667275286806	2728
2080	120662	172931	13	3.13658471007958	1682
2081	120662	172932	17	3.13658471007958	1682
2082	120662	172933	11	3.2022081642864	1682
2083	120662	172934	14	3.29084250524864	1682
2084	120662	172935	15	3.20448225538872	1682
2085	120662	172936	17	3.20448225538872	1682
2086	120662	172937	18	3.19905412196612	1682
2087	120662	172942	20	3.15076774611586	1682
2088	120662	172944	18	2.56494314412179	1682
2090	120662	172949	13	3.28459786804603	1683
2091	120662	172950	15	3.28459786804603	1683
2093	120662	172953	15	3.16524370120628	1683
2094	120662	172955	23	2.96792069163274	1684
2095	120662	172956	12	2.57324231370083	1684
2096	120662	172958	16	3.26829743175621	1684
2097	120662	172959	18	3.07238358617021	1684
2098	120662	172960	14	3.01735956506549	1684
2099	120662	172961	18	3.01735956506549	1684
2100	120662	172970	17	3.00815554232689	1684
2101	120662	172971	12	3.24001691179016	1684
2102	120662	172980	20	3.23972169806495	1684
2103	120662	172982	14	3.2315472223177	1684
2104	120662	172983	13	3.2315472223177	1684
2105	120662	172987	14	3.23972169806495	1684
2106	120662	172990	18	2.99836856210997	1684
2107	120662	172992	15	3.1710428369194	1684
2108	120662	172993	20	3.04069819903748	1684
2109	120662	173001	20	4.10665308629139	1685
2110	120662	173002	14	3.6456783579017	1685
2111	120662	173004	12	3.33336545062129	1685
2112	120662	173010	10	4.11221441852826	1685
2113	120662	173011	19	4.11221441852826	1685
2114	120662	173013	16	4.31178435822603	1685
2115	120662	173014	9	4.31178435822603	1685
2116	120662	173017	15	3.50763318482352	1685
2117	120662	173019	24	3.25503826863875	1685
2118	120662	173022	17	4.41182682338566	1686
2119	120662	173034	18	5.18917051429256	1686
2120	120662	173035	21	5.18917051429256	1686
2121	120662	173038	18	4.38375336964097	1686
2122	120662	173039	15	4.28912343148452	1686
2123	120662	173041	10	5.23732990969534	1686
2124	120662	173042	12	4.90664305085143	1686
2125	120662	173044	13	4.90664305085143	1686
2126	120662	173053	9	4.56029641709069	1686
2127	120662	173055	10	4.88654757349207	1686
2128	120662	173060	13	5.62771570303343	1686
2129	120662	173067	15	3.56431880213119	1686
2130	120662	173068	19	3.81799089365238	1686
2131	120662	173070	17	5.23732990969534	1686
2132	120662	173072	15	5.23732990969534	1686
2133	120662	173073	17	5.68283760040606	1686
2134	120662	173075	16	4.88654757349207	1686
2135	120662	173076	12	4.20868682448962	1686
2136	120662	173081	14	4.41182682338566	1686
2137	120662	173082	17	4.42755613258988	1686
2138	120662	173085	20	3.41911125063949	1689
2139	120662	173088	19	2.56034337926267	1689
2140	120662	173091	16	4.20868682448962	1689
2141	120662	173093	14	3.26963031455573	1689
2142	120662	173094	14	3.26963031455573	1689
2143	120662	173095	13	3.26963031455573	1689
2144	120662	173096	16	3.26963031455573	1689
2145	120662	173097	18	2.48881548404416	1689
2146	120662	173098	11	2.83440507521449	1689
2147	120662	173100	19	2.48881548404416	1689
2148	120662	173104	21	2.42494294963007	1689
2149	120662	173105	13	3.45379245821644	1689
2150	120662	173106	10	3.45379245821644	1689
2151	120662	173108	14	4.80819509135199	1689
2152	120662	173109	13	0.929195503390976	1690
2153	120662	173110	18	0.852763049505816	1690
2154	120662	173111	12	1.56024990516471	1690
2155	120662	173116	16	0.969292536797991	1690
2156	120662	173121	15	2.82653369235108	1690
2157	120662	173140	16	0.852763049505816	1691
2158	120662	173142	16	0.852763049505816	1691
2159	120662	173149	21	1.40315204199187	1691
2160	120662	173150	13	0.848707244174334	1691
2161	120662	173155	14	1.43867263435544	1691
2162	120662	173160	18	2.47076732064043	1691
2163	120662	173167	13	2.6744540960234	1691
2164	120662	173168	14	2.6744540960234	1691
2165	120662	173175	16	3.19861556356115	1691
2166	120662	173180	14	1.161729428606	1691
2167	120662	173187	13	2.45744809805462	1691
2168	120662	173203	19	2.82653369235108	1692
2169	120662	173209	16	4.7952341611873	1692
2170	120662	173212	11	3.25503826863875	1692
2172	120662	173221	19	2.8901249412138	1718
2173	120662	173224	13	2.17972817659074	1718
2174	120662	173227	13	2.17972817659074	1718
2175	120662	173228	13	1.73994667863064	1718
2176	120662	173232	11	3.24001691179016	1759
2177	120662	173238	16	3.26315627997006	1759
2178	120662	173241	20	3.18856136244696	1759
2179	120662	173246	14	3.21424392779601	1759
2180	120662	173247	13	3.15076774611586	1760
2182	120662	173253	17	3.25005937177403	1761
2183	120662	173255	20	3.25005937177403	1761
2184	120662	173256	13	3.23972169806495	1766
2185	120662	173257	12	3.04069819903748	1762
2186	120662	173260	19	3.6456783579017	1769
2188	120662	173288	17	2.56034337926267	1770
2189	120662	173290	10	3.84130735898744	1770
2190	120662	173319	13	1.40315204199187	1766
2191	120662	173323	10	2.82635203112272	1766
2192	120662	173331	10	4.7952341611873	1769
2193	120662	173332	10	3.25503826863875	1768
2194	120662	173333	16	4.95425294948404	1769
2195	120662	173337	10	2.16504400176232	1760
2196	120662	173339	13	1.41966231256597	1767
2197	120662	173398	17	3.13658471007958	1759
2198	120662	173399	15	3.13658471007958	1759
2199	120662	173400	17	3.2022081642864	1759
2200	120662	173404	16	3.19905412196612	1759
2201	120662	173406	12	3.21424392779601	1759
2202	120662	173411	14	3.29084250524864	1759
2203	120662	173412	15	3.29084250524864	1682
2204	120662	173418	16	3.28459786804603	1761
2206	120662	173436	16	3.11381346514544	1762
2207	120662	173437	11	3.11381346514544	1853
2208	120662	173440	15	3.07238358617021	1762
2209	120662	173441	10	3.07238358617021	1853
2210	120662	173443	17	3.01735956506549	1853
2211	120662	173459	14	3.24001691179016	1760
2212	120662	173461	13	3.26829743175621	1761
2213	120662	173475	16	3.23972169806495	1857
2215	120662	173492	19	3.04069819903748	1762
2216	120662	173494	18	3.04069819903748	1762
2217	120662	173496	17	4.10665308629139	1773
2218	120662	173511	11	4.31178435822603	1769
2219	120662	173515	12	3.76438474848063	1865
2220	120662	173517	19	3.50763318482352	1865
2221	120662	173521	15	4.41182682338566	1769
2222	120662	173523	17	4.41182682338566	1769
2223	120662	173530	10	5.31369926579182	1861
2224	120662	173531	11	4.98891428049926	1769
2225	120662	173532	24	4.98891428049926	1860
2226	120662	173539	15	5.18917051429256	1861
2227	120662	173548	12	4.28912343148452	1769
2228	120662	173550	15	5.23732990969534	1770
2229	120662	173552	13	5.23732990969534	1686
2230	120662	173553	15	4.90664305085143	1864
2231	120662	173564	14	4.89868565902228	1769
2232	120662	173565	15	4.89868565902228	1860
2233	120662	173577	13	4.28912343148452	1768
2234	120662	173587	17	3.56431880213119	1761
2235	120662	173590	18	3.81799089365238	1865
2236	120662	173593	12	5.23732990969534	1769
2237	120662	173597	12	5.68283760040606	1769
2238	120662	173601	18	4.88654757349207	1769
2239	120662	173603	14	4.20868682448962	1769
2240	120662	173608	22	4.42755613258988	1864
2241	120662	173629	18	4.00078552859351	1770
2242	120662	173640	11	3.26963031455573	1770
2243	120662	173642	18	3.26963031455573	1770
2244	120662	173644	15	2.48881548404416	1767
2245	120662	173646	16	2.83440507521449	1767
2246	120662	173647	19	2.83440507521449	1868
2247	120662	173662	18	3.45379245821644	1770
2248	120662	173674	19	0.969292536797991	1767
2249	120662	173681	21	2.82653369235108	1768
2250	120662	173682	13	2.47076732064043	1767
2251	120662	173691	11	0.852763049505816	1766
2252	120662	173695	15	1.08342930779208	1766
2253	120662	173701	12	1.40315204199187	1868
2254	120662	173711	14	1.43867263435544	1866
2255	120662	173717	11	2.82635203112272	1866
2256	120662	173736	12	2.6744540960234	1760
2257	120662	173740	22	2.45744809805462	1759
2258	120662	173742	23	3.21212871785621	1759
2259	120662	173743	13	3.19861556356115	1759
2260	120662	173751	17	1.161729428606	1866
2261	120662	173752	14	2.5961944866898	1762
2262	120662	173760	13	2.45744809805462	1762
2263	120662	173763	18	2.71549631430637	1760
2264	120662	173764	16	2.71549631430637	1852
2265	120662	173775	11	3.25503826863875	1768
2266	120662	173779	12	4.95425294948404	1861
2267	120662	173780	18	2.16504400176232	1760
2268	120662	173794	13	2.17972817659074	1852
2269	120662	173809	19	3.6456783579017	1865
2270	120662	173810	18	3.6456783579017	1865
2271	120662	173812	18	4.90664305085143	1864
2272	120662	173829	21	3.63720884644615	1858
2273	120662	173853	19	1.40315204199187	1868
2274	120662	173858	14	4.7952341611873	1861
2275	120662	173898	16	16.0645812509986	1315
2276	120662	173899	19	14.3317280126865	1508
2277	120662	173901	18	28.0403289517544	1261
2278	120662	173904	21	46.1174471917738	1235
2279	120662	173909	21	3.79592721502521	1461
2280	120662	173912	16	26.8330885845603	1320
2281	120662	173915	19	3.10740882116691	1840
2282	120662	173916	16	19.1412219845787	1824
2283	120662	173918	10	31.0295840541487	1620
2284	120662	173921	19	3.40543638398888	1619
2285	120662	173922	19	27.4060869631339	1619
2286	120662	173923	16	14.202855890877	1966
2287	120662	173924	15	13.2359692224161	1853
2288	120662	173926	18	24.8757627895615	1868
2289	120662	173930	20	17.4567999233275	1846
2290	120662	173932	12	10.7874871814787	2040
2291	120662	173933	18	16.5537692819295	2033
2292	120662	173934	17	11.1155752688049	2004
2293	120662	173936	25	32.8955453508564	2035
2294	120662	173940	14	13.5026762083089	1973
2295	120662	173944	18	17.9457386828486	2142
2296	120662	173947	16	38.8267213809483	2131
2297	120662	173949	14	26.5984723598407	2048
2298	120662	173950	22	13.542679432236	2169
2299	120662	173953	15	50.0349382634589	2186
2300	120662	173954	18	10.1869359044195	2149
2301	120662	173955	11	13.2016434590455	2142
2302	120662	173958	12	4.2731253281621	2170
2303	120662	173959	17	9.10544039388147	2220
2304	120662	173960	16	16.6816708544461	2219
2305	120662	173963	17	15.7260656193565	2170
2306	120662	173964	13	18.0855458089053	2200
2307	120662	173965	14	13.8518601538425	2200
2308	120662	173966	13	6.8740681115759	2477
2309	120662	173968	20	25.7009895535325	2126
2310	120662	173969	16	17.2692037409105	2136
2311	120662	173974	19	19.7438362225463	2312
2312	120662	173977	15	27.2730221943054	2272
2313	120662	173978	12	24.3625425616214	2207
2314	120662	173979	12	17.3517857900736	2206
2315	120662	173980	10	16.9428454653987	1261
2316	120662	173981	18	28.6664574889846	2214
2317	120662	173982	19	33.1795652474539	1466
2318	120662	173984	13	29.9192069375055	2348
2319	120662	173994	17	17.4567999233275	1817
2320	120662	174005	16	38.8267213809483	2131
2321	120662	174015	16	29.960795813891	2370
2322	120662	174034	15	29.7719240399236	2028
2323	120662	174035	16	16.6816708544461	2182
2324	120662	174039	18	29.960795813891	2266
2325	120662	174041	15	8.93647616732269	1136
2326	120662	174042	22	15.5523800235517	2407
2327	120662	174043	14	15.9618326797773	2418
2328	120662	174044	16	24.8218289020398	2135
2329	120662	174047	15	36.6460850181989	2158
2330	120662	174049	22	15.6987187816577	2187
2331	120662	174061	14	25.4874555160203	1138
2332	120662	174062	18	47.9991354873574	1137
2333	120662	174063	16	25.1676975844611	1138
2334	120662	174064	15	25.5747906298837	1194
2335	120662	174067	17	8.29532207656128	2136
2336	120662	174071	20	4.2731253281621	2242
2337	120662	174072	15	31.4021397173417	2218
2338	120662	174073	17	17.1666985189639	2508
2339	120662	174074	20	3.25503826863875	2545
2340	120662	174076	16	1.78980371214892	2567
2341	120662	174077	18	46.9160409034001	2544
2342	120662	174079	14	26.5738838208978	1851
2343	120662	174082	14	31.4021397173417	1856
2344	120662	174083	18	25.4314299296053	1848
2345	120662	174084	16	19.2422782472682	1875
2346	120662	174087	14	25.2983253528656	2012
2347	120662	174091	12	27.6458347716766	1866
2348	120662	174092	13	15.3236743727286	1484
2349	120662	174093	18	14.9301100378525	1508
2350	120662	174094	14	3.86845943629797	1482
2351	120662	174095	18	7.39958137126955	1440
2352	120662	174105	19	16.2475653716271	2424
2353	120662	174106	11	31.1061269437957	2391
2354	120662	174109	12	2.76781871220968	2501
2355	120662	174111	17	4.38375336964097	2497
2356	120662	174112	11	2.95664312535349	3189
2357	120662	174113	13	0.969292536797991	3506
2358	120662	174114	17	4.42755613258988	2963
2359	120662	174115	15	5.31369926579182	3095
2360	120662	174116	15	2.79079262843744	2502
2361	120662	174118	19	4.42755613258988	2497
2362	120662	174120	17	2.76781871220968	2501
2363	120662	174122	15	5.23732990969534	3147
2364	120662	174126	17	1.56024990516471	3230
2365	120662	174129	12	4.90664305085143	3221
2366	120662	174162	17	3.24001691179016	3381
2367	120662	174163	14	3.56431880213119	3308
2368	120662	174167	17	3.24001691179016	3381
2369	120662	174168	14	3.56431880213119	3308
2370	120662	174175	15	4.17546377978716	3051
2371	120662	174208	15	34.237095765102	2608
2372	120662	174249	16	16.0645812509986	1315
2373	120662	174250	16	24.8892884999863	1250
2374	120662	174253	16	26.8330885845603	1320
2375	120662	174255	16	13.2359692224161	1853
2376	120662	174258	18	16.5537692819295	2033
2377	120662	174261	13	13.5026762083089	1973
2378	120662	174266	20	25.7009895535325	2126
2379	120662	174270	19	19.7438362225463	2312
2380	120662	174273	18	27.2730221943054	2272
2381	120662	174274	12	29.9192069375055	2348
2382	120662	174278	15	8.93647616732269	1136
2383	120662	174279	21	15.5523800235517	2407
2384	120662	174280	14	15.9618326797773	2418
2385	120662	36528	17	29.0122219787837	410
2386	120662	36530	17	43.9403789882055	407
2387	120662	36582	17	2.5	544
2388	120662	36703	17	2.5	33
2389	120662	36904	15	2.5	589
2390	120662	36905	15	2.5	589
2391	120662	37069	20	14.8263691477395	807
2392	120662	37137	13	43.9403789882055	896
2393	120662	37366	11	12.228177368912	661
2394	120662	37368	10	4.96018217007411	665
2395	120662	37370	16	25.4667275286806	675
2396	120662	37376	16	37.2657466907853	694
2397	120662	37378	14	33.5689874084292	697
2398	120662	37380	17	14.4713744269512	702
2399	120662	37387	18	33.6433824178578	771
2400	120662	37389	20	14.8263691477395	807
2401	120662	37390	21	14.4713744269512	830
2402	120662	37392	12	25.4667275286806	843
2404	120662	37395	14	49.0477438917973	851
2405	120662	37396	19	15.3762726049871	852
2406	120662	37397	18	29.0122219787837	857
2407	120662	37398	13	4.96018217007411	859
2408	120662	37399	14	4.96018217007411	866
2409	120662	37400	8	13.4098983843097	868
2410	120662	37401	10	25.4667275286806	868
2411	120662	37402	16	16.2152000191659	871
2412	120662	37403	22	33.2016678005649	872
2413	120662	37404	14	50.4799930817814	873
2414	120662	37405	17	10.7735288394784	873
2415	120662	37406	20	25.4667275286806	882
2416	120662	37407	15	6.23493084342243	883
2417	120662	37408	14	52.1215103726462	884
2418	120662	37409	16	25.4667275286806	885
2419	120662	37410	12	33.5689874084292	886
2420	120662	37411	14	53.8121311294811	887
2421	120662	37412	15	2.5	888
2422	120662	37414	15	32.2888696281386	890
2423	120662	37415	16	26.9403221552887	890
2424	120662	37416	16	8.81466907275522	891
2426	120662	37418	15	15.7612893009538	895
2427	120662	37419	16	31.1217435958753	896
2428	120662	37420	16	36.0594469768671	897
2429	120662	37421	14	39.423356956389	897
2430	120662	37422	16	29.2958242887947	898
2431	120662	37423	24	32.9750368208575	898
2432	120662	37424	22	8.70955740730075	899
2433	120662	37426	20	39.3496333698712	901
2434	120662	37427	21	25.3504209808822	903
2435	120662	37428	15	38.2518168015648	906
2436	120662	37429	15	3.35300050624447	909
2437	120662	37430	14	12.4206306880418	920
2438	120662	37431	17	14.4713744269512	921
2439	120662	37432	14	10.8386293692621	921
2440	120662	37433	20	9.84705386538357	944
2441	120662	37435	13	2.5	946
2442	120662	37437	24	2.5	952
2443	120662	37441	14	11.6388123168946	967
2444	120662	37443	14	27.1738967679476	1084
2445	120662	37444	16	13.2887301893085	1103
2446	120662	37445	17	29.4806197131973	1104
2447	120662	37446	16	30.3211750926484	1105
2448	120662	37447	18	14.9928539545475	1106
2449	120662	37449	16	51.4294401508482	1106
2450	120662	37450	17	25.4667275286806	1108
2451	120662	37452	21	24.6481169893567	1117
2453	120662	37454	16	6.02778578098689	661
2454	120662	37455	17	14.4713744269512	666
2455	120662	37456	15	4.96018217007411	667
2456	120662	37457	16	14.4713744269512	674
2457	120662	37458	13	16.5371349916226	676
2458	120662	37460	15	29.0122219787837	679
2459	120662	37462	14	26.504936191237	684
2460	120662	37463	16	21.0126738410333	684
2461	120662	37465	11	14.4713744269512	690
2462	120662	37466	17	33.5689874084292	693
2463	120662	37468	12	45.6714614947314	698
2464	120662	37469	16	14.4713744269512	703
2465	120662	37470	13	2.5	705
2466	120662	37472	22	25.4667275286806	708
2467	120662	37473	19	22.5216165232206	708
2468	120662	37475	15	34.4973143388655	709
2469	120662	37476	19	9.61100866341379	711
2470	120662	37478	21	4.96018217007411	715
2471	120662	37481	9	29.0122219787837	724
2472	120662	37483	21	36.3588272139883	731
2473	120662	37484	14	7.67824303487535	735
2474	120662	37485	22	29.0122219787837	736
2475	120662	37486	10	13.2016434590455	740
2476	120662	37487	16	25.4667275286806	741
2477	120662	37489	18	9.58326801543967	744
2478	120662	37491	17	17.2361264383041	754
2479	120662	37492	13	4.96018217007411	755
2480	120662	37493	16	25.4667275286806	757
2481	120662	37494	15	14.4713744269512	761
2482	120662	37498	18	2.5	827
2483	120662	37500	12	14.4713744269512	828
2484	120662	37501	15	4.96018217007411	829
2485	120662	37502	15	30.5787660425807	835
2486	120662	37503	19	5.60435953669477	838
2487	120662	37504	18	33.1775931564969	841
2488	120662	37505	17	38.2294116673463	841
2489	120662	37507	19	8.69339207090099	845
2490	120662	37509	18	29.3854173827691	846
2491	120662	37510	14	16.6350549378921	847
2492	120662	37511	19	11.2309931431927	849
2493	120662	37512	20	61.0386061100322	850
2494	120662	37515	14	14.4713744269512	852
2495	120662	37517	14	4.96018217007411	853
2496	120662	37518	15	25.6627221278896	858
2497	120662	37520	21	28.667055545362	860
2498	120662	37521	18	14.4713744269512	861
2499	120662	37523	15	43.9403789882055	866
2500	120662	37524	20	15.6987187816577	868
2501	120662	37526	17	29.9065539021747	874
2502	120662	37527	18	25.4667275286806	874
2503	120662	37529	17	46.6647083568726	876
2504	120662	37533	12	4.96018217007411	879
2505	120662	37534	18	13.0346725625944	879
2506	120662	37536	16	14.6768756543356	880
2507	120662	37537	20	60.5032433501841	880
2508	120662	37538	14	33.5689874084292	880
2509	120662	37539	16	14.4713744269512	881
2510	120662	37540	14	48.9587469145008	881
2511	120662	37541	16	19.3001628045882	883
2512	120662	37542	13	4.96018217007411	883
2513	120662	37543	24	15.9282028190923	884
2514	120662	37545	16	45.5814340471408	884
2515	120662	37546	15	9.58326801543967	885
2516	120662	37548	15	33.5689874084292	887
2517	120662	37550	21	14.4713744269512	887
2518	120662	37551	23	50.4617646521132	888
2519	120662	37553	17	52.1365116840389	890
2520	120662	37554	18	7.90841290098486	890
2521	120662	37556	17	30.693945118919	892
2522	120662	37557	17	48.9587469145008	892
2523	120662	37558	13	25.4667275286806	893
2524	120662	37560	14	16.0029027946127	893
2525	120662	37561	15	26.3059167779034	893
2526	120662	37562	14	35.7596210419054	893
2527	120662	37563	21	26.8330885845603	894
2528	120662	37564	14	44.9595191394174	894
2529	120662	37565	17	26.6055358961495	894
2530	120662	37566	18	50.4799930817814	894
2531	120662	37567	14	28.0280089117256	894
2532	120662	37569	17	50.4799930817814	896
2533	120662	37570	17	25.4667275286806	896
2534	120662	37572	17	49.6114986435497	898
2535	120662	37573	19	48.3555225031328	900
2536	120662	37576	14	15.1818016933367	919
2537	120662	37577	15	7.6044150772349	940
2538	120662	37578	17	33.8965228925215	942
2539	120662	37579	17	6.28773882829417	948
2540	120662	37580	17	9.51224589959388	952
2541	120662	37584	14	33.5689874084292	957
2542	120662	37589	15	13.0346725625944	970
2543	120662	37590	20	25.4667275286806	970
2544	120662	37591	16	43.9403789882055	971
2545	120662	37594	19	19.8096633207606	1005
2546	120662	37596	13	52.0212268647813	1006
2547	120662	37597	16	30.4515853984203	1010
2548	120662	37598	21	17.8160017838385	1014
2549	120662	37603	14	26.1212748420162	1027
2550	120662	37604	21	25.4667275286806	1027
2551	120662	37605	21	33.5689874084292	1028
2552	120662	37608	14	14.0966405084609	1031
2553	120662	37610	15	24.7416256986121	1032
2554	120662	37612	21	14.4713744269512	1034
2555	120662	37613	16	29.3609087565517	1037
2556	120662	37614	15	33.5689874084292	1037
2557	120662	37616	14	31.9541676467333	1039
2558	120662	37618	20	25.4667275286806	1042
2559	120662	37619	17	14.2633053068429	1042
2560	120662	37620	15	17.2361264383041	1043
2561	120662	37621	15	15.9747063261332	1045
2562	120662	37622	16	5.54196956850933	1045
2563	120662	37624	17	7.55030169852394	1047
2564	120662	37628	14	14.4526816483817	1058
2565	120662	37629	15	33.7250174670569	1058
2566	120662	37630	13	43.9403789882055	1059
2568	120662	37633	12	7.12902395042699	1062
2569	120662	37634	13	2.5	1062
2570	120662	37635	16	33.2801653182494	1063
2571	120662	37636	14	14.4713744269512	1063
2572	120662	37638	15	29.5760407155612	1064
2573	120662	37639	21	31.3805276795423	1066
2574	120662	37640	18	23.4733617471423	1066
2575	120662	37642	21	31.3818657146896	1068
2576	120662	37643	16	14.9586029289474	1068
2577	120662	37645	13	14.4713744269512	1070
2578	120662	37646	12	34.4973143388655	1071
2579	120662	37651	14	37.7384590700618	1077
2580	120662	37652	15	13.5026762083089	1077
2581	120662	37655	16	45.5814340471408	1081
2582	120662	37656	18	33.7137407619558	1083
2583	120662	37657	13	29.700920243437	1083
2584	120662	37659	20	2.5	1085
2585	120662	37660	14	35.8737600878726	1088
2586	120662	37661	20	33.3253073841719	1089
2587	120662	37662	19	20.9552815796978	1090
2588	120662	37663	17	25.4667275286806	1091
2589	120662	37664	12	14.5355859803441	1092
2590	120662	37665	17	19.5553848100078	1092
2591	120662	37666	19	13.5969520572704	1092
2592	120662	37668	15	24.9777417528846	1093
2593	120662	37669	20	52.7076104041341	1093
2594	120662	37670	20	28.6804939237748	1094
2595	120662	37671	13	50.3876220913624	1094
2596	120662	37672	14	27.0740918112674	1094
2597	120662	37673	19	25.4667275286806	1094
2598	120662	37675	19	31.5858239962085	1095
2599	120662	37676	19	17.3614487093976	1096
2600	120662	37678	20	8.64446984938513	1099
2601	120662	37679	10	27.056427433884	1099
2602	120662	37680	21	14.5881915007961	1099
2603	120662	37681	18	26.2800401371632	1102
2604	120662	37683	17	27.5079246656955	1103
2605	120662	37685	14	13.5969520572704	1100
2606	120662	37687	18	48.9066651250884	1100
2607	120662	37688	15	4.96018217007411	1100
2608	120662	37689	13	35.2570060996787	1105
2609	120662	37690	13	9.40738118146913	1105
2610	120662	37691	12	8.22824780468202	1105
2612	120662	37693	15	43.9403789882055	1107
2613	120662	37697	13	11.8072407781177	1108
2614	120662	37698	12	29.0122219787837	1108
2615	120662	37699	9	27.1353453341258	1111
2616	120662	37701	12	24.7933534066296	1113
2617	120662	37702	13	47.5799846174671	1114
2618	120662	37703	15	50.0810811254609	1114
2619	120662	37704	16	29.7932819129433	1114
2620	120662	37707	12	13.9378536957381	1115
2621	120662	37708	16	21.3996857632425	1115
2622	120662	37712	15	15.4580031701231	1120
2623	120662	37714	16	29.0122219787837	1120
2624	120662	37715	18	5.35311279364521	1121
2625	120662	37716	19	29.0122219787837	1121
2626	120662	37717	16	44.4582734564935	1123
2627	120662	37718	16	43.0186831532874	1123
2628	120662	37719	12	22.5216165232206	176
2629	120662	37722	16	53.8121311294811	183
2630	120662	37723	14	34.4973143388655	199
2632	120662	37726	17	2.5	211
2633	120662	37728	14	29.0122219787837	224
2634	120662	37729	17	43.9403789882055	230
2635	120662	37730	20	4.96018217007411	300
2636	120662	37731	16	29.0122219787837	313
2637	120662	37733	17	22.5216165232206	317
2638	120662	37736	16	14.4713744269512	324
2639	120662	37737	14	4.96018217007411	330
2640	120662	37738	16	4.96018217007411	331
2641	120662	37739	15	29.0122219787837	331
2642	120662	37740	15	2.5	341
2643	120662	37741	21	14.4713744269512	346
2644	120662	37742	18	43.9403789882055	346
2645	120662	37744	13	14.4713744269512	347
2646	120662	37745	12	14.4713744269512	347
2647	120662	37746	22	29.0122219787837	348
2648	120662	37747	21	29.0122219787837	348
2649	120662	37748	15	14.4713744269512	349
2650	120662	37749	20	14.4713744269512	349
2651	120662	37750	13	4.96018217007411	352
2652	120662	37751	20	14.4713744269512	353
2653	120662	37752	17	14.4713744269512	354
2654	120662	37754	24	29.0122219787837	355
2655	120662	37755	15	2.5	355
2656	120662	37756	19	14.4713744269512	356
2657	120662	37758	20	43.9403789882055	363
2658	120662	37759	19	29.0122219787837	364
2659	120662	37760	12	4.96018217007411	364
2660	120662	37762	14	29.0122219787837	366
2661	120662	37763	17	34.4973143388655	367
2662	120662	37764	16	2.5	367
2663	120662	37770	12	29.0122219787837	373
2664	120662	37774	17	34.4973143388655	378
2665	120662	37775	17	29.0122219787837	380
2666	120662	37776	24	29.0122219787837	380
2667	120662	37780	15	29.0122219787837	390
2668	120662	37781	14	29.0122219787837	392
2669	120662	37783	15	29.0122219787837	393
2670	120662	37784	16	43.9403789882055	394
2671	120662	37785	15	14.4713744269512	395
2672	120662	37786	13	14.4713744269512	397
2673	120662	37788	14	29.0122219787837	402
2674	120662	37789	17	2.5	402
2675	120662	37791	18	29.0122219787837	404
2676	120662	37792	15	14.4713744269512	406
2677	120662	37794	15	29.0122219787837	411
2678	120662	37795	14	29.0122219787837	412
2679	120662	37796	11	2.5	413
2680	120662	37800	12	29.0122219787837	417
2681	120662	37803	21	53.8121311294811	437
2682	120662	37804	18	53.8121311294811	437
2683	120662	37805	19	22.5216165232206	440
2684	120662	37806	12	14.4713744269512	447
2685	120662	37811	13	14.4713744269512	476
2686	120662	37812	15	2.5	480
2687	120662	37814	14	43.9403789882055	500
2688	120662	37815	19	33.5689874084292	501
2689	120662	37816	18	14.4713744269512	507
2690	120662	37818	13	29.0122219787837	523
2691	120662	37821	20	29.0122219787837	538
2692	120662	37823	15	2.5	557
2693	120662	37824	19	2.5	558
2694	120662	37825	20	34.4973143388655	560
2695	120662	37829	16	14.4713744269512	569
2696	120662	37830	20	14.4713744269512	570
2697	120662	37831	13	33.5689874084292	572
2698	120662	37832	16	53.8121311294811	574
2699	120662	37835	13	53.8121311294811	576
2700	120662	37836	16	2.5	577
2701	120662	37837	22	43.9403789882055	580
2702	120662	37841	14	29.0122219787837	592
2703	120662	37843	18	29.0122219787837	597
2704	120662	37845	18	29.0122219787837	607
2706	120662	37847	17	43.9403789882055	611
2707	120662	37849	15	22.5216165232206	613
2708	120662	37850	19	33.5689874084292	613
2709	120662	37851	12	2.5	614
2710	120662	37853	14	29.0122219787837	616
2711	120662	37854	14	29.0122219787837	618
2712	120662	37855	18	29.0122219787837	618
2713	120662	37856	11	2.5	628
2714	120662	37861	21	29.0122219787837	174
2715	120662	37862	11	2.5	178
2716	120662	37864	15	29.0122219787837	177
2717	120662	37867	18	33.5689874084292	182
2718	120662	37868	20	29.0122219787837	184
2719	120662	37871	14	29.0122219787837	185
2720	120662	37872	14	29.0122219787837	187
2721	120662	37873	8	33.5689874084292	189
2722	120662	37875	11	29.0122219787837	203
2723	120662	37876	17	29.0122219787837	208
2724	120662	37878	11	2.5	221
2725	120662	37879	13	29.0122219787837	225
2726	120662	37882	18	2.5	189
2727	120662	37883	15	14.4713744269512	192
2728	120662	37884	18	29.0122219787837	192
2729	120662	37885	15	43.9403789882055	194
2730	120662	37888	17	29.0122219787837	198
2731	120662	37889	17	29.0122219787837	201
2732	120662	37890	18	29.0122219787837	202
2733	120662	37892	16	29.0122219787837	205
2734	120662	37893	12	14.4713744269512	205
2735	120662	37896	19	14.4713744269512	210
2736	120662	37899	24	4.96018217007411	216
2737	120662	37900	17	29.0122219787837	217
2738	120662	37901	17	33.5689874084292	217
2739	120662	37902	22	43.9403789882055	218
2740	120662	37903	18	2.5	231
2741	120662	37904	12	29.0122219787837	250
2742	120662	37905	15	29.0122219787837	253
2743	120662	37907	12	4.96018217007411	223
2744	120662	37908	13	29.0122219787837	229
2745	120662	37909	15	2.5	230
2746	120662	37910	12	29.0122219787837	233
2747	120662	37912	18	29.0122219787837	238
2748	120662	37913	14	14.4713744269512	240
2749	120662	37915	11	33.5689874084292	252
2750	120662	37916	8	4.96018217007411	254
2751	120662	37918	18	4.96018217007411	255
2752	120662	37921	17	14.4713744269512	264
2753	120662	37925	14	29.0122219787837	272
2754	120662	37926	21	43.9403789882055	276
2755	120662	37929	12	2.5	279
2756	120662	37931	14	29.0122219787837	284
2757	120662	37932	16	14.4713744269512	286
2758	120662	37933	16	14.4713744269512	286
2759	120662	37934	13	14.4713744269512	287
2760	120662	37935	13	14.4713744269512	293
2761	120662	37937	12	2.5	294
2762	120662	37940	15	33.5689874084292	297
2763	120662	37941	22	2.5	298
2764	120662	37943	12	2.5	300
2765	120662	37944	13	29.0122219787837	300
2766	120662	37945	16	43.9403789882055	300
2767	120662	37946	13	14.4713744269512	300
2768	120662	37947	21	33.5689874084292	305
2769	120662	37948	17	29.0122219787837	305
2770	120662	37950	15	33.5689874084292	311
2771	120662	37951	11	4.96018217007411	312
2772	120662	37952	25	4.96018217007411	300
2773	120662	37953	21	14.4713744269512	301
2774	120662	37955	15	33.5689874084292	304
2775	120662	37958	16	2.5	309
2776	120662	37959	15	2.5	311
2777	120662	37960	20	14.4713744269512	315
2778	120662	37961	17	29.0122219787837	315
2779	120662	37962	15	14.4713744269512	318
2780	120662	37963	21	2.5	318
2781	120662	37964	19	14.4713744269512	319
2782	120662	37965	15	4.96018217007411	319
2783	120662	37966	16	33.5689874084292	319
2785	120662	37968	16	29.0122219787837	321
2786	120662	37969	18	22.5216165232206	321
2787	120662	37970	11	2.5	322
2788	120662	37971	12	2.5	322
2789	120662	37972	16	2.5	322
2790	120662	37973	19	43.9403789882055	323
2791	120662	37974	13	29.0122219787837	324
2792	120662	37975	14	14.4713744269512	324
2793	120662	37977	20	14.4713744269512	326
2794	120662	37978	19	14.4713744269512	327
2795	120662	37980	16	2.5	327
2796	120662	37981	15	14.4713744269512	328
2797	120662	37982	16	2.5	328
2798	120662	37984	16	14.4713744269512	329
2799	120662	37985	22	29.0122219787837	330
2800	120662	37986	18	4.96018217007411	330
2801	120662	37989	14	29.0122219787837	331
2802	120662	37990	14	29.0122219787837	332
2803	120662	37991	20	29.0122219787837	332
2804	120662	37992	14	14.4713744269512	334
2805	120662	37993	12	4.96018217007411	335
2806	120662	37994	17	43.9403789882055	335
2807	120662	37995	22	29.0122219787837	336
2808	120662	37996	17	29.0122219787837	337
2809	120662	37997	7	4.96018217007411	339
2810	120662	37998	12	34.4973143388655	339
2811	120662	37999	19	29.0122219787837	340
2812	120662	38000	15	34.4973143388655	341
2813	120662	38001	25	43.9403789882055	342
2814	120662	38002	19	43.9403789882055	342
2815	120662	38003	21	2.5	343
2816	120662	38005	20	29.0122219787837	343
2817	120662	38006	14	29.0122219787837	344
2818	120662	38008	18	4.96018217007411	348
2819	120662	38009	18	29.0122219787837	349
2820	120662	38010	15	43.9403789882055	350
2821	120662	38011	18	14.4713744269512	350
2823	120662	38013	12	2.5	351
2824	120662	38015	24	4.96018217007411	352
2825	120662	38016	14	29.0122219787837	352
2826	120662	38017	15	14.4713744269512	353
2827	120662	38019	14	4.96018217007411	355
2828	120662	38021	14	29.0122219787837	357
2829	120662	38024	16	29.0122219787837	363
2830	120662	38025	16	34.4973143388655	363
2831	120662	38026	21	14.4713744269512	363
2832	120662	38027	14	43.9403789882055	364
2833	120662	38029	20	29.0122219787837	366
2834	120662	38030	18	29.0122219787837	368
2835	120662	38031	20	29.0122219787837	368
2837	120662	38034	19	33.5689874084292	384
2838	120662	38037	23	2.5	391
2839	120662	38038	13	2.5	392
2840	120662	38039	11	2.5	402
2841	120662	38040	16	29.0122219787837	405
2842	120662	38042	22	33.5689874084292	408
2843	120662	38044	15	29.0122219787837	412
2844	120662	38046	14	14.4713744269512	414
2845	120662	38047	12	29.0122219787837	414
2846	120662	38048	17	4.96018217007411	415
2848	120662	38053	18	53.8121311294811	427
2849	120662	38054	15	43.9403789882055	428
2850	120662	38056	18	29.0122219787837	433
2851	120662	38059	10	14.4713744269512	444
2852	120662	38061	17	2.5	453
2853	120662	38063	16	2.5	472
2854	120662	38064	14	14.4713744269512	476
2855	120662	38067	15	22.5216165232206	482
2856	120662	38069	18	2.5	485
2857	120662	38071	16	29.0122219787837	498
2858	120662	38072	17	29.0122219787837	502
2859	120662	38073	11	14.4713744269512	504
2860	120662	38074	18	4.96018217007411	507
2861	120662	38075	14	4.96018217007411	513
2862	120662	38078	16	29.0122219787837	515
2863	120662	38079	14	14.4713744269512	516
2864	120662	38080	11	14.4713744269512	518
2865	120662	38082	19	29.0122219787837	522
2866	120662	38083	12	43.9403789882055	524
2867	120662	38084	19	29.0122219787837	524
2868	120662	38085	19	2.5	525
2869	120662	38086	23	29.0122219787837	527
2870	120662	38087	17	34.4973143388655	528
2871	120662	38088	14	53.8121311294811	530
2872	120662	38089	22	53.8121311294811	530
2873	120662	38090	15	33.5689874084292	531
2874	120662	38091	14	4.96018217007411	532
2875	120662	38092	15	29.0122219787837	532
2876	120662	38095	17	29.0122219787837	535
2877	120662	38097	15	29.0122219787837	536
2878	120662	38098	18	4.96018217007411	543
2879	120662	38099	12	33.5689874084292	544
2880	120662	38100	14	33.5689874084292	544
2881	120662	38101	19	29.0122219787837	544
2882	120662	38102	11	14.4713744269512	545
2883	120662	38105	18	33.5689874084292	547
2884	120662	38109	17	14.4713744269512	550
2885	120662	38110	15	2.5	552
2886	120662	38111	14	14.4713744269512	552
2887	120662	38112	15	53.8121311294811	555
2888	120662	38116	14	29.0122219787837	557
2889	120662	38117	19	43.9403789882055	558
2890	120662	38118	18	43.9403789882055	568
2891	120662	38119	16	43.9403789882055	571
2892	120662	38122	14	33.5689874084292	575
2893	120662	38124	20	4.96018217007411	576
2894	120662	38127	16	29.0122219787837	582
2895	120662	38128	16	33.5689874084292	583
2896	120662	38129	15	22.5216165232206	587
2897	120662	38130	17	29.0122219787837	591
2898	120662	38131	18	29.0122219787837	591
2899	120662	38132	11	2.5	592
2900	120662	38133	13	29.0122219787837	593
2901	120662	38134	16	29.0122219787837	594
2902	120662	38135	15	29.0122219787837	594
2903	120662	38137	14	14.4713744269512	604
2904	120662	38138	14	34.4973143388655	606
2905	120662	38139	14	29.0122219787837	614
2906	120662	38140	18	2.5	614
2907	120662	38142	14	22.5216165232206	620
2908	120662	38144	17	29.0122219787837	627
2909	120662	38145	11	34.4973143388655	628
2910	120662	38146	17	43.9403789882055	630
2911	120662	38147	18	22.5216165232206	632
2912	120662	38148	16	14.4713744269512	636
2913	120662	38150	16	3.91262223384765	642
2914	120662	38152	21	43.9403789882055	650
2915	120662	38155	16	33.5689874084292	652
2916	120662	38157	18	50.4799930817814	657
2917	120662	38159	18	34.4973143388655	660
2918	120662	38160	20	19.0528693553642	660
2919	120662	40909	17	43.9403789882055	395
2920	120662	40912	20	33.5689874084292	394
2921	120662	40915	12	43.9403789882055	394
2922	120662	40918	13	43.9403789882055	393
2923	120662	40923	12	43.9403789882055	389
2924	120662	40927	19	29.0122219787837	388
2925	120662	40931	14	43.9403789882055	386
2926	120662	40938	13	43.9403789882055	381
2927	120662	40940	12	34.4973143388655	381
2928	120662	40946	15	29.0122219787837	378
2929	120662	40949	18	2.5	376
2930	120662	40950	17	29.0122219787837	375
2931	120662	40953	14	22.5216165232206	375
2932	120662	40956	15	43.9403789882055	374
2933	120662	40960	16	2.5	373
2934	120662	40967	15	29.0122219787837	371
2935	120662	40974	15	43.9403789882055	360
2936	120662	40979	19	29.0122219787837	357
2937	120662	40980	15	2.5	357
2938	120662	40983	18	29.0122219787837	351
2939	120662	40985	17	43.9403789882055	345
2940	120662	40989	15	33.5689874084292	341
2941	120662	40991	11	4.96018217007411	335
2942	120662	40995	16	29.0122219787837	327
2943	120662	40998	14	14.4713744269512	327
2944	120662	41001	20	4.96018217007411	326
2945	120662	41006	16	43.9403789882055	519
2946	120662	41010	17	43.9403789882055	537
2947	120662	41014	14	29.0122219787837	524
2948	120662	41017	19	29.0122219787837	437
2949	120662	41024	13	29.0122219787837	419
2950	120662	41032	16	14.4713744269512	405
2951	120662	41038	18	34.4973143388655	397
2952	120662	41041	14	29.0122219787837	392
2953	120662	41044	21	29.0122219787837	386
2954	120662	41045	18	2.5	401
2955	120662	41048	12	43.9403789882055	371
2956	120662	41052	15	29.0122219787837	370
2957	120662	41055	12	34.4973143388655	366
2958	120662	41064	17	29.0122219787837	345
2959	120662	41065	18	29.0122219787837	338
2960	120662	41071	14	2.5	337
2961	120662	41077	11	43.9403789882055	387
2962	120662	41078	13	43.9403789882055	358
2963	120662	41079	11	14.4713744269512	354
2964	120662	41083	15	43.9403789882055	311
2966	120662	41088	13	34.4973143388655	292
2967	120662	41091	14	29.0122219787837	284
2968	120662	41097	16	14.4713744269512	266
2969	120662	41100	18	14.4713744269512	256
2970	120662	41103	13	29.0122219787837	255
2971	120662	41106	15	29.0122219787837	252
2972	120662	41111	21	29.0122219787837	226
2973	120662	41112	9	14.4713744269512	196
2974	120662	41118	12	14.4713744269512	189
2975	120662	41121	15	43.9403789882055	180
2976	120662	41124	14	43.9403789882055	172
2977	120662	41125	18	43.9403789882055	159
2978	120662	41134	17	2.5	117
2979	120662	41141	21	29.0122219787837	76
2980	120662	41142	16	29.0122219787837	51
2981	120662	41146	19	14.4713744269512	38
2982	120662	41150	16	43.9403789882055	33
2983	120662	41153	15	29.0122219787837	27
2984	120662	41154	16	29.0122219787837	27
2985	120662	41156	18	43.9403789882055	23
2986	120662	41159	14	43.9403789882055	24
2987	120662	41160	12	14.4713744269512	13
2988	120662	41164	15	43.9403789882055	13
2989	120662	41166	17	29.0122219787837	12
2990	120662	41171	12	29.0122219787837	4
2991	120662	41172	15	2.5	5
2992	120662	41173	23	43.9403789882055	5
2993	120662	41175	15	29.0122219787837	7
2994	120662	41178	18	43.9403789882055	32
2995	120662	41180	14	4.96018217007411	36
2996	120662	41182	18	14.4713744269512	42
2997	120662	41183	17	14.4713744269512	47
2998	120662	41188	19	29.0122219787837	315
2999	120662	41190	16	14.4713744269512	301
3000	120662	41192	12	2.5	286
3001	120662	41193	18	43.9403789882055	255
3002	120662	41195	9	22.5216165232206	210
3003	120662	41198	21	2.5	201
3004	120662	41201	19	2.5	157
3005	120662	41203	14	34.4973143388655	179
3006	120662	41208	15	43.9403789882055	144
3007	120662	41211	18	29.0122219787837	196
3008	120662	41214	17	29.0122219787837	180
3009	120662	41215	17	29.0122219787837	178
3010	120662	41221	21	2.5	175
3011	120662	41222	17	43.9403789882055	173
3012	120662	41224	15	29.0122219787837	161
3013	120662	41225	13	43.9403789882055	157
3014	120662	41235	23	2.5	57
3015	120662	41240	9	14.4713744269512	48
3016	120662	41241	14	29.0122219787837	48
3017	120662	41242	16	29.0122219787837	45
3018	120662	41245	20	14.4713744269512	71
3019	120662	41246	22	4.96018217007411	57
3020	120662	41252	12	14.4713744269512	45
3021	120662	41255	13	14.4713744269512	29
3022	120662	41258	17	53.8121311294811	26
3023	120662	41262	17	33.5689874084292	26
3024	120662	41264	12	14.4713744269512	10
3025	120662	41265	15	33.5689874084292	6
3026	120662	41268	10	53.8121311294811	0.5
3027	120662	41269	13	2.5	18
3028	120662	41277	16	43.9403789882055	24
3029	120662	41280	13	14.4713744269512	26
3030	120662	41284	17	4.96018217007411	35
3031	120662	41290	21	2.5	38
3032	120662	41296	16	34.4973143388655	39
3033	120662	41299	17	29.0122219787837	179
3034	120662	41302	16	29.0122219787837	117
3035	120662	41303	22	43.9403789882055	117
3036	120662	41304	14	29.0122219787837	16
3037	120662	41307	16	14.4713744269512	8
3038	120662	41309	17	29.0122219787837	233
3039	120662	41316	20	43.9403789882055	59
3040	120662	41320	18	14.4713744269512	29
3041	120662	41323	13	2.5	14
3042	120662	41329	14	33.5689874084292	6
3043	120662	41330	14	43.9403789882055	11
3044	120662	41337	16	34.4973143388655	11
3045	120662	41340	15	2.5	23
3046	120662	41343	15	2.5	23
3047	120662	41346	12	29.0122219787837	38
3048	120662	41347	15	29.0122219787837	314
3049	120662	41350	18	29.0122219787837	292
3050	120662	41354	11	33.5689874084292	190
3051	120662	41355	16	4.96018217007411	185
3052	120662	41359	16	22.5216165232206	99
3053	120662	41360	17	14.4713744269512	67
3054	120662	41363	9	29.0122219787837	55
3055	120662	41364	17	2.5	33
3056	120662	41366	14	43.9403789882055	18
3057	120662	41367	13	22.5216165232206	10
3058	120662	41368	16	43.9403789882055	28
3059	120662	41371	17	29.0122219787837	47
3060	120662	41378	20	29.0122219787837	222
3061	120662	41382	11	43.9403789882055	201
3062	120662	41383	14	14.4713744269512	181
3063	120662	41387	13	14.4713744269512	44
3064	120662	41390	15	29.0122219787837	51
3065	120662	41391	16	33.5689874084292	51
3066	120662	41394	16	14.4713744269512	39
3067	120662	41395	14	43.9403789882055	39
3068	120662	41397	15	29.0122219787837	28
3069	120662	41399	16	43.9403789882055	17
3070	120662	41405	14	2.5	17
3071	120662	41411	14	4.96018217007411	39
3072	120662	41412	14	29.0122219787837	37
3073	120662	41422	12	43.9403789882055	431
3074	120662	41424	13	4.96018217007411	421
3075	120662	41428	18	43.9403789882055	412
3076	120662	41431	10	2.5	402
3077	120662	41440	17	14.4713744269512	347
3078	120662	41443	20	43.9403789882055	374
3079	120662	41450	13	33.5689874084292	385
3080	120662	41451	16	33.5689874084292	370
3081	120662	41453	15	43.9403789882055	340
3082	120662	41454	16	34.4973143388655	333
3083	120662	41458	13	43.9403789882055	398
3084	120662	41459	18	29.0122219787837	397
3085	120662	41460	14	43.9403789882055	394
3086	120662	41461	15	29.0122219787837	393
3087	120662	41466	15	14.4713744269512	376
3088	120662	41467	12	33.5689874084292	376
3089	120662	41468	13	29.0122219787837	375
3090	120662	41470	13	4.96018217007411	373
3091	120662	41474	20	29.0122219787837	368
3092	120662	41478	17	2.5	329
3093	120662	41479	17	43.9403789882055	327
3094	120662	41480	11	33.5689874084292	325
3095	120662	41481	17	29.0122219787837	317
3096	120662	41482	18	4.96018217007411	315
3097	120662	41483	15	29.0122219787837	300
3098	120662	41486	15	14.4713744269512	236
3099	120662	41487	18	33.5689874084292	228
3100	120662	41488	17	29.0122219787837	211
3101	120662	41491	19	43.9403789882055	186
3102	120662	41493	17	29.0122219787837	176
3103	120662	41494	18	29.0122219787837	175
3104	120662	41495	17	14.4713744269512	170
3105	120662	41496	15	29.0122219787837	142
3106	120662	41498	21	2.5	117
3107	120662	41499	22	14.4713744269512	89
3108	120662	41500	16	14.4713744269512	65
3109	120662	41501	9	4.96018217007411	48
3110	120662	41503	17	29.0122219787837	39
3111	120662	41504	15	33.5689874084292	26
3112	120662	41507	16	14.4713744269512	23
3113	120662	41508	18	29.0122219787837	21
3115	120662	41513	11	29.0122219787837	5
3116	120662	41514	16	14.4713744269512	12
3117	120662	41515	17	14.4713744269512	20
3118	120662	41516	16	2.5	25
3119	120662	41522	18	43.9403789882055	743
3120	120662	41527	15	33.5689874084292	558
3121	120662	41535	16	43.9403789882055	414
3122	120662	41544	16	4.96018217007411	282
3123	120662	41545	20	2.5	281
3124	120662	41546	19	43.9403789882055	277
3126	120662	41557	14	29.0122219787837	264
3127	120662	41559	10	22.5216165232206	262
3128	120662	41562	16	29.0122219787837	259
3129	120662	41563	17	4.96018217007411	257
3130	120662	41565	19	14.4713744269512	250
3131	120662	41567	20	53.8121311294811	247
3132	120662	41571	14	29.0122219787837	237
3133	120662	41580	11	14.4713744269512	211
3134	120662	41584	18	43.9403789882055	210
3135	120662	41588	17	14.4713744269512	206
3136	120662	41589	15	43.9403789882055	206
3137	120662	41611	17	14.4713744269512	188
3138	120662	41613	13	2.5	187
3139	120662	41614	17	14.4713744269512	186
3140	120662	41621	12	2.5	347
3141	120662	41628	14	4.96018217007411	352
3142	120662	41631	16	14.4713744269512	352
3143	120662	41634	17	34.4973143388655	363
3144	120662	41637	15	29.0122219787837	370
3145	120662	41642	18	29.0122219787837	372
3146	120662	41648	14	29.0122219787837	375
3147	120662	41666	19	43.9403789882055	392
3148	120662	41669	11	29.0122219787837	392
3149	120662	41672	11	29.0122219787837	394
3150	120662	41675	10	29.0122219787837	402
3151	120662	41678	15	2.5	402
3152	120662	41684	15	14.4713744269512	406
3153	120662	41690	21	2.5	408
3154	120662	41693	16	29.0122219787837	408
3155	120662	41696	14	4.96018217007411	410
3156	120662	41702	16	29.0122219787837	416
3157	120662	41705	14	22.5216165232206	419
3158	120662	41710	15	14.4713744269512	427
3159	120662	41713	14	43.9403789882055	428
3160	120662	41716	22	29.0122219787837	429
3161	120662	41719	15	29.0122219787837	439
3162	120662	41725	13	14.4713744269512	451
3163	120662	41743	19	29.0122219787837	522
3164	120662	41746	13	29.0122219787837	530
3165	120662	41749	17	14.4713744269512	530
3166	120662	41758	13	29.0122219787837	544
3167	120662	41770	11	29.0122219787837	556
3168	120662	41776	15	2.5	557
3169	120662	41791	14	29.0122219787837	592
3170	120662	41794	18	29.0122219787837	605
3171	120662	41797	16	29.0122219787837	607
3172	120662	41800	17	43.9403789882055	611
3173	120662	41806	18	33.5689874084292	613
3174	120662	41809	15	34.4973143388655	628
3175	120662	41812	17	34.4973143388655	630
3176	120662	41818	17	4.96018217007411	636
3177	120662	41827	17	35.9590124657785	670
3178	120662	41866	17	17.2361264383041	696
3180	120662	41902	18	8.73372066050961	743
3181	120662	41923	10	15.0889116732015	818
3182	120662	41926	17	14.4713744269512	819
3183	120662	41931	16	26.3059167779034	893
3184	120662	42069	13	4.96018217007411	352
3185	120662	42072	17	14.4713744269512	354
3186	120662	42078	18	33.5689874084292	358
3188	120662	42084	12	2.5	367
3189	120662	42093	15	29.0122219787837	371
3190	120662	42096	14	43.9403789882055	374
3191	120662	42102	9	14.4713744269512	379
3192	120662	42108	15	33.5689874084292	381
3194	120662	42114	18	29.0122219787837	384
3195	120662	42120	19	29.0122219787837	387
3196	120662	42123	19	29.0122219787837	388
3197	120662	42126	15	2.5	389
3198	120662	42129	17	29.0122219787837	390
3200	120662	42135	17	14.4713744269512	394
3201	120662	42144	13	33.5689874084292	396
3202	120662	42147	13	14.4713744269512	397
3203	120662	42150	13	29.0122219787837	397
3204	120662	42162	20	29.0122219787837	422
3209	120679	126343	18	13.0637946429948	1321
3211	120679	126345	17	25.4207500970779	1265
3236	120679	126386	17	15.6436533367549	1102
3237	120679	126387	18	2.09004573277352	1346
3239	120679	126390	17	11.0157579365927	1270
3279	120679	126456	21	12.9030827571292	1133
3301	120679	126491	13	20.5580433483286	1095
3313	120679	126508	18	17.4676525270961	1421
3335	120679	126539	12	12.4746730716823	1373
3336	120679	126540	17	9.73207964873997	1390
3353	120679	126565	14	22.7055090282061	1248
3365	120679	126583	19	11.0157579365927	1473
3366	120679	126584	16	2.54624035078896	1480
3394	120679	126623	19	14.6247474500932	1478
3402	120679	126631	13	7.40503928996333	1521
3423	120679	126661	17	10.4102096990422	1556
3461	120679	126739	18	3.26192123461942	1992
3473	120679	126759	16	12.8639421843554	2014
3485	120679	126783	21	4.27847463088979	2346
3490	120679	126792	16	19.168358258009	2352
3510	120679	126826	17	11.0157579365927	2364
3513	120679	126832	17	14.0066822106682	2156
3521	120679	126844	19	12.7689076932393	2610
3543	120679	126885	25	22.2017474685925	2496
3546	120679	126890	18	3.19830684657387	2708
3575	120679	126942	15	11.0157579365927	1611
3582	120679	126955	14	11.0001654799803	2631
3617	120679	127016	18	11.4872401108068	1636
3638	120679	127051	12	9.28518467111232	1828
3645	120679	127059	14	16.4243243591191	1833
3656	120679	127076	12	15.5535788727459	1785
3662	120679	127083	16	6.18069441213017	1608
3675	120679	127105	17	14.4713744269513	1850
3687	120679	172936	14	13.4096566968168	1675
3696	120679	172955	16	15.0358431880377	1677
3713	120679	173004	11	17.4191473071138	1678
3722	120679	173035	20	19.3643929785744	1679
3723	120679	173038	17	18.2073210030523	1679
3755	120679	173110	21	14.4471793946006	1683
3762	120679	173150	16	14.1311216057312	1684
3764	120679	173160	19	16.3885353903523	1684
3775	120679	173224	14	13.9515131105462	1711
3782	120679	173247	18	13.3994264909076	1753
3803	120679	173406	17	12.9093874628595	1752
3817	120679	173492	18	15.3159920360848	1755
3821	120679	173515	21	17.8104512375811	1858
3838	120679	173593	19	19.3497153456504	1762
3850	120679	173674	20	14.9311183844472	1760
3875	120679	173853	20	13.333464810972	1861
3877	120679	173898	21	2.22607920280899	1308
3878	120679	173899	16	3.77126862129771	1501
3879	120679	173901	17	13.6697629210065	1254
3880	120679	173904	20	31.7218625760772	1228
3881	120679	173909	16	16.3468465251075	1454
3882	120679	173912	15	12.5979931667353	1313
3883	120679	173915	14	16.4243243591191	1833
3884	120679	173916	21	5.2260419313889	1817
3885	120679	173918	17	16.6563775734378	1613
3886	120679	173921	14	16.5023265162967	1612
3887	120679	173922	18	12.9441476564585	1612
3888	120679	173923	23	2.94527891714591	1959
3889	120679	173924	14	1.27229475502519	1846
3890	120679	173926	17	10.571882604157	1861
3891	120679	173930	19	3.72175367747834	1839
3892	120679	173932	13	3.68739819800494	2033
3893	120679	173933	19	4.85952978469548	2026
3894	120679	173934	16	3.79554602635624	1997
3895	120679	173936	20	18.8590151318337	2028
3896	120679	173940	15	2.39662317131973	1966
3897	120679	173944	17	4.23514190544349	2135
3898	120679	173947	19	24.3658146724182	2124
3899	120679	173949	19	12.3936814219659	2041
3900	120679	173950	19	3.19830684657387	2162
3901	120679	173953	18	35.6431592566485	2179
3902	120679	173954	19	12.9286040028768	2142
3903	120679	173955	14	1.86295130360865	2135
3904	120679	173958	17	10.2537021399559	2163
3905	120679	173959	24	6.57871441168178	2213
3906	120679	173960	19	2.55882714913832	2212
3907	120679	173963	18	1.83916861713556	2163
3908	120679	173964	16	4.25603525674268	2193
3909	120679	173965	15	2.55825791303732	2193
3910	120679	173966	16	7.67993888131894	2470
3911	120679	173968	19	11.2447448066196	2119
3912	120679	173969	15	5.32607699202301	2129
3913	120679	173974	22	5.7254388960295	2305
3914	120679	173977	14	12.8435040512879	2265
3915	120679	173978	17	10.0789381185376	2200
3916	120679	173979	17	3.9137208661012	2199
3917	120679	173980	17	3.86298688377819	1254
3918	120679	173981	27	14.2291152551513	2207
3919	120679	173982	22	18.913478172545	1459
3920	120679	173984	18	15.8612438628967	2341
3921	120679	173994	16	3.72175367747834	1810
3922	120679	174005	19	24.3658146724182	2124
3923	120679	174015	21	15.6645778847893	2363
3924	120679	174034	16	15.5049982859273	2021
3925	120679	174035	19	2.55882714913832	2175
3926	120679	174039	19	15.6645778847893	2259
3927	120679	174041	18	15.5965819723059	1129
3928	120679	174042	17	17.1912313329323	2400
3929	120679	174043	19	2.04430787696255	2411
3930	120679	174044	15	10.5410984378302	2128
3931	120679	174047	18	23.6865971215205	2151
3932	120679	174049	17	1.41958365665235	2180
3933	120679	174061	15	11.0339236349239	1131
3934	120679	174062	17	33.681700329754	1130
3935	120679	174063	21	10.8860876836669	1131
3936	120679	174064	20	11.1168055843262	1187
3937	120679	174067	20	6.90430222535741	2129
3938	120679	174071	25	10.2537021399559	2235
3939	120679	174072	16	17.2922460116626	2211
3940	120679	174073	18	3.87698870493381	2501
3941	120679	174074	19	17.347247861109	2538
3942	120679	174076	21	12.6940167942616	2560
3943	120679	174077	21	32.4568351609811	2537
3944	120679	174079	15	12.3285237883877	1844
3945	120679	174082	17	17.2922460116626	1849
3946	120679	174083	25	11.4467932451704	1841
3947	120679	174084	17	5.91174886931952	1868
3948	120679	174087	17	10.8447562232283	2005
3949	120679	174091	15	13.3473301662603	1859
3950	120679	174092	16	0.869633071919086	1477
3951	120679	174093	15	0.49385057205251	1501
3952	120679	174094	19	18.2044424787031	1475
3953	120679	174095	21	21.8319578507963	1433
3954	120679	174105	22	12.082685887712	2417
3955	120679	174106	14	16.7189876502586	2384
3956	120679	174109	17	16.8408502585022	2494
[truncated: 998,000+ more rows]
