# Supplementary material for: Micro-epidemiological structuring of Plasmodium falciparum parasite populations in regions with varying transmission intensities in Africa
Source: Wellcome Open Res. 2017 Sep 8;2:10. Originally published 2017 Feb 14. [Version 2] doi: 10.12688/wellcomeopenres.10784.2 (PMC5445974; doi:10.12688/wellcomeopenres.10784.2)
Supplement: Dataset 5: SNP and distance differences between P. falciparum parasite pairs in the Rachuonyo South population. — Differences were computed for all parasite pairwise comparisons. Sample_id and sample_id_x are unique sample identifiers; snps represent the number of snp differences between parasite pairs; km_distance represents geographical distance, in kilometres, between parasite pairs. [file wellcomeopenres-2-13603-s0004.tgz › Dataset5_SNPanddistancedifferencesbetweenparasitepairsinRachuonyoSouth.txt]

sample_id	sample_id_x	snps	km_distance
2	180162	180166	13	0.335262897232822
4	180162	180176	19	3.8051116698748
5	180162	180188	16	0.941375329574003
6	180162	180190	14	4.63745593235436
7	180162	180216	21	0.208424586592556
8	180162	180232	18	0.492895868125268
9	180162	180236	18	0.227547997788151
10	180162	180243	14	0.570492973801434
11	180162	180244	14	0.813843513929917
12	180162	180247	13	0.547058784929433
13	180162	180250	15	0.470683886675579
14	180162	180260	13	0.470683886675579
15	180162	180270	15	0.470683886675579
16	180162	180276	15	0.486339818197543
17	180162	180289	16	0.599178963978897
18	180162	180293	16	0.886952008888662
20	180162	180336	14	0.741949984168691
21	180162	180340	22	1.02882145942241
22	180162	180341	15	1.05750811886059
23	180162	180343	15	1.12868414790281
24	180162	180355	14	0.695268653332433
25	180162	180356	15	0.741949984168691
26	180162	180359	22	1.23706474167987
27	180162	180374	12	1.12162197354999
30	180162	180381	17	1.05750811886059
31	180162	180382	15	1.12868414790281
32	180162	180384	14	1.12162197354999
33	180162	180388	9	1.39252378715273
35	180162	180404	11	1.59627994384362
36	180162	180414	13	1.59627994384362
37	180162	180433	16	1.26836624309801
38	180162	180434	18	1.86213623533746
39	180162	180436	11	1.29599179108573
40	180162	180443	13	1.66532679873291
41	180162	180444	10	1.86213623533746
42	180162	180446	17	1.29599179108573
43	180162	180447	15	0.870682851720694
45	180162	180472	9	1.31294065059934
46	180162	180473	14	1.59627994384362
47	180162	180483	12	1.20486413781216
48	180162	180500	11	1.49559294941485
49	180162	180506	15	0.913228823652144
51	180162	180563	14	1.66737689954903
52	180162	180571	16	1.79178326707495
53	180162	180616	16	1.32412420813686
54	180162	180643	16	2.05312711061128
55	180162	180645	13	2.05003318308461
56	180162	180648	10	1.74108373351997
57	180162	180649	11	2.19940454250922
58	180162	180650	14	1.96945683225646
59	180162	180654	16	2.05003318308461
60	180162	180658	15	2.03315473575532
61	180162	180659	13	2.10938513695552
62	180162	180660	17	1.96945683225646
63	180162	180664	15	2.05003318308461
64	180162	180668	19	2.03315473575532
65	180162	180674	13	2.05003318308461
66	180162	180676	15	1.8782864791033
68	180162	180681	18	1.96615950496346
70	180162	180691	7	1.96615950496346
71	180162	180700	17	1.96955923932094
72	180162	180704	11	1.79935726435312
73	180162	180711	16	1.96615950496346
77	180162	180745	14	2.12531413167526
78	180162	180757	19	2.13144014298555
79	180162	180779	14	2.30563631494399
80	180162	180780	15	2.30563631494399
81	180162	180789	16	2.30563631494399
83	180162	180808	18	2.60989375702775
84	180162	180809	14	2.94181260497415
85	180162	180810	19	2.66761439823755
86	180162	180826	15	2.28562949344061
87	180162	180830	19	2.66761439823755
88	180162	180831	17	2.78578106694448
89	180162	180841	12	2.78578106694448
90	180162	180851	12	2.78578106694448
91	180162	180855	9	2.19489907628571
92	180162	180861	17	2.78578106694448
93	180162	180871	14	2.78578106694448
94	180162	180875	15	2.40729379652028
96	180162	180886	16	2.09593543715183
97	180162	180889	16	2.21954462465875
98	180162	180895	16	2.40729379652028
99	180162	180900	11	2.13370606748757
100	180162	180909	13	2.21954462465875
102	180162	180991	19	5.21358511818567
103	180162	181001	19	5.40905285380116
105	180162	181010	14	4.90132363519351
106	180162	181018	14	4.60643086018397
107	180162	181023	12	4.72361537371495
109	180162	181029	14	4.56475135015799
110	180162	181038	15	5.21830577075985
112	180162	181047	15	4.60494295624041
113	180162	181057	12	4.60494295624041
114	180162	181067	13	4.60494295624041
117	180162	181083	15	4.17740262838267
118	180162	181094	18	4.39555722329255
119	180162	181099	12	4.17740262838267
120	180162	181113	14	4.2980142431543
121	180162	181116	12	4.17740262838267
123	180162	181138	16	3.03579072328439
124	180162	181139	16	5.13635969535408
125	180162	181142	15	5.11246692527884
126	180162	181144	17	3.13012565179627
127	180162	181147	13	5.13635969535408
129	180162	181150	15	5.11246692527884
130	180162	181161	17	7.11174980672477
131	180162	181168	12	5.11246692527884
132	180162	181179	17	4.60643086018397
133	180162	181181	15	7.07573477923945
134	180162	181190	17	4.64760803472946
135	180162	181198	15	8.8692639132173
136	180162	181243	17	7.9753918964958
137	180162	181260	17	10.8117616909631
139	180162	181273	12	8.93530745514344
140	180162	181274	11	8.46642598031785
142	180162	181434	12	11.6429060983292
144	180162	181505	18	15.1985663777866
145	180162	181509	11	4.60494295624041
146	180162	181531	16	5.21830577075985
147	180162	181537	17	15.5893537575658
148	180162	181553	15	5.11246692527884
149	180162	181577	16	13.8931285043472
150	180162	181608	15	4.60494295624041
151	180162	181615	16	17.3075072322803
152	180162	181619	16	5.08619603182928
153	180162	181696	17	2.81689835234987
154	180162	181711	12	18.735635372906
155	180162	181776	14	18.7059121721851
156	180162	181874	11	2.29198015523322
157	180162	181902	10	19.20248947799
158	180162	181909	18	17.8735211669789
159	180162	181956	14	2.25246872723759
160	180162	181960	11	3.51771151973957
161	180162	181978	10	2.41796527243062
162	180162	181982	11	3.02866285115168
163	180162	182003	15	2.62908296101558
164	180162	182021	13	4.19640236066219
166	180162	182095	14	2.77751165557541
167	180162	182148	17	5.21738003012683
168	180162	182156	14	5.71670530330765
169	180162	182179	18	5.96133146121113
170	180162	182183	13	4.76737116819125
171	180162	182190	20	5.96133146121113
172	180162	182216	10	4.69007084040661
174	180162	182348	18	8.38908392420225
175	180162	182359	16	7.8806043613066
176	180162	182370	14	7.8806043613066
178	180162	182376	11	9.6342153976233
179	180162	182380	11	7.25753301347052
180	180162	182388	14	8.98777907277112
181	180162	182408	11	8.60989676194626
182	180162	182413	13	9.83124077177843
183	180162	182418	13	10.4374092903545
184	180162	182439	17	10.0487171318562
185	180162	182442	18	11.7919657911805
186	180162	182455	19	2.81689835234987
187	180162	182474	18	10.8531257404367
188	180162	182480	9	10.1624832026288
189	180162	182495	16	10.7976278574316
190	180162	182530	13	7.92002970154528
192	180162	182564	15	13.127459999184
193	180162	182572	14	13.7475207443169
195	180162	182614	17	14.0651761155073
196	180162	182621	13	11.9043098687198
197	180162	182627	12	12.2460168480016
198	180162	182635	12	15.4975911595817
199	180162	182649	11	14.1676363182853
200	180162	182655	12	15.7116285881281
201	180162	182661	16	14.2730049209657
202	180162	182671	15	14.1719589204095
203	180162	182688	16	16.0205176956229
204	180162	182692	12	13.923939454692
205	180162	182705	15	14.6371279150651
206	180162	182707	19	16.5883144287882
207	180162	182712	15	14.9103389899172
208	180162	182720	14	15.7355909372888
209	180162	182726	18	14.1676363182853
210	180162	182800	16	16.9751178155055
211	180162	182805	14	18.8097315080318
212	180162	182831	13	18.3926033990415
215	180162	182900	15	18.2926380077362
217	180162	182915	15	0.952305819559138
218	180162	182926	13	0.952305819559138
219	180162	182927	15	0.455426126152124
220	180162	182937	14	1.26638349426303
221	180162	182946	7	1.06481768752795
222	180162	182948	14	1.26638349426303
223	180162	182949	15	0.455426126152124
225	180162	182959	14	1.26638349426303
226	180162	182960	15	0.347901848516293
228	180162	182972	12	2.35177661458076
229	180162	182980	15	1.24804102753184
230	180162	182999	14	0.444466738534312
232	180162	183020	16	0.159726002946668
233	180162	183025	14	0.455426126152124
234	180162	183055	15	0.244121021133139
235	180162	183067	13	1.99742805276385
236	180162	183075	14	6.56540269102395
237	180162	183111	15	6.41118293906292
238	180162	183130	13	2.95673240767114
239	180162	183135	15	5.92918443964615
240	180162	183139	15	3.45597442486959
241	180162	183143	11	2.94673027508995
242	180162	183144	13	6.14574152436731
243	180162	183146	11	6.02662831155705
244	180162	183150	17	3.45597442486959
245	180162	183168	18	5.92918443964615
246	180162	183188	18	5.98697741633287
247	180162	183205	19	11.8343536280242
248	180162	183206	19	11.8545754862544
249	180162	183207	14	11.7600599506685
250	180162	183216	18	11.8343536280242
251	180162	183217	19	11.8545754862544
252	180162	183218	18	11.7600599506685
253	180162	183221	17	12.17034281888
254	180162	183226	17	11.5280219172607
255	180162	183227	16	11.8343536280242
256	180162	183237	17	11.5280219172607
257	180162	183238	13	11.9258050405729
258	180162	183240	17	11.8546408647373
259	180162	183245	11	11.8402222667761
260	180162	183246	14	11.7791126200444
261	180162	183248	21	11.5280219172607
262	180162	183250	22	11.7600599506685
263	180162	183254	14	12.2170383380016
264	180162	183255	11	11.8817747237371
265	180162	183256	15	11.8402222667761
266	180162	183260	13	11.9258050405729
267	180162	183265	13	12.302573204181
269	180162	183267	12	11.8402222667761
270	180162	183268	17	11.7791126200444
271	180162	183270	10	11.8343536280242
272	180162	183271	13	11.9258050405729
274	180162	183276	13	12.3084842794198
275	180162	183277	12	11.8817747237371
276	180162	183278	16	11.8402222667761
277	180162	183279	17	11.7791126200444
278	180162	183281	17	11.8343536280242
279	180162	183331	15	4.13430597322033
282	180162	183463	17	14.6856777296361
283	180162	183479	19	14.8252358796023
284	180162	183480	19	14.8252358796023
285	180162	183481	15	14.8252358796023
287	180162	183484	12	14.8252358796023
288	180162	183488	11	15.4164377155373
289	180162	183515	16	15.2179105903856
290	180162	183526	18	15.3711279769655
291	180162	183527	12	15.3711279769655
292	180162	183530	14	15.3711279769655
293	180162	183536	10	18.5640468709721
294	180162	183556	13	18.2837184010148
298	180162	183598	14	3.20879504850808
299	180162	183601	12	3.23510850327885
300	180162	183602	12	3.23510850327885
301	180162	183603	13	3.23510850327885
302	180162	183605	16	3.23510850327885
303	180162	183607	9	3.11695856158911
304	180162	183608	10	3.11695856158911
305	180162	183616	12	3.53528916270049
307	180162	183627	12	3.90552080607764
308	180162	183628	11	3.90552080607764
310	180162	183640	16	3.54057650933573
311	180162	183642	12	3.54057650933573
312	180162	183650	12	3.73631579696074
313	180162	183653	13	3.73631579696074
314	180162	183672	12	4.00650020195398
315	180162	183675	15	3.8874011201608
316	180162	183682	19	3.8874011201608
317	180162	183696	16	4.20398254726953
318	180162	183715	16	4.0798733489812
319	180162	183723	14	4.47910764147262
320	180162	183730	16	4.19640236066219
321	180162	183860	14	4.30407977672114
322	180162	183873	15	5.15231865722691
323	180162	183878	14	5.32728123467986
324	180162	183889	14	10.237784967583
325	180162	183913	13	11.2957869452787
327	180162	183951	19	3.19892508492739
328	180162	183954	12	12.0351224282708
329	180162	183968	18	12.1181926327326
330	180162	183980	19	13.1747792326489
332	180162	184008	15	13.1747294608471
333	180162	184016	13	13.0661855228921
334	180162	184018	12	13.0661855228921
335	180162	184027	15	12.2779901558014
338	180162	184053	18	14.9746939066927
339	180162	184057	11	8.93961004429903
340	180162	184059	22	8.35912134764607
341	180162	184063	15	8.93961004429903
342	180162	184069	12	8.37602345007953
343	180162	184070	18	8.47126865102488
344	180162	184073	15	8.27397716269092
345	180162	184075	17	8.95386032455507
347	180162	184077	13	8.29659012385343
349	180162	184092	15	8.27397716269092
350	180162	184093	14	8.29659012385343
351	180162	184102	18	8.47126865102488
352	180162	184108	21	8.49377898460427
353	180162	184117	14	8.29659012385343
354	180162	184118	18	8.93073116919582
355	180162	184120	15	19.2553467178828
357	180162	184125	17	8.27397716269092
358	180162	184128	18	8.87727675805476
359	180162	184141	17	8.35912134764607
360	180162	184147	15	7.7778040262942
361	180162	184155	16	8.23750785363121
362	180162	184156	16	8.47126865102488
363	180162	184164	11	18.0024732484906
364	180162	184168	17	18.2989699635772
365	180162	184170	21	18.0621864449802
366	180162	184175	16	18.0621864449802
367	180162	184181	14	18.1954978503227
368	180162	184193	15	3.11880947596943
369	180162	184201	17	2.15115560175071
370	180162	184208	18	2.44610189712857
371	180162	184219	18	2.44610189712857
372	180162	184224	14	2.44610189712857
373	180162	184225	17	2.13034697199104
374	180162	184230	8	2.44610189712857
375	180162	184236	12	2.13034697199104
377	180162	184248	17	2.33734172813391
378	180162	184255	17	2.70850593289319
379	180162	184262	13	2.79402092364161
381	180162	184270	20	3.01683782429638
382	180162	184272	14	2.70850593289319
383	180162	184275	11	2.29198015523322
384	180162	184277	15	2.70850593289319
385	180162	184283	16	2.70850593289319
386	180162	184332	12	13.1885774610016
387	180162	184333	14	13.1731688477559
388	180162	184334	17	13.5372436490447
389	180162	184341	18	13.5252139636974
390	180162	184342	18	13.2411342286084
391	180162	184355	18	13.0046921516097
392	180162	184359	15	13.2411342286084
393	180162	184360	12	12.7252728517338
395	180162	184370	15	13.1731688477559
396	180162	184375	10	15.8441664182308
397	180162	184384	16	14.8323421812274
399	180162	184386	10	15.4975911595817
401	180162	184410	18	15.7060641612778
404	180162	184427	16	8.11647720792121
405	180162	184434	20	7.68030876018502
406	180162	184438	18	7.92675488116658
407	180162	184442	12	8.11647720792121
408	180162	184443	17	8.04662488391583
409	180162	184448	20	7.68030876018502
410	180162	184449	16	9.07179946715506
411	180162	184453	14	8.11647720792121
412	180162	184454	15	7.68030876018502
413	180162	184455	15	9.06605048937287
414	180162	184480	14	1.65758609732918
416	180162	184495	14	0.355861905477637
417	180162	184516	15	2.35177661458076
418	180162	184517	11	2.37768944908116
419	180162	184546	16	2.18600667474788
420	180162	184568	18	2.47529631309586
421	180162	184578	10	2.15736320597728
422	180162	184604	14	4.40404654537196
423	180162	184620	16	5.34800659024278
424	180162	184639	17	4.25979851005344
425	180162	184653	12	4.96187034710131
427	180162	184681	13	5.17756415418223
428	180162	184683	13	5.51372393545255
429	180162	184694	14	5.46790920725832
430	180162	184700	13	3.71721676116699
431	180162	184752	25	3.9690155123668
432	180162	184762	14	3.9690155123668
433	180162	184786	20	10.354324345405
434	180162	184811	14	4.26197052838749
435	180162	184826	15	5.68650467210413
436	180162	184827	11	5.42232978014161
438	180162	184838	14	5.2066383326135
439	180162	184848	12	5.2066383326135
440	180162	184863	13	6.30947676687131
441	180162	184867	14	5.07109621704171
443	180162	184878	18	5.70818875744498
444	180162	184886	14	5.42232978014161
445	180162	184887	13	5.2066383326135
446	180162	184912	17	7.08740178873288
447	180162	184921	11	7.08740178873288
448	180162	184922	18	7.08740178873288
449	180162	184923	15	6.98605456201599
450	180162	184936	12	4.37407671272953
451	180162	184941	15	7.08740178873288
452	180162	184950	15	7.12295237533944
453	180162	184951	13	7.08740178873288
454	180162	184952	14	6.98605456201599
455	180162	184956	13	4.37407671272953
456	180162	184967	13	4.40167479703316
458	180162	184983	16	7.06592142524415
459	180162	184987	12	6.02880210127649
460	180162	184992	12	6.02880210127649
461	180162	184997	17	6.02880210127649
462	180162	185008	12	6.21350119487615
463	180162	185021	13	5.98060017672286
464	180162	185026	15	7.19602495197043
465	180162	185036	19	7.19602495197043
466	180162	185041	18	7.19602495197043
467	180162	185044	13	6.85473290725875
468	180162	185051	16	7.19602495197043
469	180162	185056	14	6.86032501925624
470	180162	185060	15	7.30778565777999
471	180162	185061	14	6.86032501925624
472	180162	185062	15	6.31981191015599
473	180162	185067	18	6.43256031356215
474	180162	185072	11	5.73216087600425
475	180162	185087	15	5.73216087600425
476	180162	185090	16	6.96969577781427
478	180162	185092	19	5.94165960923085
479	180162	185095	15	6.96969577781427
480	180162	185097	13	5.94165960923085
481	180162	185102	13	5.94165960923085
482	180162	185111	15	7.60516872630319
483	180162	185112	14	6.77106417117449
484	180162	185113	16	6.96719529742319
485	180162	185115	15	7.51187327459271
486	180162	185117	15	6.77106417117449
487	180162	185118	20	6.96719529742319
488	180162	185119	17	5.97679692558239
490	180162	185128	19	6.97176180958159
491	180162	185132	11	6.77106417117449
493	180162	185138	22	6.97176180958159
494	180162	185140	17	7.59012058772066
495	180162	185151	12	6.50112677146592
496	180162	185157	15	5.73060336424041
499	180162	185162	13	5.73060336424041
500	180162	185164	14	6.9258450998327
501	180162	185168	12	5.63284376539808
502	180162	185169	16	6.9258450998327
503	180162	185172	12	5.73060336424041
504	180162	185188	13	5.63284376539808
505	180162	185189	10	6.78592096738231
506	180162	185192	12	7.24381225591237
507	180162	185200	19	7.43166951161123
508	180162	185206	19	6.32497493080689
509	180162	185207	18	6.32497493080689
510	180162	185208	12	5.99079630380143
511	180162	185210	14	7.43166951161123
512	180162	185218	9	6.32497493080689
513	180162	185219	14	6.78592096738231
514	180162	185220	21	7.43166951161123
516	180162	185226	18	6.14574152436731
517	180162	185234	14	7.07573477923945
518	180162	185238	16	7.43166951161123
519	180162	185239	19	7.43166951161123
520	180162	185240	15	7.24381225591237
521	180162	185244	14	6.16839111326521
522	180162	185247	17	6.67089203892926
523	180162	185250	13	7.24381225591237
525	180162	185255	15	6.41118293906292
526	180162	185257	12	6.67089203892926
527	180162	185273	11	7.17596608190732
528	180162	185277	17	6.19988158819407
529	180162	185292	12	6.37168461256817
530	180162	185301	12	6.00782076556713
532	180162	185312	15	6.48325456669209
533	180162	185314	11	6.49613690047498
534	180162	185320	15	6.76795675750695
535	180162	185326	18	8.02223907373063
536	180162	185328	18	6.67089203892926
537	180162	185331	14	6.23234320098289
538	180162	185336	16	8.02223907373063
539	180162	185345	13	6.67089203892926
540	180162	185349	16	6.64884901132433
542	180162	185360	14	6.76795675750695
543	180162	185365	16	6.79839238307207
544	180162	185369	18	6.76795675750695
545	180162	185395	14	9.08300087364698
547	180162	185410	15	9.08300087364698
548	180162	185428	10	9.01330594716413
549	180162	185433	14	9.01330594716413
550	180162	185439	16	8.53530084825752
551	180162	185446	14	8.02304195676028
552	180162	185451	16	8.02304195676028
553	180162	185456	14	8.02304195676028
554	180162	185458	18	9.42614934818895
555	180162	185479	15	8.32807329485986
556	180162	185486	16	8.51371242972266
557	180162	185489	15	8.31171035440622
558	180162	185500	19	8.38751421517177
559	180162	185504	18	8.39677144049888
560	180162	185509	18	8.58833148748279
561	180162	185510	17	8.58833148748279
562	180162	185514	16	8.80270941748938
563	180162	185523	14	8.84560837837937
564	180162	185562	14	7.57125092175509
565	180162	185564	20	7.79290670790121
566	180162	185566	20	7.95541372119056
567	180162	185585	18	7.73208995013143
569	180162	185593	20	7.7316379277126
570	180162	185605	19	7.73208995013143
571	180162	185612	10	7.91884503485955
572	180162	185620	18	7.9753918964958
573	180162	185621	17	7.57125092175509
574	180162	185631	15	8.35755777469025
575	180162	185632	9	7.98181443158121
576	180162	185646	19	11.1090495576554
577	180162	185656	14	11.1090495576554
578	180162	185667	13	10.9353208331
579	180162	185669	17	11.2597499785516
580	180162	185685	16	11.3650883857025
581	180162	185687	11	11.1631895405348
582	180162	185690	12	11.0306329676416
583	180162	185695	13	11.3650883857025
584	180162	185699	11	11.0738716024828
585	180162	185700	16	11.0306329676416
586	180162	185702	13	10.7919131619952
589	180162	185734	12	8.52196028626466
590	180162	185746	16	10.1930231241464
591	180162	185759	18	9.59231808507539
592	180162	185766	16	9.86025648623437
593	180162	185783	12	10.3657526348993
594	180162	185793	11	9.86025648623437
595	180162	185799	18	9.67179055211258
596	180162	185803	12	11.3900244776009
597	180162	185833	17	9.84039311634355
598	180162	185838	12	11.1948475253343
599	180162	185842	17	9.84039311634355
600	180162	185865	16	11.1402497727648
601	180162	185872	15	11.0942946939757
602	180162	185892	11	11.3340868242292
604	180162	185916	13	11.5080190351896
605	180162	185934	16	11.2657029931839
606	180162	185952	15	10.8990966754561
607	180162	185962	13	10.8990966754561
608	180162	185965	15	9.65259034474289
610	180162	185983	12	9.55860886557828
611	180162	185991	12	10.9547558950527
613	180162	185993	16	9.55860886557828
614	180162	185994	16	9.8428405326018
615	180162	186010	17	10.928996020454
616	180162	186107	21	10.2938224585325
617	180162	186119	13	11.1455720121873
618	180162	186120	14	11.2324633802982
619	180162	186124	15	11.1455720121873
621	180162	186129	13	11.1455720121873
622	180162	186135	18	11.1906661031083
623	180162	186137	16	10.358832261492
624	180162	186140	11	11.1906661031083
625	180162	186145	15	11.1906661031083
626	180162	186148	17	9.86025648623437
628	180162	186157	11	10.4077350756504
630	180162	186160	11	9.86025648623437
631	180162	186165	14	10.629735983242
632	180162	186167	18	10.3657526348993
634	180162	186178	16	9.79416710604722
635	180162	186199	14	9.86025648623437
636	180162	186200	12	9.81386002124904
638	180162	186247	13	10.6887979307414
640	180162	186254	12	12.5984760151166
641	180162	186260	15	12.5455649034662
642	180162	186261	10	10.8509095040642
643	180162	186262	16	10.6080355732666
644	180162	186264	19	12.5984760151166
645	180162	186266	12	13.3818083844091
646	180162	186273	21	13.3490593464948
647	180162	186276	15	13.3818083844091
648	180162	186283	11	13.3490593464948
649	180162	186287	15	12.7866163450471
650	180162	186293	8	13.3490593464948
652	180162	186298	13	12.6165017688766
653	180162	186305	11	13.4272578796666
654	180162	186306	20	13.2976406531384
655	180162	186312	15	13.3490593464948
656	180162	186315	15	13.4272578796666
657	180162	186322	17	13.3490593464948
658	180162	186323	16	13.1066961086331
659	180162	186331	11	12.7152654380788
660	180162	186332	11	13.3490593464948
661	180162	186333	16	13.1066961086331
662	180162	186339	16	12.8079000176797
663	180162	186341	10	12.759097436029
664	180162	186345	14	13.4272578796666
665	180162	186355	15	11.9790946822424
666	180162	186356	16	13.4272578796666
668	180162	186372	18	11.7588671257653
669	180162	186381	15	12.0764441841667
671	180162	186392	14	12.2639625144181
672	180162	186403	13	12.3571175524239
673	180162	186410	11	12.0764441841667
674	180162	186421	14	12.2639625144181
675	180162	186429	20	12.3628242011767
676	180162	186431	16	12.3477460901544
677	180162	186433	15	12.2850304721062
678	180162	186434	16	12.0604696323992
679	180162	186436	17	12.0469872262241
680	180162	186438	14	12.3628242011767
681	180162	186442	13	12.2306441421072
682	180162	186443	16	12.2850304721062
683	180162	186453	15	12.2850304721062
684	180162	186456	14	12.0469872262241
685	180162	186471	13	12.3477460901544
687	180162	186479	10	12.0780390391713
688	180162	186481	14	12.3477460901544
689	180162	186486	14	12.361776486179
690	180162	186495	9	12.3948536395043
691	180162	186496	12	12.361776486179
692	180162	186497	15	12.361776486179
694	180162	186504	16	12.3161141253217
695	180162	186505	14	12.3445090626235
696	180162	186509	15	11.9688711509056
697	180162	186515	11	12.3445090626235
698	180162	186520	19	12.4710256876926
699	180162	186522	17	12.6947577046113
700	180162	186529	15	12.6930407094332
701	180162	186532	12	12.6947577046113
704	180162	186538	14	12.9398018736266
705	180162	186544	20	11.8903581532643
706	180162	186545	12	11.8444072219061
707	180162	186552	15	12.6947577046113
708	180162	186555	15	11.8444072219061
709	180162	186576	11	11.5746823848786
710	180162	186578	14	12.9398018736266
711	180162	186579	16	12.4710256876926
712	180162	186581	17	12.6947577046113
713	180162	186591	16	12.6947577046113
714	180162	186596	13	11.7190251466473
715	180162	186603	11	11.7419800130649
716	180162	186617	15	11.7190251466473
718	180162	186631	20	11.7357801641915
719	180162	186641	19	11.7357801641915
720	180162	186652	12	11.7419800130649
721	180162	186657	17	11.4413413162169
724	180162	186664	15	11.8862902903921
725	180162	186669	17	11.4413413162169
727	180162	186679	14	12.0340466811367
728	180162	186687	9	12.0089269522032
729	180162	186689	15	12.0432970138052
730	180162	186692	16	13.0419628353041
731	180162	186699	15	12.0432970138052
732	180162	186709	16	12.0432970138052
733	180162	186711	14	13.0419628353041
734	180162	186719	17	12.0432970138052
735	180162	186729	17	12.0432970138052
736	180162	186731	18	13.0419628353041
737	180162	186738	13	12.0340466811367
738	180162	186747	14	12.0258101133851
739	180162	186803	15	14.8973965195472
740	180162	186805	13	14.7179110594041
741	180162	186806	12	14.7179110594041
742	180162	186807	18	12.4377379879758
745	180162	186815	18	14.7179110594041
748	180162	186855	20	14.137844690727
749	180162	186856	17	14.835962881638
750	180162	186868	14	13.9618731693491
751	180162	186871	12	14.835962881638
752	180162	186882	17	15.3274689682631
753	180162	186896	19	15.1128885025108
755	180162	186972	13	14.4191764997336
756	180162	187003	19	13.5347812463255
758	180162	187022	16	13.5347812463255
759	180162	187027	16	14.9351304980461
760	180162	187057	15	14.5042597314152
761	180162	187083	16	14.2380950775826
763	180162	187123	16	15.0283779622164
764	180162	187129	12	14.1847165465378
765	180162	187140	16	14.6463196030689
766	180162	187141	14	13.7695219125247
767	180162	187151	14	13.8931285043472
768	180162	187172	14	13.6160033699833
769	180162	187174	17	13.6936961125313
770	180162	187184	11	13.765995402609
771	180162	187214	14	13.765995402609
772	180162	187229	19	16.9207584151854
773	180162	187247	17	16.9220624879266
774	180162	187267	19	16.9220624879266
775	180162	187285	15	16.2929443148449
777	180162	187315	19	17.1734773195462
779	180162	187359	16	16.8375453348612
780	180162	187401	16	15.4613606401733
781	180162	187423	16	15.6723775879089
782	180162	187432	26	15.6297788013744
783	180162	187438	15	16.3898675168191
784	180162	187442	20	15.6297788013744
785	180162	187446	18	16.208433542101
786	180162	187456	14	16.4753229293707
787	180162	187463	14	17.0537467852977
788	180162	187465	17	16.4753229293707
789	180162	187485	16	16.7355532418275
790	180162	187501	17	15.5035196434988
791	180162	187503	18	17.162581084051
792	180162	187507	16	16.5526495786775
793	180162	187508	16	16.7926012100104
795	180162	187512	16	16.6866314776404
798	180162	187542	17	17.3075072322803
799	180162	187544	15	15.6924150058823
800	180162	187545	15	15.6924150058823
801	180162	187546	16	16.3309479510781
802	180162	187552	11	17.3075072322803
803	180162	187561	13	16.1016922727276
804	180162	187564	21	15.6924150058823
805	180162	187569	12	16.4535916738543
807	180162	187587	14	15.9787561868993
809	180162	187613	14	15.9833992931259
810	180162	187615	13	15.7374470335348
811	180162	187616	18	15.5893537575658
812	180162	187630	16	17.341331662855
813	180162	187632	11	15.9550055450479
814	180162	187634	17	15.9293881575544
815	180162	187640	13	17.341331662855
816	180162	187642	12	16.0175170942679
817	180162	187660	14	17.2661778798177
818	180162	187661	17	17.2563543390183
819	180162	187669	16	17.2661778798177
820	180162	187677	17	17.1543099998762
821	180162	187687	13	17.1543099998762
822	180162	187696	11	17.3254835185395
823	180162	187715	14	17.3254835185395
824	180162	187716	11	17.1849116085285
825	180162	187719	14	16.7190951990133
826	180162	187722	15	15.6167928711663
827	180162	187724	14	15.4945521232462
828	180162	187725	15	17.3254835185395
829	180162	187731	20	17.0355050879369
831	180162	187746	15	16.4158725708512
832	180162	187762	14	17.1150580258846
833	180162	187780	15	17.0355050879369
834	180162	187788	13	15.674975405521
835	180162	187800	13	17.0355050879369
837	180162	187811	16	16.8222592451822
838	180162	187813	16	16.771229337046
839	180162	187814	14	16.0066544870046
840	180162	187818	15	16.5131236523033
842	180162	187820	16	16.7190951990133
843	180162	187821	15	16.8222592451822
844	180162	187822	12	16.6231442812035
845	180162	187824	16	16.083635946846
847	180162	187832	13	16.6231442812035
848	180162	187837	9	16.7857228718144
849	180162	187838	15	16.5687092329115
850	180162	187841	15	16.8222592451822
851	180162	187842	12	16.6231442812035
853	180162	187851	14	16.6501262032479
854	180162	187852	15	16.6231442812035
855	180162	187860	13	16.5624373843383
856	180162	187862	12	16.6231442812035
857	180162	187870	15	16.8222592451822
858	180162	187871	13	16.6231442812035
859	180162	187878	17	16.7637980280063
860	180162	187888	10	16.7637980280063
861	180162	187895	17	19.4496404477717
862	180162	187905	15	18.3271846072491
863	180162	187910	11	18.6418239922765
864	180162	187924	12	18.1960759960137
866	180162	187929	12	18.6418239922765
867	180162	187944	17	18.1960759960137
868	180162	187955	15	18.2683757968621
869	180162	187961	17	18.3877483955199
870	180162	187964	12	18.2683757968621
871	180162	187969	12	18.5817569799261
872	180162	187977	11	15.9732679497175
873	180162	187982	17	15.9732679497175
874	180162	188001	19	15.9269690066048
875	180162	188008	10	17.5992137914678
876	180162	188026	16	17.5903374177579
877	180162	188038	9	18.3328530324415
879	180162	188043	14	18.3328530324415
880	180162	188044	13	18.1796436953115
881	180162	188046	16	18.0463334220806
882	180162	188047	13	19.1548287215963
883	180162	188050	10	18.277986686119
884	180162	188051	13	18.0463334220806
885	180162	188056	9	18.0463334220806
886	180162	188058	11	19.1795116788987
887	180162	188060	19	18.277986686119
888	180162	188063	18	19.1795116788987
889	180162	188067	17	19.1548287215963
890	180162	188072	19	19.1548287215963
891	180162	188077	17	19.1548287215963
892	180162	188098	10	2.99846758273998
893	180162	188100	16	2.13233685107119
894	180162	188103	16	2.99846758273998
895	180162	188105	15	2.13233685107119
896	180162	188110	13	2.13233685107119
897	180162	188125	13	3.71161805069872
898	180162	188131	13	3.58334512245781
899	180162	188141	11	3.58334512245781
900	180162	188143	17	3.20624818710854
902	180162	188163	19	3.20624818710854
903	180162	188183	16	3.72301912153983
904	180162	188198	17	3.72301912153983
905	180162	188205	13	3.53252832896805
906	180162	188262	14	3.74253208826113
907	180162	188266	16	2.95231069218085
908	180162	188273	14	2.95231069218085
909	180162	188274	17	2.82164376256304
910	180162	188300	11	3.10610184303973
911	180162	188310	15	3.53792878401414
912	180162	188319	12	2.97289528543233
913	180162	188323	16	3.10610184303973
914	180162	188325	17	2.97289528543233
915	180162	188326	14	3.57755246664369
916	180162	188329	15	3.07119473853049
917	180162	188332	11	2.92032097281351
918	180162	188333	13	3.10610184303973
919	180162	188336	17	3.18567021043618
920	180162	188338	17	3.10610184303973
921	180162	188350	14	4.23437291102164
922	180162	188366	17	4.56368323554945
923	180162	188372	13	3.57233017616824
924	180162	188379	16	3.83168918230794
925	180162	188382	16	3.57233017616824
927	180162	188401	16	3.92893721117712
928	180162	188402	16	3.13491367816423
929	180162	188403	16	3.33455953101847
930	180162	188411	15	3.13491367816423
931	180162	188413	17	3.74228946642755
932	180162	188419	16	3.94125868941712
933	180162	188420	17	3.92893721117712
936	180162	188439	16	3.50335609672142
937	180162	188454	13	4.87520309443888
938	180162	188488	18	3.61812847805576
939	180162	188504	19	3.50335609672142
940	180162	188518	13	3.61812847805576
941	180162	188530	14	6.35218064155432
942	180162	188577	13	6.23683685777811
943	180162	188593	15	6.00424173890339
944	180162	188602	15	5.88324447714911
945	180162	188803	10	5.59598379120632
947	180162	188884	13	5.18453929981052
948	180162	188887	14	5.77018215551331
949	180162	188895	19	5.55628454257366
950	180162	188909	19	7.4710133750687
951	180162	188911	15	7.11968463254239
952	180162	188912	13	8.23049785376527
953	180162	188913	8	8.35843779431803
954	180162	188920	14	7.27410062781434
955	180162	188923	7	8.35843779431803
956	180162	188928	21	7.40041047708329
957	180162	188932	15	8.44277677650969
958	180162	188938	13	7.40041047708329
959	180162	188951	13	7.02475932825889
960	180162	188957	16	6.84598191341945
961	180162	188958	13	6.6792124275498
962	180162	188961	17	6.67908108523233
963	180162	188962	18	6.67906809647994
965	180162	188967	11	6.67906809647994
966	180162	188980	12	7.9523205592775
967	180162	188989	11	7.35854919540656
969	180162	189076	12	8.31836149150151
970	180162	189077	12	8.01399765776766
971	180162	189086	12	8.31836149150151
972	180162	189105	14	8.31836149150151
973	180162	189115	14	8.31836149150151
974	180162	189117	18	8.01399765776766
975	180162	189128	12	7.82843699493591
976	180162	189148	18	7.82843699493591
977	180162	189151	13	7.18889984011896
978	180162	189158	18	5.36391227237497
979	180162	189176	12	4.53986836126769
981	180162	189185	13	4.88721623618044
982	180162	189187	9	4.85285704409894
983	180162	189206	17	4.53986836126769
984	180162	189243	14	7.01426605591018
985	180162	189260	17	7.55091234863392
986	180162	189270	15	7.55091234863392
987	180162	189340	14	6.56159339667162
988	180162	189352	20	7.21080848180096
989	180162	189364	19	7.45640379592012
990	180162	189516	14	8.8403911534678
991	180162	189526	13	8.8403911534678
992	180162	189528	13	8.99698821908666
993	180162	189529	14	8.76457632310984
994	180162	189536	23	8.8403911534678
995	180162	189546	16	8.8403911534678
996	180162	189555	14	8.8403911534678
997	180162	189557	15	8.99698821908666
998	180162	189563	15	9.008121649218
999	180162	189566	15	8.9081226132284
1001	180162	189577	17	8.99698821908666
1002	180162	189590	14	9.76676146367364
1003	180162	189674	12	8.89954574079291
1004	180162	189680	16	7.92002970154528
1005	180162	189690	17	9.25560022530541
1006	180162	189708	14	7.75581863951094
1007	180162	189726	21	8.00213347463498
1008	180162	189732	16	9.11134571316625
1009	180162	189750	12	9.53866138647586
1010	180162	189760	14	9.53866138647586
1011	180162	189761	18	9.42515773187128
1014	180162	190682	18	10.9631577885676
1015	180162	190720	16	11.0248070719627
1016	180162	190752	16	13.5060645313626
1017	180162	190759	10	13.5582147842238
1018	180162	190762	15	13.5060645313626
1019	180162	190772	18	13.5060645313626
1020	180162	190781	17	13.2525214432806
1021	180162	190791	13	13.2525214432806
1022	180162	190809	13	13.4937613654423
1023	180162	190820	14	13.7972749864649
1024	180162	190987	17	12.4195315911721
1025	180162	190992	16	12.4195315911721
1026	180162	191011	13	12.3060079186032
1028	180162	191020	16	12.3060079186032
1029	180162	191575	20	16.3120638534879
1030	180162	191929	14	16.4699595583868
1032	180162	193136	14	5.77056364876276
1033	180162	193142	14	6.51461899384482
1046	180166	180247	12	0.87391344822045
1058	180166	180355	17	0.892379953809438
1076	180166	180446	18	1.61734052729749
1098	180166	180668	22	2.36681539316306
1106	180166	180704	12	2.13435446747883
1107	180166	180711	15	2.28028938267034
1113	180166	180779	19	2.53259747353822
1127	180166	180871	15	3.08674597781015
1136	180166	180991	16	5.39604094830345
1158	180166	181139	13	5.25868577623596
1165	180166	181168	15	5.22952399901742
1167	180166	181181	18	7.22361642377917
1170	180166	181243	14	8.16184066121004
1173	180166	181273	15	9.06381647426392
1183	180166	181577	15	14.0441817049157
1192	180166	181909	15	18.0336828934104
1194	180166	181960	12	3.74665492185314
1201	180166	182148	18	5.51503233291419
1202	180166	182156	17	5.98018638689005
1224	180166	182530	16	8.13729742414797
1227	180166	182572	15	13.9343516802399
1231	180166	182627	15	12.4520243691992
1232	180166	182635	13	15.7023243207162
1234	180166	182655	13	15.8876560796806
1236	180166	182671	16	14.3789283089879
1259	180166	182959	11	1.39895018110144
1285	180166	183217	14	11.987527987328
1292	180166	183240	16	11.9867083992378
1300	180166	183260	14	12.0552268277578
1304	180166	183268	22	11.9115673664376
1309	180166	183277	9	12.0207612939041
1333	180166	183601	15	3.53744977557414
1348	180166	183672	17	4.34141623152708
1352	180166	183715	15	4.3777946732728
1354	180166	183730	15	4.5156040745462
1355	180166	183860	13	4.63440043817858
1364	180166	183980	16	13.3527807784956
1373	180166	184057	16	9.07339661526766
1379	180166	184075	18	9.12806015527434
1395	180166	184155	19	8.4014098670541
1402	180166	184193	16	3.40935027216906
1411	180166	184248	16	2.64456530363908
1412	180166	184255	20	3.04357666654321
1420	180166	184332	13	13.3676390376003
1424	180166	184342	19	13.4235048404243
1438	180166	184427	15	8.27008192223075
1442	180166	184443	18	8.22325967687532
1451	180166	184516	14	2.50091877514585
1452	180166	184517	14	2.58282953898485
1453	180166	184546	15	2.33695502908864
1457	180166	184620	21	5.54596593804408
1461	180166	184681	14	5.4003984919888
1464	180166	184700	12	3.91461067347437
1465	180166	184752	20	4.21200389718145
1468	180166	184811	17	4.45557870725289
1469	180166	184826	16	5.76794862966419
1472	180166	184838	17	5.3656722714966
1474	180166	184863	16	6.49682279732296
1477	180166	184878	17	5.8492275114921
1496	180166	185008	11	6.43467240045857
1498	180166	185026	10	7.31745787197451
1504	180166	185060	18	7.42868902914663
1506	180166	185062	20	6.52242846672634
1513	180166	185095	10	7.16387630593894
1519	180166	185115	18	7.70791254841096
1520	180166	185117	18	6.93851148446832
1525	180166	185132	16	6.93851148446832
1542	180166	185206	14	6.43560149596509
1546	180166	185218	10	6.43560149596509
1556	180166	185247	16	6.78315619565966
1563	180166	185292	11	6.52507157149921
1583	180166	185433	13	9.16682017269611
1586	180166	185451	17	8.1346330898128
1592	180166	185500	18	8.57235153552534
1599	180166	185564	15	7.93913632828271
1607	180166	185621	16	7.70350561938625
1624	180166	185746	13	10.3168873671119
1626	180166	185766	15	9.9987689935474
1628	180166	185793	16	9.9987689935474
1665	180166	186165	19	10.7885082442245
1672	180166	186247	10	10.8193062750545
1676	180166	186261	11	10.9724900658211
1681	180166	186276	18	13.5451846034434
1682	180166	186283	10	13.5091501940165
1687	180166	186305	12	13.5854828676702
1690	180166	186315	18	13.5854828676702
1705	180166	186392	15	12.4274157641802
1706	180166	186403	10	12.5203714583229
1709	180166	186429	13	12.5278243451461
1714	180166	186438	13	12.5278243451461
1719	180166	186471	14	12.4970224779111
1722	180166	186481	15	12.4970224779111
1734	180166	186529	16	12.8433382630695
1735	180166	186532	13	12.8401897684698
1745	180166	186579	19	12.6130683532351
1767	180166	186711	19	13.1821311759192
1776	180166	186807	11	12.5751953019155
1782	180166	186855	21	14.3072208039784
1789	180166	186972	10	14.540375492081
1793	180166	187027	19	15.0522221830913
1797	180166	187123	19	15.158691072926
1806	180166	187229	18	17.0703892579186
1807	180166	187247	20	17.0701624330454
1809	180166	187285	14	16.4414104099362
1813	180166	187359	17	16.9966050700375
1814	180166	187401	13	15.5865287729315
1839	180166	187569	15	16.5752124814824
1846	180166	187630	17	17.5019529353695
1848	180166	187634	16	16.0887940402489
1852	180166	187661	18	17.399663087297
1862	180166	187725	18	17.4674851592716
1866	180166	187762	11	17.2487381760844
1871	180166	187811	13	16.9598070899867
1891	180166	187870	18	16.9598070899867
1910	180166	188026	13	17.7166008146543
1919	180166	188056	12	18.1716954863203
1939	180166	188205	16	3.85241536483914
1952	180166	188333	14	3.41921933224739
1953	180166	188336	16	3.48261568463919
1961	180166	188401	15	4.25618595036289
1972	180166	188488	17	3.95329047715867
1976	180166	188577	16	6.53711005529707
1993	180166	188951	10	7.29775694075586
1999	180166	188967	10	6.90774804499821
2013	180166	189176	19	4.799658298288
2020	180166	189270	16	7.81973884694142
2028	180166	189536	24	9.10570964479896
2031	180166	189557	14	9.25558733555711
2045	180166	189761	17	9.66988882353838
2069	180173	180162	14	4.67270038874948
2070	180173	180166	13	4.8363619020821
2072	180173	180176	19	0.901658595480488
2073	180173	180188	10	3.77757433002153
2074	180173	180190	14	0.0546139946602058
2075	180173	180216	19	4.88102500735235
2076	180173	180232	20	4.29652067841604
2077	180173	180236	16	4.71192160093545
2078	180173	180243	16	4.14056257005307
2079	180173	180244	14	3.90334079170484
2080	180173	180247	15	4.59855036436868
2081	180173	180250	15	4.28604253868169
2082	180173	180260	17	4.28604253868169
2083	180173	180270	17	4.28604253868169
2084	180173	180276	15	5.13753522155501
2085	180173	180289	16	4.27377675914683
2086	180173	180293	12	3.8945753643193
2088	180173	180336	16	4.02542651174149
2089	180173	180340	22	3.64431623587579
2090	180173	180341	11	3.65793100030682
2091	180173	180343	15	3.56273915334992
2092	180173	180355	10	3.97791088174284
2093	180173	180356	17	4.02542651174149
2094	180173	180359	16	3.43570909977842
2095	180173	180374	14	4.13655435068391
2097	180173	180380	21	3.70100791033158
2098	180173	180381	15	3.65793100030682
2099	180173	180382	13	3.56273915334992
2100	180173	180384	16	4.13655435068391
2101	180173	180388	13	3.29320148001832
2102	180173	180401	14	4.06541196885933
2103	180173	180404	13	4.12776205562915
2104	180173	180414	15	4.12776205562915
2105	180173	180433	12	4.17609644524374
2106	180173	180434	14	4.24582451299799
2107	180173	180436	13	3.84721869990997
2108	180173	180443	17	3.96312188435935
2109	180173	180444	12	4.24582451299799
2110	180173	180446	19	3.84721869990997
2111	180173	180447	19	4.1405228495284
2113	180173	180472	9	4.13118738274474
2114	180173	180473	14	4.12776205562915
2115	180173	180483	12	5.20934084067211
2116	180173	180500	13	3.28694480423823
2117	180173	180506	15	4.40468625330389
2119	180173	180563	12	3.73736277716586
2120	180173	180571	16	3.29934858368153
2121	180173	180616	16	4.43681532083614
2122	180173	180643	16	4.48815862907334
2123	180173	180645	15	3.90165246787236
2124	180173	180648	10	4.30900877368428
2125	180173	180649	11	3.81504364360006
2126	180173	180650	14	4.56734073678647
2127	180173	180654	16	3.90165246787236
2128	180173	180658	9	3.93495673132862
2129	180173	180659	17	3.50765658214954
2130	180173	180660	17	4.56734073678647
2131	180173	180664	11	3.90165246787236
2132	180173	180668	17	3.93495673132862
2133	180173	180674	9	3.90165246787236
2134	180173	180676	11	4.1418974118222
2135	180173	180679	16	3.50765658214954
2136	180173	180681	16	4.89778024427766
2137	180173	180689	14	3.50765658214954
2138	180173	180691	15	4.89778024427766
2139	180173	180700	15	4.84338291072551
2140	180173	180704	11	4.23990830654186
2141	180173	180711	16	4.89778024427766
2142	180173	180720	14	2.0960793731238
2143	180173	180742	12	2.69024752951868
2145	180173	180745	12	2.56405663907077
2146	180173	180757	21	2.72724830742189
2147	180173	180779	18	2.46724240344636
2148	180173	180780	19	2.46724240344636
2149	180173	180789	16	2.46724240344636
2150	180173	180802	12	2.87263414859592
2151	180173	180808	18	2.79559607609488
2152	180173	180809	12	2.59369556042854
2153	180173	180810	17	2.94823356230011
2154	180173	180826	17	2.46685122851872
2155	180173	180830	17	2.94823356230011
2156	180173	180831	15	2.87263414859592
2157	180173	180841	12	2.87263414859592
2158	180173	180851	14	2.87263414859592
2159	180173	180855	13	2.56285179363046
2160	180173	180861	17	2.87263414859592
2161	180173	180871	12	2.87263414859592
2162	180173	180875	19	2.29139417790755
2163	180173	180885	14	2.29139417790755
2164	180173	180886	14	3.36078394533912
2165	180173	180889	18	3.0226182472124
2166	180173	180895	18	2.29139417790755
2167	180173	180900	15	3.25088077894763
2168	180173	180909	13	3.0226182472124
2170	180173	180991	17	0.641185432983244
2171	180173	181001	19	0.952297109194367
2173	180173	181010	16	0.805894608485822
2174	180173	181018	14	0.504274557777735
2175	180173	181023	12	0.44007316804097
2176	180173	181027	16	0.740051903224298
2177	180173	181029	12	0.428205385359918
2178	180173	181038	15	0.752363943660373
2179	180173	181039	12	0.428205385359918
2180	180173	181047	17	0.740051903224298
2181	180173	181057	16	0.740051903224298
2182	180173	181067	13	0.740051903224298
2183	180173	181070	20	0.952297109194367
2184	180173	181080	15	0.796037376532254
2185	180173	181083	15	1.64717759817872
2186	180173	181094	12	0.736735975509534
2187	180173	181099	16	1.64717759817872
2188	180173	181113	18	0.796037376532254
2189	180173	181116	14	1.64717759817872
2191	180173	181138	14	1.64458423812977
2192	180173	181139	18	0.809926090753718
2193	180173	181142	13	0.866172052812035
2194	180173	181144	15	1.56680664639438
2195	180173	181147	15	0.809926090753718
2196	180173	181148	16	0.799313047112498
2197	180173	181150	11	0.866172052812035
2198	180173	181161	13	2.44292541285568
2199	180173	181168	14	0.866172052812035
2200	180173	181179	17	0.504274557777735
2201	180173	181181	17	2.41587967145183
2202	180173	181190	15	0.517687162551554
2203	180173	181198	9	4.19659915033676
2204	180173	181243	13	3.35152901925082
2205	180173	181260	21	6.1474816831262
2207	180173	181273	14	4.31403191118123
2208	180173	181274	11	3.86730968865637
2210	180173	181434	16	6.97569036808155
2211	180173	181450	17	9.67374992467561
2212	180173	181505	16	10.5414980003875
2213	180173	181509	15	0.740051903224298
2214	180173	181531	14	0.752363943660373
2215	180173	181537	19	10.916653973777
2216	180173	181553	15	0.866172052812035
2217	180173	181577	16	9.22217747497352
2218	180173	181608	17	0.740051903224298
2219	180173	181615	14	12.6716613383756
2220	180173	181619	18	0.799313047112498
2221	180173	181696	19	2.09396581249043
2222	180173	181711	18	14.0873716887427
2223	180173	181776	12	14.0571457297628
2224	180173	181874	15	5.37903309916045
2225	180173	181902	14	14.5617121672798
2226	180173	181909	16	13.2011967954412
2227	180173	181956	12	4.85504186470247
2228	180173	181960	13	1.50482025590811
2229	180173	181978	20	4.94170387147629
2230	180173	181982	13	1.66158175116515
2231	180173	182003	11	5.17443610562515
2232	180173	182021	15	5.77449494081727
2234	180173	182095	14	3.17133354960312
2235	180173	182148	17	2.96434746651498
2236	180173	182156	14	2.33665813029161
2237	180173	182179	16	3.8338414567556
2238	180173	182183	15	2.55801338976976
2239	180173	182190	16	3.8338414567556
2240	180173	182216	12	2.61834406807502
2241	180173	182237	12	2.26381291142411
2242	180173	182348	20	4.4373661593631
2243	180173	182359	12	3.96893066506236
2244	180173	182370	12	3.96893066506236
2246	180173	182376	11	5.30503022117342
2247	180173	182380	17	4.00060058938336
2248	180173	182388	14	4.53419913467856
2249	180173	182408	11	4.65937519540332
2250	180173	182413	11	5.32544420703806
2251	180173	182418	15	5.94824357336945
2252	180173	182439	17	5.46686607190431
2253	180173	182442	14	7.39861738020781
2254	180173	182455	15	2.09396581249043
2255	180173	182474	18	6.5974578504852
2256	180173	182480	11	5.66268261234859
2257	180173	182495	10	6.37295106251615
2258	180173	182530	15	3.48890017578207
2260	180173	182564	15	8.48878036302027
2261	180173	182572	12	9.11158526192367
2262	180173	182586	13	8.28903944088844
2263	180173	182614	17	9.43189416261086
2264	180173	182621	17	7.25142656284308
2265	180173	182627	14	7.6840224765655
2266	180173	182635	12	10.9202587686645
2267	180173	182649	17	9.60894012784962
2268	180173	182655	18	11.0528677565685
2269	180173	182661	20	9.62171398747208
2270	180173	182671	13	9.60773259287878
2271	180173	182688	18	11.3596467980823
2272	180173	182692	12	9.33975264436317
2273	180173	182705	11	10.0525512009335
2274	180173	182707	17	11.9197847258647
2275	180173	182712	15	10.2717268633722
2276	180173	182720	14	11.0766263524511
2277	180173	182726	16	9.60894012784962
2278	180173	182800	16	12.3833988544246
2279	180173	182805	12	14.1669183113804
2280	180173	182831	15	13.7275062633949
2282	180173	182893	15	12.607472018551
2283	180173	182900	15	13.6211795107737
2284	180173	182904	18	3.74501850360477
2285	180173	182915	13	3.74501850360477
2286	180173	182926	17	3.74501850360477
2287	180173	182927	15	4.62689821035966
2288	180173	182937	20	3.43784275107582
2289	180173	182946	13	3.6913680713666
2290	180173	182948	18	3.43784275107582
2291	180173	182949	19	4.62689821035966
2292	180173	182958	19	3.62913166249538
2293	180173	182959	18	3.43784275107582
2294	180173	182960	19	4.72437894422782
2296	180173	182972	8	2.33632861746455
2297	180173	182980	17	3.4273280352387
2298	180173	182999	16	4.39415087202831
2299	180173	183012	15	0.100988026883499
2300	180173	183020	12	4.70353776687878
2301	180173	183025	14	4.62689821035966
2302	180173	183055	17	4.6522178878123
2303	180173	183067	15	5.34363492514839
2304	180173	183075	18	2.17887166417216
2305	180173	183111	15	1.8272675171096
2306	180173	183130	15	2.16642618209073
2307	180173	183135	13	1.3953828956471
2308	180173	183139	17	1.23988794393974
2309	180173	183143	11	2.09414797439622
2310	180173	183144	17	1.65523639150869
2311	180173	183146	13	1.4994073208127
2312	180173	183150	17	1.23988794393974
2313	180173	183168	8	1.3953828956471
2314	180173	183188	18	1.52108388674325
2315	180173	183205	17	7.18400215840491
2316	180173	183206	17	7.2090899543058
2317	180173	183207	14	7.10752150923632
2318	180173	183216	16	7.18400215840491
2319	180173	183217	17	7.2090899543058
2320	180173	183218	14	7.10752150923632
2321	180173	183221	17	7.52233894210727
2322	180173	183226	17	6.88161543319801
2323	180173	183227	18	7.18400215840491
2324	180173	183237	15	6.88161543319801
2325	180173	183238	17	7.28805908115296
2326	180173	183240	15	7.21105236198208
2327	180173	183245	9	7.1925181285489
2328	180173	183246	14	7.13485888339434
2329	180173	183248	21	6.88161543319801
2330	180173	183250	18	7.10752150923632
2331	180173	183254	16	7.57066861034442
2332	180173	183255	11	7.22496026301619
2333	180173	183256	15	7.1925181285489
2334	180173	183260	13	7.28805908115296
2335	180173	183265	11	7.64538974120831
2337	180173	183267	16	7.1925181285489
2338	180173	183268	15	7.13485888339434
2339	180173	183270	14	7.18400215840491
2340	180173	183271	17	7.28805908115296
2341	180173	183272	16	7.10752150923632
2342	180173	183276	11	7.66159399094104
2343	180173	183277	10	7.22496026301619
2344	180173	183278	12	7.1925181285489
2345	180173	183279	15	7.13485888339434
2346	180173	183281	15	7.18400215840491
2347	180173	183331	9	4.48132976797578
2348	180173	183391	14	3.83687224709859
2349	180173	183448	14	9.67188472610324
2350	180173	183463	17	10.0326540766779
2351	180173	183479	15	10.1784271537515
2352	180173	183480	19	10.1784271537515
2353	180173	183481	13	10.1784271537515
2354	180173	183482	12	10.1784271537515
2355	180173	183484	10	10.1784271537515
2356	180173	183488	15	10.7438831893235
2357	180173	183515	14	10.5461851072033
2358	180173	183526	20	10.6987310723539
2359	180173	183527	10	10.6987310723539
2360	180173	183530	18	10.6987310723539
2361	180173	183536	12	13.909618543356
2362	180173	183556	19	13.617877550645
2364	180173	183574	11	4.689780051021
2365	180173	183589	15	4.7186940981363
2366	180173	183598	10	5.77618920052167
2367	180173	183601	16	5.65620321808278
2368	180173	183602	16	5.65620321808278
2369	180173	183603	17	5.65620321808278
2370	180173	183605	14	5.65620321808278
2371	180173	183607	21	5.57405382652722
2372	180173	183608	20	5.57405382652722
2373	180173	183616	16	5.90253347587465
2374	180173	183623	17	5.72274718769953
2375	180173	183627	14	5.93621137525512
2376	180173	183628	13	5.93621137525512
2378	180173	183640	18	5.52657406987336
2379	180173	183642	16	5.52657406987336
2380	180173	183650	14	4.63923825490277
2381	180173	183653	15	4.63923825490277
2382	180173	183672	18	4.71422521997808
2383	180173	183675	19	4.70605541529484
2384	180173	183682	23	4.70605541529484
2385	180173	183696	22	6.26363088499166
2386	180173	183715	16	6.25230949472508
2387	180173	183723	16	6.18559816150332
2388	180173	183730	18	5.77449494081727
2389	180173	183860	18	3.97248378711259
2390	180173	183873	13	4.01126938711501
2391	180173	183878	18	3.99972441036266
2392	180173	183889	18	5.63330598595272
2393	180173	183913	15	6.79395280925214
2394	180173	183916	14	6.91930959213818
2395	180173	183951	17	2.5404363983024
2396	180173	183954	12	7.62452505807773
2397	180173	183968	14	7.73886898822806
2398	180173	183980	15	8.51980283839658
2400	180173	184008	13	8.56019712830972
2401	180173	184016	17	8.46400135761224
2402	180173	184018	18	8.46400135761224
2403	180173	184027	17	7.76158713381299
2404	180173	184029	16	3.71136589110591
2405	180173	184048	17	10.537775278304
2406	180173	184053	16	10.3305155591296
2407	180173	184057	13	4.30259188801759
2408	180173	184059	14	3.71136589110591
2409	180173	184063	13	4.30259188801759
2410	180173	184069	14	3.71701765298651
2411	180173	184070	14	3.79972741381024
2412	180173	184073	15	3.60321020334242
2413	180173	184075	17	4.29410733519971
2414	180173	184076	16	4.30904104567903
2415	180173	184077	15	3.63011370508674
2416	180173	184084	13	4.29410733519971
2417	180173	184092	15	3.60321020334242
2418	180173	184093	12	3.63011370508674
2419	180173	184102	12	3.79972741381024
2420	180173	184108	19	3.93395772447575
2421	180173	184117	18	3.63011370508674
2422	180173	184118	16	4.3567049651535
2423	180173	184120	13	14.5942837724807
2424	180173	184124	17	3.67521163518664
2425	180173	184125	17	3.60321020334242
2426	180173	184128	20	4.31101180562466
2427	180173	184141	15	3.71136589110591
2428	180173	184147	17	3.10647715336198
2429	180173	184155	16	3.56589615446291
2430	180173	184156	16	3.79972741381024
2431	180173	184164	9	13.3399724472987
2432	180173	184168	19	13.6498508987651
2433	180173	184170	21	13.3969822808676
2434	180173	184175	16	13.3969822808676
2435	180173	184181	14	13.5333593850482
2436	180173	184193	15	2.5709836666912
2437	180173	184201	17	4.39247066592122
2438	180173	184208	16	4.18566485023612
2439	180173	184219	18	4.18566485023612
2440	180173	184224	18	4.18566485023612
2441	180173	184225	17	4.73200538734323
2442	180173	184230	10	4.18566485023612
2443	180173	184236	14	4.73200538734323
2445	180173	184248	17	3.15222281886164
2446	180173	184255	19	4.0874031925919
2447	180173	184262	13	3.87846002382135
2449	180173	184270	14	2.50485693165636
2450	180173	184272	16	4.0874031925919
2451	180173	184275	15	5.37903309916045
2452	180173	184277	15	4.0874031925919
2453	180173	184283	18	4.0874031925919
2454	180173	184332	14	8.5355477546737
2455	180173	184333	16	8.52704510371765
2456	180173	184334	19	8.90035018752518
2457	180173	184341	20	8.90261728402655
2458	180173	184342	16	8.59485199851603
2459	180173	184355	18	8.34349308933371
2460	180173	184359	15	8.59485199851603
2461	180173	184360	8	8.07551833036269
2463	180173	184370	17	8.52704510371765
2464	180173	184375	18	11.1745266427439
2465	180173	184384	18	10.2636014244416
2467	180173	184386	12	10.9202587686645
2468	180173	184388	14	10.1716516281024
2469	180173	184410	18	11.1434626000106
2471	180173	184426	12	4.49930580886087
2472	180173	184427	14	3.44626940634656
2473	180173	184434	14	3.02010260733805
2474	180173	184438	10	3.28222998874309
2475	180173	184442	10	3.44626940634656
2476	180173	184443	17	3.39283780320218
2477	180173	184448	14	3.02010260733805
2478	180173	184449	14	4.49930580886087
2479	180173	184453	20	3.44626940634656
2480	180173	184454	11	3.02010260733805
2481	180173	184455	13	4.46262819699493
2482	180173	184480	16	3.19888522096193
2484	180173	184495	14	4.57674400077863
2485	180173	184516	17	2.33632861746455
2486	180173	184517	9	2.33239530481591
2487	180173	184546	12	2.49956248362563
2488	180173	184568	14	2.19945223603112
2489	180173	184578	16	2.51602339046119
2490	180173	184604	18	0.904136819082545
2491	180173	184620	22	0.928720776219595
2492	180173	184639	15	0.932928480004298
2493	180173	184653	14	0.410698650217167
2495	180173	184681	15	1.21056823347057
2496	180173	184683	13	1.360850097031
2497	180173	184694	14	1.35805852455801
2498	180173	184700	7	1.06812651109192
2499	180173	184752	19	1.47848977939542
2500	180173	184762	18	1.47848977939542
2501	180173	184786	16	5.701917568784
2502	180173	184811	12	0.622768927622742
2503	180173	184826	13	1.68583830094586
2504	180173	184827	15	0.854779269688235
2505	180173	184835	14	0.543609904609025
2506	180173	184838	18	0.53767780081467
2507	180173	184848	12	0.53767780081467
2508	180173	184863	17	1.71147039434695
2509	180173	184867	14	0.441590272538854
2510	180173	184876	15	0.854779269688235
2511	180173	184878	18	1.09884954248476
2512	180173	184886	16	0.854779269688235
2513	180173	184887	13	0.53767780081467
2514	180173	184912	17	2.41758072409843
2515	180173	184921	15	2.41758072409843
2516	180173	184922	18	2.41758072409843
2517	180173	184923	19	2.31671063918854
2518	180173	184936	16	0.47127574085811
2519	180173	184941	11	2.41758072409843
2520	180173	184950	9	2.45030043523522
2521	180173	184951	11	2.41758072409843
2522	180173	184952	16	2.31671063918854
2523	180173	184956	15	0.47127574085811
2524	180173	184967	15	0.309417053640919
2525	180173	184976	14	0.401636648041703
2526	180173	184983	18	2.40351250635866
2527	180173	184987	10	1.72242246357519
2528	180173	184992	14	1.72242246357519
2529	180173	184997	17	1.72242246357519
2530	180173	185008	12	1.94709614867304
2531	180173	185021	19	1.73438697584697
2532	180173	185026	15	2.63324945011507
2533	180173	185036	19	2.63324945011507
2534	180173	185041	20	2.63324945011507
2535	180173	185044	11	2.38650482927939
2536	180173	185051	14	2.63324945011507
2537	180173	185056	18	2.20298136958642
2538	180173	185060	15	2.7443723883191
2539	180173	185061	12	2.20298136958642
2540	180173	185062	19	1.8351603216082
2541	180173	185067	20	1.9368006403487
2542	180173	185072	17	1.10492267245401
2543	180173	185087	15	1.10492267245401
2544	180173	185090	14	2.39569576502102
2545	180173	185091	20	1.38995778071089
2546	180173	185092	15	1.27319174771455
2547	180173	185095	13	2.39569576502102
2548	180173	185097	11	1.27319174771455
2549	180173	185102	13	1.27319174771455
2550	180173	185111	13	3.09626833261519
2551	180173	185112	12	2.10224905889643
2552	180173	185113	14	2.29490408975353
2553	180173	185115	15	2.93800906758314
2554	180173	185117	11	2.10224905889643
2555	180173	185118	16	2.29490408975353
2556	180173	185119	15	1.37488631914148
2558	180173	185128	13	2.31082518773279
2559	180173	185132	15	2.10224905889643
2561	180173	185138	14	2.31082518773279
2562	180173	185140	11	2.984090421566
2563	180173	185151	18	1.87425411128186
2564	180173	185157	15	1.2901572331734
2565	180173	185158	14	1.51135534063
2567	180173	185162	17	1.2901572331734
2568	180173	185164	16	2.26689589069176
2569	180173	185168	12	1.19234416804381
2570	180173	185169	16	2.26689589069176
2571	180173	185172	8	1.2901572331734
2572	180173	185188	15	1.19234416804381
2573	180173	185189	14	2.18674841287989
2574	180173	185192	12	2.61896753860028
2575	180173	185200	19	2.79977007058341
2576	180173	185206	17	1.88626820720842
2577	180173	185207	16	1.88626820720842
2578	180173	185208	14	1.45446337678584
2579	180173	185210	16	2.79977007058341
2580	180173	185218	11	1.88626820720842
2581	180173	185219	14	2.18674841287989
2582	180173	185220	19	2.79977007058341
2583	180173	185225	12	1.4994073208127
2584	180173	185226	20	1.65523639150869
2585	180173	185234	14	2.41587967145183
2586	180173	185238	14	2.79977007058341
2587	180173	185239	19	2.79977007058341
2588	180173	185240	13	2.61896753860028
2589	180173	185244	12	1.7588436039661
2590	180173	185247	13	2.19081211003025
2591	180173	185250	15	2.61896753860028
2593	180173	185255	13	1.8272675171096
2594	180173	185257	16	2.19081211003025
2595	180173	185273	13	2.5606016874704
2596	180173	185277	17	1.54293271906953
2597	180173	185292	16	1.7053568629783
2598	180173	185301	12	1.35516219437154
2600	180173	185312	15	1.83047613314614
2601	180173	185314	13	1.82795369223012
2602	180173	185320	15	2.25519437753324
2603	180173	185326	16	3.46457688942452
2604	180173	185328	14	2.19081211003025
2605	180173	185331	12	1.56940218002669
2606	180173	185336	14	3.46457688942452
2607	180173	185345	11	2.19081211003025
2608	180173	185349	12	2.11594239461657
2609	180173	185356	17	3.7097739407437
2610	180173	185360	10	2.25519437753324
2611	180173	185365	14	2.27141820255289
2612	180173	185369	18	2.25519437753324
2613	180173	185395	12	4.4250757561568
2614	180173	185409	14	4.59020986202534
2615	180173	185410	13	4.4250757561568
2616	180173	185428	14	4.34250239745301
2617	180173	185433	14	4.34250239745301
2618	180173	185439	16	3.92946880684538
2619	180173	185446	20	3.48905590414922
2620	180173	185451	18	3.48905590414922
2621	180173	185456	12	3.48905590414922
2622	180173	185458	16	4.75388300054577
2623	180173	185479	17	3.66707115346687
2624	180173	185486	14	3.85700308179713
2625	180173	185489	15	3.6882671087741
2626	180173	185500	13	3.75581043778034
2627	180173	185504	14	3.73543843545849
2628	180173	185509	14	3.9156315663746
2629	180173	185510	15	3.9156315663746
2630	180173	185514	18	4.13039313704384
2631	180173	185523	18	4.1792663300384
2632	180173	185562	14	2.95159398500622
2633	180173	185564	12	3.13299655059082
2634	180173	185566	16	3.33952737143512
2635	180173	185585	18	3.16050450802303
2637	180173	185593	14	3.0873380146025
2638	180173	185605	17	3.16050450802303
2639	180173	185612	14	3.27004843538608
2640	180173	185620	14	3.35152901925082
2641	180173	185621	13	2.95159398500622
2642	180173	185631	13	3.75447403921391
2643	180173	185632	11	3.36150843115503
2644	180173	185646	19	6.47279208636996
2645	180173	185656	18	6.47279208636996
2646	180173	185667	11	6.30256777599291
2647	180173	185669	13	6.63671178340045
2648	180173	185685	14	6.73424961752789
2649	180173	185687	15	6.54527303097295
2650	180173	185690	14	6.42951390135932
2651	180173	185695	17	6.73424961752789
2652	180173	185699	13	6.44242991942297
2653	180173	185700	12	6.42951390135932
2654	180173	185702	11	6.12334947294689
2655	180173	185713	22	6.16222312434368
2657	180173	185734	10	3.94369423522155
2658	180173	185746	14	5.57775688176048
2659	180173	185759	16	4.95972998820283
2660	180173	185766	16	5.20831722735495
2661	180173	185783	10	5.74536214860139
2662	180173	185793	15	5.20831722735495
2663	180173	185799	14	5.04803334236135
2664	180173	185803	10	6.71831622009099
2665	180173	185833	15	5.19300603224132
2666	180173	185838	14	6.52318563149039
2667	180173	185842	17	5.19300603224132
2668	180173	185865	18	6.46930743266371
2669	180173	185872	17	6.42160163527788
2670	180173	185892	15	6.66142628306493
2671	180173	185896	17	6.83548706502162
2672	180173	185916	11	6.83548706502162
2673	180173	185934	16	6.59351377243649
2674	180173	185952	11	6.25478716767183
2675	180173	185962	9	6.25478716767183
2676	180173	185965	17	4.98296315158012
2678	180173	185983	16	4.88721152941477
2679	180173	185991	12	6.30301809352354
2680	180173	185992	12	6.25478716767183
2681	180173	185993	12	4.88721152941477
2682	180173	185994	20	5.17241256074641
2683	180173	186010	19	6.27493672605119
2684	180173	186107	17	5.70170632243297
2685	180173	186119	19	6.50286691795605
2686	180173	186120	14	6.59250454452763
2687	180173	186124	15	6.50286691795605
2689	180173	186129	13	6.50286691795605
2690	180173	186135	18	6.5434557819952
2691	180173	186137	16	5.71146137196567
2692	180173	186140	11	6.5434557819952
2693	180173	186145	15	6.5434557819952
2694	180173	186148	9	5.20831722735495
2695	180173	186155	16	5.95703696718788
2696	180173	186157	7	5.7830584990786
2698	180173	186160	9	5.20831722735495
2699	180173	186165	18	5.95703696718788
2700	180173	186167	12	5.74536214860139
2701	180173	186176	23	5.93442128429094
2702	180173	186178	12	5.13679948268189
2703	180173	186199	16	5.20831722735495
2704	180173	186200	14	5.16672021244288
2705	180173	186246	13	4.72437894422782
2706	180173	186247	15	6.05224790082957
2708	180173	186254	12	7.93230885561534
2709	180173	186260	13	7.87773450352523
2710	180173	186261	16	6.23909704680029
2711	180173	186262	16	5.96968060006728
2712	180173	186264	17	7.93230885561534
2713	180173	186266	12	8.71042635831647
2714	180173	186273	17	8.67658229626882
2715	180173	186276	17	8.71042635831647
2716	180173	186283	13	8.67658229626882
2717	180173	186287	17	8.16058791289774
2718	180173	186293	10	8.67658229626882
2719	180173	186296	9	8.62645688041902
2720	180173	186298	13	7.99655818524465
2721	180173	186305	15	8.75456649578635
2722	180173	186306	16	8.62645688041902
2723	180173	186312	15	8.67658229626882
2724	180173	186315	17	8.75456649578635
2725	180173	186322	19	8.67658229626882
2726	180173	186323	16	8.43401195906317
2727	180173	186331	9	8.08142779249427
2728	180173	186332	13	8.67658229626882
2729	180173	186333	12	8.43401195906317
2730	180173	186339	16	8.20307453461274
2731	180173	186341	12	8.14744346772985
2732	180173	186345	12	8.75456649578635
2733	180173	186355	11	7.30641456458466
2734	180173	186356	12	8.75456649578635
2736	180173	186372	10	7.08620293150107
2737	180173	186381	17	7.40528252363179
2738	180173	186383	11	7.46991509436503
2739	180173	186392	12	7.59254524817693
2740	180173	186403	15	7.68561313382625
2741	180173	186410	15	7.40528252363179
2742	180173	186421	14	7.59254524817693
2743	180173	186429	18	7.69226193299654
2744	180173	186431	18	7.67833755184383
2745	180173	186433	9	7.61975675550686
2746	180173	186434	14	7.38788617767864
2747	180173	186436	17	7.37793590135706
2748	180173	186438	12	7.69226193299654
2749	180173	186442	13	7.56278530385733
2750	180173	186443	12	7.61975675550686
2751	180173	186453	19	7.61975675550686
2752	180173	186456	18	7.37793590135706
2753	180173	186471	15	7.67833755184383
2754	180173	186474	22	7.38788617767864
2755	180173	186479	12	7.41198960193359
2756	180173	186481	14	7.67833755184383
2757	180173	186486	16	7.69687919829063
2758	180173	186495	11	7.72443139205743
2759	180173	186496	14	7.69687919829063
2760	180173	186497	13	7.69687919829063
2762	180173	186504	16	7.64949437952448
2763	180173	186505	12	7.67422302415411
2764	180173	186509	15	7.30461798379725
2765	180173	186515	11	7.67422302415411
2766	180173	186520	21	7.80903988477106
2767	180173	186522	13	8.02860921447699
2768	180173	186529	13	8.02280947766601
2769	180173	186532	10	8.02860921447699
2770	180173	186533	11	7.20946906684116
2771	180173	186536	23	7.03078484813037
2772	180173	186538	16	8.26975586794242
2773	180173	186544	22	7.21804298392482
2774	180173	186545	14	7.17423967133297
2775	180173	186552	15	8.02860921447699
2776	180173	186555	19	7.17423967133297
2777	180173	186576	11	6.90514790023392
2778	180173	186578	14	8.26975586794242
2779	180173	186579	20	7.80903988477106
2780	180173	186581	19	8.02860921447699
2781	180173	186591	14	8.02860921447699
2782	180173	186596	15	7.04635681350581
2783	180173	186603	7	7.07050196066539
2784	180173	186617	11	7.04635681350581
2785	180173	186620	10	6.77361556883579
2786	180173	186631	16	7.06581003403219
2787	180173	186641	15	7.06581003403219
2788	180173	186652	14	7.07050196066539
2789	180173	186657	15	6.77361556883579
2790	180173	186660	14	6.77361556883579
2791	180173	186663	14	6.98106410247395
2792	180173	186664	15	7.21457484997598
2793	180173	186669	15	6.77361556883579
2795	180173	186679	16	7.37428935202664
2796	180173	186687	13	7.36716928163882
2797	180173	186689	13	7.40324620208036
2798	180173	186692	14	8.38202691488973
2799	180173	186699	17	7.40324620208036
2800	180173	186709	16	7.40324620208036
2801	180173	186711	20	8.38202691488973
2802	180173	186719	17	7.40324620208036
2803	180173	186729	17	7.40324620208036
2804	180173	186731	22	8.38202691488973
2805	180173	186738	13	7.37428935202664
2806	180173	186747	16	7.37086771524677
2807	180173	186803	17	10.2266170647234
2808	180173	186805	13	10.0455264277577
2809	180173	186806	12	10.0455264277577
2810	180173	186807	16	7.78269368727686
2811	180173	186809	16	7.93792524877127
2813	180173	186815	18	10.0455264277577
2815	180173	186831	19	10.2342933956597
2816	180173	186855	18	9.47086087180088
2817	180173	186856	15	10.1637392162749
2818	180173	186868	16	9.29545907999799
2819	180173	186871	12	10.1637392162749
2820	180173	186882	15	10.6598024311475
2821	180173	186896	17	10.4534123428048
2823	180173	186972	13	9.79595585927933
2824	180173	187003	15	8.92285027075683
2825	180173	187012	15	8.92285027075683
2826	180173	187022	14	8.92285027075683
2827	180173	187027	16	10.3220040303778
2828	180173	187057	13	9.88469111648608
2829	180173	187083	16	9.57227921711062
2831	180173	187123	12	10.3830742332124
2832	180173	187129	14	9.51617129374723
2833	180173	187140	16	9.97897080388613
2834	180173	187141	18	9.09683821703571
2835	180173	187151	12	9.22217747497352
2836	180173	187172	16	8.94616676598019
2837	180173	187174	17	9.02429565126225
2838	180173	187184	11	9.09612213297245
2839	180173	187214	14	9.09612213297245
2840	180173	187229	19	12.2500982088605
2841	180173	187247	19	12.2523171439541
2842	180173	187267	19	12.2523171439541
2843	180173	187285	11	11.6230709436995
2844	180173	187288	17	12.2500982088605
2845	180173	187315	19	12.5050815603809
2846	180173	187317	16	12.0080550562849
2847	180173	187359	16	12.1649876314012
2848	180173	187401	14	10.8264362042218
2849	180173	187423	16	11.0383731622104
2850	180173	187432	18	11.0024685765019
2851	180173	187438	15	11.7176841162196
2852	180173	187442	16	11.0024685765019
2853	180173	187446	16	11.5357486025947
2854	180173	187456	10	11.8559155837752
2855	180173	187463	10	12.4138287277791
2856	180173	187465	17	11.8559155837752
2857	180173	187485	16	12.1039808553153
2858	180173	187501	17	10.8582079540108
2859	180173	187503	12	12.5265827649463
2860	180173	187507	14	11.9278654214052
2861	180173	187508	12	12.167704371301
2862	180173	187509	11	10.8871144697335
2863	180173	187512	16	12.0605810086214
2864	180173	187513	13	12.5265827649463
2866	180173	187542	11	12.6716613383756
2867	180173	187544	15	11.0550725036844
2868	180173	187545	13	11.0550725036844
2869	180173	187546	16	11.7100840067141
2870	180173	187552	7	12.6716613383756
2871	180173	187561	15	11.4824151020548
2872	180173	187564	17	11.0550725036844
2873	180173	187569	12	11.8255602189926
2874	180173	187574	15	11.0550725036844
2875	180173	187587	16	11.3413679327847
2877	180173	187613	12	11.3124973345423
2878	180173	187615	17	11.066836021553
2879	180173	187616	16	10.916653973777
2880	180173	187630	16	12.6691087613997
2881	180173	187632	13	11.2831069896278
2882	180173	187634	13	11.256865135337
2883	180173	187640	11	12.6691087613997
2884	180173	187642	12	11.3452293590059
2885	180173	187660	14	12.603747271649
2886	180173	187661	19	12.5904378288724
2887	180173	187669	14	12.603747271649
2888	180173	187677	17	12.48994929609
2889	180173	187687	13	12.48994929609
2890	180173	187696	11	12.6608782971057
2891	180173	187715	16	12.6608782971057
2892	180173	187716	13	12.5225258747169
2893	180173	187719	20	12.0538172658126
2894	180173	187722	13	10.9497112393651
2895	180173	187724	16	10.8309438676328
2896	180173	187725	17	12.6608782971057
2897	180173	187731	16	12.3878618680341
2898	180173	187732	16	12.4617671804428
2899	180173	187746	17	11.7582693657448
2900	180173	187762	16	12.4617671804428
2901	180173	187780	15	12.3878618680341
2902	180173	187788	17	11.0040450828596
2903	180173	187800	11	12.3878618680341
2904	180173	187810	20	12.0538172658126
2905	180173	187811	20	12.1633207485956
2906	180173	187813	20	12.1049021660479
2907	180173	187814	18	11.3643533021696
2908	180173	187818	15	11.8598435017514
2909	180173	187819	15	12.1174129332616
2910	180173	187820	20	12.0538172658126
2911	180173	187821	13	12.1633207485956
2912	180173	187822	10	11.9624570199215
2913	180173	187824	18	11.4299398896503
2914	180173	187831	15	12.1633207485956
2915	180173	187832	13	11.9624570199215
2916	180173	187837	11	12.1325380180707
2917	180173	187838	13	11.9161835367866
2918	180173	187841	15	12.1633207485956
2919	180173	187842	16	11.9624570199215
2921	180173	187851	12	11.9856418505495
2922	180173	187852	17	11.9624570199215
2923	180173	187860	11	11.9033882016565
2924	180173	187862	16	11.9624570199215
2925	180173	187870	15	12.1633207485956
2926	180173	187871	13	11.9624570199215
2927	180173	187878	13	12.1174129332616
2928	180173	187888	14	12.1174129332616
2929	180173	187895	15	14.783237802529
2930	180173	187905	15	13.6560237224539
2931	180173	187910	9	13.9710622754305
2932	180173	187924	12	13.5258707721467
2934	180173	187929	10	13.9710622754305
2935	180173	187944	17	13.5258707721467
2936	180173	187955	19	13.6011707261804
2937	180173	187961	21	13.720136162299
2938	180173	187964	10	13.6011707261804
2939	180173	187969	12	13.9091768106736
2940	180173	187977	11	11.3015584958683
2941	180173	187982	17	11.3015584958683
2942	180173	188001	21	11.2573102109909
2943	180173	188008	10	12.9676636302249
2944	180173	188026	12	12.9504157463367
2945	180173	188038	11	13.6607702468832
2946	180173	188039	13	13.5069900296132
2947	180173	188043	14	13.6607702468832
2948	180173	188044	11	13.5069900296132
2949	180173	188046	18	13.4078543776569
2950	180173	188047	15	14.5151225874879
2951	180173	188050	14	13.6423264408944
2952	180173	188051	15	13.4078543776569
2953	180173	188056	11	13.4078543776569
2954	180173	188058	11	14.5548598650571
2955	180173	188060	19	13.6423264408944
2956	180173	188063	14	14.5548598650571
2957	180173	188067	15	14.5151225874879
2958	180173	188072	19	14.5151225874879
2959	180173	188077	17	14.5151225874879
2960	180173	188098	14	5.1310063376719
2961	180173	188100	14	5.26801277833923
2962	180173	188103	22	5.1310063376719
2963	180173	188105	15	5.26801277833923
2964	180173	188110	11	5.26801277833923
2965	180173	188125	19	5.92782689758437
2966	180173	188131	13	5.76629442908165
2967	180173	188141	11	5.76629442908165
2968	180173	188143	17	4.71088487269281
2969	180173	188152	20	4.96349941409521
2970	180173	188163	13	4.71088487269281
2971	180173	188183	14	5.03006018456503
2972	180173	188198	13	5.03006018456503
2973	180173	188205	19	5.38707425237417
2974	180173	188262	12	2.74971574897563
2975	180173	188266	18	3.48310937893921
2976	180173	188273	12	3.48310937893921
2977	180173	188274	17	3.15016108077095
2978	180173	188300	13	3.06951714950819
2979	180173	188310	15	2.95385927386906
2980	180173	188319	10	3.19378448522978
2981	180173	188323	14	3.06951714950819
2982	180173	188325	13	3.19378448522978
2983	180173	188326	10	4.15658694168391
2984	180173	188329	17	3.19863349818063
2985	180173	188332	13	3.12739307643693
2986	180173	188333	11	3.06951714950819
2987	180173	188336	17	2.67678131794311
2988	180173	188338	13	3.06951714950819
2989	180173	188350	16	2.72709168184183
2990	180173	188366	15	3.25576907982936
2991	180173	188372	13	3.47266601322587
2992	180173	188379	16	2.79221697035231
2993	180173	188382	14	3.47266601322587
2994	180173	188400	12	3.69127514246201
2995	180173	188401	12	3.66299666407057
2996	180173	188402	12	3.60694486450836
2997	180173	188403	12	3.91086319795879
2998	180173	188411	11	3.60694486450836
2999	180173	188413	9	3.59002205904087
3000	180173	188419	10	3.52972499454233
3001	180173	188420	11	3.66299666407057
3002	180173	188428	10	3.40171739626302
3003	180173	188430	9	3.66299666407057
3004	180173	188439	12	3.69127514246201
3005	180173	188454	15	3.34486468234966
3006	180173	188488	14	4.31028035956434
3007	180173	188504	21	3.69127514246201
3008	180173	188518	11	4.31028035956434
3009	180173	188530	16	3.73460038934479
3010	180173	188577	15	3.6420579055524
3011	180173	188593	13	3.330226292282
3012	180173	188602	11	3.89820776412079
3013	180173	188803	14	2.60694754895762
3014	180173	188874	17	2.92708014254322
3015	180173	188884	17	2.92708014254322
3016	180173	188887	14	3.04980813735063
3017	180173	188895	19	2.9498218238957
3018	180173	188909	19	3.76603287438288
3019	180173	188911	15	3.65672511664741
3020	180173	188912	21	4.51335756001121
3021	180173	188913	18	4.60966677784338
3022	180173	188920	18	3.76938042265906
3023	180173	188923	17	4.60966677784338
3024	180173	188928	21	3.6649983905531
3025	180173	188932	17	4.6959075204678
3026	180173	188938	15	3.6649983905531
3027	180173	188951	13	3.51030863379408
3028	180173	188957	14	2.56910123876588
3029	180173	188958	17	3.29216111342871
3030	180173	188961	19	2.41382610151933
3031	180173	188962	16	2.45359812759954
3032	180173	188963	14	3.29216111342871
3033	180173	188967	17	2.45359812759954
3034	180173	188980	16	4.47143826345797
3035	180173	188989	15	3.92978109530733
3037	180173	189076	12	4.58528780771836
3038	180173	189077	12	4.32017197796469
3039	180173	189086	12	4.58528780771836
3040	180173	189105	16	4.58528780771836
3041	180173	189115	18	4.58528780771836
3042	180173	189117	20	4.32017197796469
3043	180173	189128	16	4.17552927781796
3044	180173	189148	14	4.17552927781796
3045	180173	189151	9	3.97101070581002
3046	180173	189158	20	3.4874424713721
3047	180173	189176	18	1.76541425426269
3048	180173	189179	15	3.4874424713721
3049	180173	189185	13	1.97309001872373
3050	180173	189187	13	2.02203040181721
3051	180173	189206	19	1.76541425426269
3052	180173	189243	18	2.79424544049226
3053	180173	189260	17	3.86702192604894
3054	180173	189270	13	3.86702192604894
3055	180173	189340	20	2.65533598462742
3056	180173	189352	20	3.31278384858873
3057	180173	189364	17	3.01636171964853
3058	180173	189516	12	4.96369694580045
3059	180173	189526	15	4.96369694580045
3060	180173	189528	15	5.00203072845066
3061	180173	189529	14	4.79512806467156
3062	180173	189536	17	4.96369694580045
3063	180173	189546	18	4.96369694580045
3064	180173	189555	12	4.96369694580045
3065	180173	189557	15	5.00203072845066
3066	180173	189563	11	5.09055355463199
3067	180173	189566	17	4.92183279087188
3068	180173	189567	13	5.00203072845066
3069	180173	189577	15	5.00203072845066
3070	180173	189590	14	5.63416746295172
3071	180173	189674	12	4.83023634994593
3072	180173	189680	20	3.48890017578207
3073	180173	189690	13	5.18886891448414
3074	180173	189708	12	3.26080369776344
3075	180173	189726	19	3.54235289102017
3076	180173	189732	16	4.91712695567662
3077	180173	189750	14	5.33635076057373
3078	180173	189760	18	5.33635076057373
3079	180173	189761	20	5.22118029954121
3080	180173	189825	16	4.81012825261938
3082	180173	190682	16	6.37863290598661
3083	180173	190720	14	6.46040881499767
3084	180173	190752	14	9.01106445731742
3085	180173	190759	14	9.03621892988083
3086	180173	190762	11	9.01106445731742
3087	180173	190772	16	9.01106445731742
3088	180173	190781	19	8.74794334061616
3089	180173	190791	15	8.74794334061616
[truncated: 532,062 more rows]
