# Supplementary material for: Micro-epidemiological structuring of Plasmodium falciparum parasite populations in regions with varying transmission intensities in Africa
Source: Wellcome Open Res. 2017 Sep 8;2:10. Originally published 2017 Feb 14. [Version 2] doi: 10.12688/wellcomeopenres.10784.2 (PMC5445974; doi:10.12688/wellcomeopenres.10784.2)
Supplement: Supplementary file 10 [file wellcomeopenres-2-13603-s0006.tgz]

Archive with 1 entries (1 files):
- 0ce6512a-d070-461b-aed2-9cd4ca627630.tiff
